# Supplementary material for: Crosstalk between short- and long-term calorie restriction transcriptomic signatures with anxiety-like behavior, aging, and neurodegeneration: implications for drug repurposing
Source: Front Behav Neurosci. 2023 Nov 29;17:1257881. doi: 10.3389/fnbeh.2023.1257881 (PMC10716537; doi:10.3389/fnbeh.2023.1257881)
Supplement: Supplementary file 1 [file Data_Sheet_1.zip]

Archive with 9 entries (9 files):
- Supplementary material files/Supplementary material S1.TIFF
- Supplementary material files/Supplementary material S2.DOCX
- Supplementary material files/Supplementary material S3.XLSX
- Supplementary material files/Supplementary material S4.DOCX
- Supplementary material files/Supplementary material S5.XLSX
- Supplementary material files/Supplementary material S6.XLSX
- Supplementary material files/Supplementary material S7.XLSX
- Supplementary material files/Supplementary material S8.XLSX
- Table 3.docx
