# Supplementary material for: Crosstalk between short- and long-term calorie restriction transcriptomic signatures with anxiety-like behavior, aging, and neurodegeneration: implications for drug repurposing
Source: Front Behav Neurosci. 2023 Nov 29;17:1257881. doi: 10.3389/fnbeh.2023.1257881 (PMC10716537; doi:10.3389/fnbeh.2023.1257881)
Supplement: Supplementary file 1 [file Data_Sheet_1.zip › Supplementary material files/Supplementary material S5.XLSX]

## Sheet: ALL - Short-term CR
Relation Name	Authors	BiomarkerType	CellLineName	CellObject	CellType	ChangeType	Collaborator	Company	Condition	DOI	EMBASE	ESSN	ISSN	Intervention	Journal	MedLine Reference	MedlineTA	NCT ID	Organ	Organism	PII	PMID	PUI	Percent	Phase	Phenotype	PubVersion	PubYear	QuantitativeType	Reference	Sentence	Source	Start	StudyType	TextMods	TextPath	TextRef	Tissue	Title	TrialStatus	URL
FunctionalAssociation: obesity ---- cognition	Xu,N.;Meng,H.;Liu,T.-Y.;Feng,Y.-L.;Qi,Y.;Zhang,D.-H.;Wang,H.-L.									10.1016/j.bbrc.2018.02.122			0006-291X		Biochemical and Biophysical Research Communications	29453986:1103					S0006-291X(18)30353-X	29453986						2018		Sterol O-acyltransferase 1 deficiency improves defective insulin signaling in the brains of mice fed a high-fat diet, Xu,N.; Meng,H. et al., (2018), Biochemical and Biophysical Research Communications	According to prior studies, obesity affects cognitive processes, including memory and executive function [ ].	Medscan					info:pmid/29453986#body:104		Sterol O-acyltransferase 1 deficiency improves defective insulin signaling in the brains of mice fed a high-fat diet
FunctionalAssociation: obesity ---- cognition	Rowe,C.;Gunier,R.;Bradman,A.;Harley,K.G.;Kogut,K.;Parra,K.;Eskenazi,B.									10.1016/j.envres.2016.05.048			0013-9351		Environmental Research	27281690:1135					S0013-9351(16)30220-1	27281690						2016		Residential proximity to organophosphate and carbamate pesticide use during pregnancy, poverty during childhood, and cognitive functioning in 10-year-old children, Rowe,C.; Gunier,R. et al., (2016), Environmental Research	Deficits in cognitive abilities during adolescence have been linked to lower academic and economic achievement, conduct disorder, delinquency, and increased risk of obesity and mortality during adulthood ( ).	Medscan					info:pmid/27281690#body:136	urine	Residential proximity to organophosphate and carbamate pesticide use during pregnancy, poverty during childhood, and cognitive functioning in 10-year-old children
FunctionalAssociation: obesity ---- cognition	Baroncelli,L.;Lunghi,C.				interneuron					10.1016/j.expneurol.2020.113515			0014-4886		Experimental Neurology	33132181:1088			basal forebrain	Rodentia	S0014-4886(20)30346-0	33132181						2021		Neuroplasticity of the visual cortex: in sickness and in health, Baroncelli,L.; Lunghi,C., (2021), Experimental Neurology	Growing evidence suggests an interplay between energy metabolism and plasticity: obesity is associated with deficits in cognitive functions and increased liability to neurodegenerative diseases ( ), and caloric restriction promotes neuronal plasticity in adult rodents ( ).	Medscan					info:pmid/33132181#body:89		Neuroplasticity of the visual cortex: in sickness and in health
FunctionalAssociation: obesity ---- cognition	Mejido,D.C.P.;Peny,J.A.;Vieira,M.N.N.;Ferreira,S.T.;De Felice,F.G.									10.1016/j.neuropharm.2020.108115			0028-3908		Neuropharmacology	32344008:1014			brain		S0028-3908(20)30183-0	32344008						2020		Insulin and leptin as potential cognitive enhancers in metabolic disorders and Alzheimer's disease, Mejido,D.C.P.; Peny,J.A. et al., (2020), Neuropharmacology	Deterioration of cognitive function associated with obesity has been observed in a number of studies.	Medscan					info:pmid/32344008#body:15		Insulin and leptin as potential cognitive enhancers in metabolic disorders and Alzheimer's disease
FunctionalAssociation: obesity ---- cognition	Alzoubi,K.H.;Hasan,Z.A.;Khabour,O.F.;Mayyas,F.A.;Al Yacoub,O.N.;Banihani,S.A.;Alomari,M.A.;Alrabadi,N.N.S.									10.1016/j.physbeh.2019.04.011			0031-9384		Physiology & Behavior	30991058:1015			cardiovascular system		S0031-9384(18)31210-1	30991058						2019		Vitamin E modifies high-fat diet-induced reduction of seizure threshold in rats: Role of oxidative stress, Alzoubi,K.H.; Hasan,Z.A. et al., (2019), Physiology & Behavior	We have previously demonstrated the ability of vitamin E supplementations to prevent brain oxidative damage associated with high-fat diet, and consequently its ability to ameliorate obesity-induced alterations to cognitive function [ , ].	Medscan					info:pmid/30991058#body:16		Vitamin E modifies high-fat diet-induced reduction of seizure threshold in rats: Role of oxidative stress
FunctionalAssociation: obesity ---- cognition	Farruggia,M.C.;Small,D.M.									10.1016/j.physbeh.2019.112578			0031-9384		Physiology & Behavior	31194997:1354					S0031-9384(19)30061-7	31194997						2019		Effects of adiposity and metabolic dysfunction on cognition: A review, Farruggia,M.C.; Small,D.M., (2019), Physiology & Behavior	Evidence suggests that metabolic dysfunction and adiposity may both affect cognition independent of one another.	Medscan					info:pmid/31194997#body:355	adipose tissue	Effects of adiposity and metabolic dysfunction on cognition: A review
FunctionalAssociation: obesity ---- cognition	Cardoso,S.;Moreira,P.I.									10.1016/j.mam.2018.10.002			0098-2997		Molecular Aspects of Medicine	30321556:1148			brain		S0098-2997(18)30079-7	30321556						2019		Diabesity and brain disturbances: A metabolic perspective, Cardoso,S.; Moreira,P.I., (2019), Molecular Aspects of Medicine	Hence, it seems that obesity and type 2 diabetes-associated negative impact on brain health and cognitive function can be ameliorated by strategies that promote the restoration of (brain) metabolic pathways.	Medscan			33: 'T2D' -> 'type 2 diabetes'		info:pmid/30321556#body:149		Diabesity and brain disturbances: A metabolic perspective
FunctionalAssociation: obesity ---- cognition	Camargos,A.C.R.;Mendonça,V.A.;Oliveira,K.S.C.;de Andrade,C.A.;Leite,H.R.;da Fonseca,S.F.;Vieira,E.L.M.;Teixeira Júnior,A.L.;Lacerda,A.C.R.									10.1016/j.bbr.2017.02.030			0166-4328		Behavioural Brain Research	28238825:1048			hippocampus		S0166-4328(17)30052-9	28238825						2017		Association between obesity-related biomarkers and cognitive and motor development in infants, Camargos,A.C.R.; Mendonça,V.A. et al., (2017), Behavioural Brain Research	However, obesity is associated with chronically elevated leptin levels and with limited cognitive functions .	Medscan					info:pmid/28238825#body:49		Association between obesity-related biomarkers and cognitive and motor development in infants
FunctionalAssociation: obesity ---- cognition	Backus,R.;Wara,A.									10.1016/j.cvsm.2016.04.002			0195-5616		Veterinary Clinics of North America: Small Animal Practice	27267438:1077			brain		S0195-5616(16)30018-3	27267438						2016		Development of Obesity, Backus,R.; Wara,A., (2016), Veterinary Clinics of North America: Small Animal Practice	This model of food intake control in part is favored because it accounts for cognition and stress effects, both of which are important to understanding causes and effective treatments of obesity.	Medscan					info:pmid/27267438#body:78		Development of Obesity
FunctionalAssociation: obesity ---- cognition	Attuquayefio,T.;Stevenson,R.J.									10.1016/j.appet.2015.08.023			0195-6663		Appetite	26299715:1004					S0195-6663(15)00397-9	26299715						2015		A systematic review of longer-term dietary interventions on human cognitive function: Emerging patterns and future directions, Attuquayefio,T.; Stevenson,R.J., (2015), Appetite	While studies are generally supportive of the links between obesity and cognitive impairment and dementia, there are still significant inconsistencies within and across different cognitive domains ( ), suggesting some factor other than obesity might be affecting cognitive function.	Medscan					info:pmid/26299715#body:5		A systematic review of longer-term dietary interventions on human cognitive function: Emerging patterns and future directions
FunctionalAssociation: obesity ---- cognition	Bischoff,S.C.;Boirie,Y.;Cederholm,T.;Chourdakis,M.;Cuerda,C.;Delzenne,N.M.;Deutz,N.E.;Fouque,D.;Genton,L.;Gil,C.;Koletzko,B.;Leon-Sanz,M.;Shamir,R.;Singer,J.;Singer,P.;Stroebele-Benschop,N.;Thorell,A.;Weimann,A.;Barazzoni,R.									10.1016/j.clnu.2016.11.007			0261-5614		Clinical Nutrition	27890486:1219			brain		S0261-5614(16)31323-1	27890486						2017		Towards a multidisciplinary approach to understand and manage obesity and related diseases, Bischoff,S.C.; Boirie,Y. et al., (2017), Clinical Nutrition	In conclusion, obesity is associated with impaired cognition, mainly executive function, but this relationship is bidirectional since reduced cognitive function may be the cause and consequence of obesity .	Medscan					info:pmid/27890486#body:220	peripheral tissue	Towards a multidisciplinary approach to understand and manage obesity and related diseases
FunctionalAssociation: obesity ---- cognition	Bischoff,S.C.;Boirie,Y.;Cederholm,T.;Chourdakis,M.;Cuerda,C.;Delzenne,N.M.;Deutz,N.E.;Fouque,D.;Genton,L.;Gil,C.;Koletzko,B.;Leon-Sanz,M.;Shamir,R.;Singer,J.;Singer,P.;Stroebele-Benschop,N.;Thorell,A.;Weimann,A.;Barazzoni,R.									10.1016/j.clnu.2016.11.007			0261-5614		Clinical Nutrition	27890486:1378			lower extremity		S0261-5614(16)31323-1	27890486						2017		Towards a multidisciplinary approach to understand and manage obesity and related diseases, Bischoff,S.C.; Boirie,Y. et al., (2017), Clinical Nutrition	Obesity can progressively cause and/or exacerbate a wide spectrum of co-morbidities, including cardiovascular disease, type 2 diabetes mellitus, hypertension, dyslipidemia, liver dysfunction, respiratory and musculoskeletal disorders, sub-fertility, psychosocial problems, cognition, and certain types of cancer.	Medscan			95: 'CV ' -> 'cardiovascular ' 119: 'T2DM' -> 'type 2 diabetes mellitus'		info:pmid/27890486#body:379		Towards a multidisciplinary approach to understand and manage obesity and related diseases
FunctionalAssociation: obesity ---- cognition	Repple,J.;Opel,N.;Meinert,S.;Redlich,R.;Hahn,T.;Winter,N.R.;Kaehler,C.;Emden,D.;Leenings,R.;Grotegerd,D.;Zaremba,D.;Bürger,C.;Förster,K.;Dohm,K.;Enneking,V.;Leehr,E.J.;Böhnlein,J.;Karliczek,G.;Heindel,W.;Kugel,H.;Bauer,J.;Arolt,V.;Dannlowski,U.									10.1016/j.psyneuen.2018.03.007			0306-4530		Psychoneuroendocrinology	29571075:1085					S0306-4530(18)30009-X	29571075						2018		Elevated body-mass index is associated with reduced white matter integrity in two large independent cohorts, Repple,J.; Opel,N. et al., (2018), Psychoneuroendocrinology	Previous studies focused on discussing the relevance of obesity-related impairments of certain tracts and their specific function on cognition and emotion processing.	Medscan					info:pmid/29571075#body:86	white matter	Elevated body-mass index is associated with reduced white matter integrity in two large independent cohorts
FunctionalAssociation: obesity ---- cognition	Li,F.;Liu,B.;Cai,M.;Li,J.;Lou,S.-									10.1016/j.brainresbull.2018.04.003			0361-9230		Brain Research Bulletin	29630996:1014			prefrontal cortex		S0361-9230(17)30591-9	29630996						2018		Excessive endoplasmic reticulum stress and decreased neuroplasticity-associated proteins in prefrontal cortex of obese rats and the regulatory effects of aerobic exercise, Li,F.; Liu,B. et al., (2018), Brain Research Bulletin	Therefore, uncovering changes in neuroplasticity-associated proteins in prefrontal cortex is of great importance for understanding obesity-induced cognition impairment.	Medscan					info:pmid/29630996#body:15		Excessive endoplasmic reticulum stress and decreased neuroplasticity-associated proteins in prefrontal cortex of obese rats and the regulatory effects of aerobic exercise
FunctionalAssociation: obesity ---- cognition	Yang,Y.;Shields,G.S.;Wu,Q.;Liu,Y.;Chen,H.;Guo,C.									10.1016/j.bbi.2019.11.022			0889-1591		Brain Behavior and Immunity	31785398:1129					S0889-1591(19)30593-8	31785398						2020		The association between obesity and lower working memory is mediated by inflammation: Findings from a nationally representative dataset of U.S. adults, Yang,Y.; Shields,G.S. et al., (2020), Brain Behavior and Immunity	Fifth, because only working memory was assessed, it is unclear from our study if obesity-related cognitive deficits are selective to working memory or if the effects we observed are due to broader obesity-related impairments in cognition.	Medscan					info:pmid/31785398#body:130		The association between obesity and lower working memory is mediated by inflammation: Findings from a nationally representative dataset of U.S. adults
FunctionalAssociation: obesity ---- cognition	Martins,L.B.;Monteze,N.M.;Calarge,C.;Ferreira,A.V.M.;Teixeira,A.L.									10.1016/j.nut.2019.03.017			0899-9007		Nutrition	31200298:1004					S0899-9007(19)30048-6	31200298						2019		Pathways linking obesity to neuropsychiatric disorders, Martins,L.B.; Monteze,N.M. et al., (2019), Nutrition	Similarly, cognitive functioning seems to be influenced by obesity .	Medscan					info:pmid/31200298#body:5		Pathways linking obesity to neuropsychiatric disorders
FunctionalAssociation: obesity ---- cognition	Silvah,J.H.;Marchini,J.S.;Mártires Lima,C.M.;Ferreira Nicoletti,C.;Alexandre Santos,L.;Nobuyuki Itikawa,E.;Trevisan,A.C.;Arriva Pitella,F.;Kato,M.;Iucif Junior,N.;Gai Frantz,F.;Freire Carvalho Cunha,S.;Buchpiguel,C.A.;Wichert-Ana,L.									10.1016/j.nut.2020.110888			0899-9007		Nutrition	32721871:1009			brain		S0899-9007(20)30171-4	32721871						2020		Regional cerebral blood flow at rest in obesity, Silvah,J.H.; Marchini,J.S. et al., (2020), Nutrition	Furthermore, imaging studies have shown brain abnormalities associated with eating behavior (taste perception, food intake, and food reward), neural connectivity, and cognition related to obesity .	Medscan					info:pmid/32721871#body:10		Regional cerebral blood flow at rest in obesity
FunctionalAssociation: obesity ---- cognition	Mansur,R.B.;Zugman,A.;Ahmed,J.;Cha,D.S.;Subramaniapillai,M.;Lee,Y.;Lovshin,J.;Lee,J.G.;Lee,J.-H.;Drobinin,V.;Newport,J.;Brietzke,E.;Reininghaus,E.Z.;Sim,K.;Vinberg,M.;Rasgon,N.;Hajek,T.;McIntyre,R.S.									10.1016/j.euroneuro.2017.08.433			0924-977X		European Neuropsychopharmacology	28867303:1012					S0924-977X(17)30900-8	28867303						2017		Treatment with a GLP-1R agonist over four weeks promotes weight loss-moderated changes in frontal-striatal brain structures in individuals with mood disorders, Mansur,R.B.; Zugman,A. et al., (2017), European Neuropsychopharmacology	Replicated proof-of-concept studies in bariatric surgery have demonstrated that obesity adversely affects cognitive function, wherein individuals receiving bariatric surgery exhibit improvements in cognitive functions post-weight loss and that the weight loss is moderated by improvements in metabolic parameters ( ).	Medscan					info:pmid/28867303#body:13		Treatment with a GLP-1R agonist over four weeks promotes weight loss-moderated changes in frontal-striatal brain structures in individuals with mood disorders
FunctionalAssociation: obesity ---- cognition	Leigh,S.-J.;Morris,M.J.									10.1016/j.bbadis.2020.165767			0925-4439		BBA - Molecular Basis of Disease	32171891:1041			hippocampus		S0925-4439(20)30112-5	32171891						2020		Diet, inflammation and the gut microbiome: Mechanisms for obesity-associated cognitive impairment, Leigh,S.-J.; Morris,M.J., (2020), BBA - Molecular Basis of Disease	While there is strong evidence that obesity and diets high in saturated fat and processed foods are associated with poorer cognition and increase risk of age-related cognitive impairment and incident dementia, it is difficult to consider diet and obesity independent from other comorbidities and demographic factors also known to affect cognitive performance, such as socioeconomic status and level …	Medscan					info:pmid/32171891#body:42		Diet, inflammation and the gut microbiome: Mechanisms for obesity-associated cognitive impairment
FunctionalAssociation: obesity ---- cognition	Zhang,P.;Yu,Y.;Qin,Y.;Zhou,Y.;Tang,R.;Wang,Q.;Li,X.;Wang,H.;Weston-Green,K.;Huang,X.-F.;Zheng,K.									10.1016/j.jnutbio.2018.08.016			0955-2863		The Journal of Nutritional Biochemistry	100228515:1033			gastrointestinal tract	Mus musculus	S0955-2863(17)30885-9							2019		Alterations to the microbiota-colon-brain axis in high-fat-diet-induced obese mice compared to diet-resistant mice, Zhang,P.; Yu,Y. et al., (2019), The Journal of Nutritional Biochemistry	Therefore, the diet-induced obesity and diet-resistant mouse model can provide insight into whether changes in the gut microbiota, colon inflammation and cognition are driven by the high-saturated-PA diet or by the ensuing obesity.	Medscan			15: 'DIO ' -> 'diet-induced obesity ' 40: 'DR ' -> 'diet-resistant '		info:doi/10.1016/j.jnutbio.2018.08.016#body:34		Alterations to the microbiota-colon-brain axis in high-fat-diet-induced obese mice compared to diet-resistant mice
FunctionalAssociation: obesity ---- cognition	Leech,T.;Chattipakorn,N.;Chattipakorn,S.C.									10.1016/j.phrs.2019.104261			1043-6618		Pharmacological Research	31170502:1265			brain blood vessel	Rattus norvegicus	S1043-6618(19)30472-4	31170502						2019		The beneficial roles of metformin on the brain with cerebral ischaemia/reperfusion injury, Leech,T.; Chattipakorn,N. et al., (2019), Pharmacological Research	Although not directly related to cerebral Ischaemia/reperfusion injury, it should be noted that metformin has also been shown to ameliorate the obesity-induced reduction in neurogenesis and cognitive function that is also observed in diabetes [ , ].	Medscan			42: 'I/R ' -> 'Ischaemia/reperfusion '		info:pmid/31170502#body:266		The beneficial roles of metformin on the brain with cerebral ischaemia/reperfusion injury
FunctionalAssociation: obesity ---- cognition	Atienza,M.;Ziontz,J.;Cantero,J.L.									10.1016/j.smrv.2018.08.002			1087-0792		Sleep Medicine Reviews	30241997:1157				Homo sapiens	S1087-0792(17)30206-X	30241997						2018		Low-grade inflammation in the relationship between sleep disruption, dysfunctional adiposity, and cognitive decline in aging, Atienza,M.; Ziontz,J. et al., (2018), Sleep Medicine Reviews	Accordingly, practically all measures of adiposity are associated with declining cognitive function in men after controlling for metabolic disorders, adipocytokines, and sex hormone levels , whereas subcutaneous fat , lean mass , and gynoid fat may in fact help protect against cognitive decline in women.	Medscan					info:pmid/30241997#body:158	subcutaneous fat	Low-grade inflammation in the relationship between sleep disruption, dysfunctional adiposity, and cognitive decline in aging
FunctionalAssociation: obesity ---- cognition	Tanaka,M.;Yamakage,H.;Masuda,S.;Inoue,T.;Ohue-Kitano,R.;Araki,R.;Matoba,Y.;Saito,M.;Nagaoka,T.;Yonezawa,K.;Tanaka,T.;Suzuki,M.;Sawamura,M.;Nishimura,M.;Odori,S.;Wada,H.;Kotani,K.;Kusakabe,T.;Shimatsu,A.;Hasegawa,K.;Satoh-Asahara,N.									10.1016/j.diabet.2017.06.006			1262-3636		Diabetes & Metabolism	28774784:1052					S1262-3636(17)30470-6	28774784						2019		Serum soluble TREM2 is a potential novel biomarker of cognitive impairment in Japanese non-obese patients with diabetes, Tanaka,M.; Yamakage,H. et al., (2019), Diabetes & Metabolism	Although the pathological role of obesity in dementia remains inconclusive , these data on the relationships between Mini-Mental State Examination scores, body mass index and leptin levels appear to suggest a beneficial role for obesity-related increases in leptin in cognitive function in diabetes patients.	Medscan			117: 'MMSE ' -> 'Mini-Mental State Examination ' 155: 'BMI ' -> 'body mass index '		info:pmid/28774784#body:53		Serum soluble TREM2 is a potential novel biomarker of cognitive impairment in Japanese non-obese patients with diabetes
FunctionalAssociation: obesity ---- cognition	O'Brien,P.D.;Hinder,L.M.;Callaghan,B.C.;Feldman,E.L.									10.1016/S1474-4422(17)30084-4			1474-4422		The Lancet Neurology	28504110:1043			central nervous system		S1474-4422(17)30084-4	28504110						2017		Neurological consequences of obesity, O'Brien,P.D.; Hinder,L.M. et al., (2017), The Lancet Neurology	Accumulating evidence indicates that obesity adversely affects the CNS and, in particular, cognitive function.	Medscan					info:pmid/28504110#body:44		Neurological consequences of obesity
FunctionalAssociation: obesity ---- cognition	Batsis,J.A.;Haudenschild,C.;Roth,R.M.;Gooding,T.L.;Roderka,M.N.;Masterson,T.;Brand,J.;Lohman,M.C.;Mackenzie,T.A.									10.1016/j.jamda.2020.09.008			1525-8610		Journal of the American Medical Directors Association	34248422:1064					S1525-8610(20)30790-8	34248422						2021		Incident Impaired Cognitive Function in Sarcopenic Obesity: Data From the National Health and Aging Trends Survey, Batsis,J.A.; Haudenschild,C. et al., (2021), Journal of the American Medical Directors Association	By using either body mass index or waist circumference as a measure for obesity, both sarcopenia and sarcopenic obesity were significantly associated with greater incident impaired cognitive function.	Medscan			16: 'BMI ' -> 'body mass index '		info:pmid/34248422#body:65		Incident Impaired Cognitive Function in Sarcopenic Obesity: Data From the National Health and Aging Trends Survey
FunctionalAssociation: obesity ---- cognition	Al Hazzouri,A.Z.;Haan,M.;Stone,K.;Yaffe,K.									10.1016/j.jalz.2012.05.358			1552-5260		Alzheimer's & Dementia: The Journal of the Alzheimer's Association	100316702:1013					S1552-5260(12)00490-6							2012		Leptin, mild cognitive impairment (MCI) and dementia among elderly women, Al Hazzouri,A.Z.; Haan,M. et al., (2012), Alzheimer's & Dementia: The Journal of the Alzheimer's Association	Leptin resistance may constitute a mechanism through which obesity affects cognitive function.	Medscan					info:doi/10.1016/j.jalz.2012.05.358#body:14		Leptin, mild cognitive impairment (MCI) and dementia among elderly women
FunctionalAssociation: obesity ---- cognition	González,H.M.;Tarraf,W.;Harrison,K.;Windham,B.G.;Tingle,J.;Alonso,A.;Griswold,M.;Heiss,G.;Knopman,D.;Mosley,T.H.									10.1016/j.jalz.2017.11.002			1552-5260		Alzheimer's & Dementia: The Journal of the Alzheimer's Association	29268079:1113					S1552-5260(17)33838-4	29268079						2018		Midlife cardiovascular health and 20-year cognitive decline: Atherosclerosis Risk in Communities Study results, González,H.M.; Tarraf,W. et al., (2018), Alzheimer's & Dementia: The Journal of the Alzheimer's Association	Midlife elevated systolic BP, hypercholesterolemia, and obesity have been reported to be associated with late life cognitive function and and related dementias, which is consistent with our findings .	Medscan			138: 'ADRD' -> 'and related dementias'		info:pmid/29268079#body:114		Midlife cardiovascular health and 20-year cognitive decline: Atherosclerosis Risk in Communities Study results
FunctionalAssociation: obesity ---- cognition	Robison,L.S.;Albert,N.;Camargo,L.;Salinero,A.E.;Zuloaga,K.L.									10.1016/j.jalz.2019.08.075			1552-5260		Alzheimer's & Dementia: The Journal of the Alzheimer's Association	100332319:1001			hippocampus		S1552-5260(19)35234-3							2019		SEX DIFFERENCES IN HIPPOCAMPAL NEUROGENESIS IN A MOUSE MODEL OF DIET-INDUCED OBESITY, Robison,L.S.; Albert,N. et al., (2019), Alzheimer's & Dementia: The Journal of the Alzheimer's Association	Even in the absence of overt diabetes, chronic high fat diet, obesity, and metabolic syndrome are associated with impaired cognitive function and increased risk for dementia including Alzheimer's disease .	Medscan			204: '(AD)' -> ''		info:doi/10.1016/j.jalz.2019.08.075#body:2		SEX DIFFERENCES IN HIPPOCAMPAL NEUROGENESIS IN A MOUSE MODEL OF DIET-INDUCED OBESITY
FunctionalAssociation: obesity ---- cognition	Vauzour,D.;Camprubi-Robles,M.;Miquel-Kergoat,S.;Andres-Lacueva,C.;Bánáti,D.;Barberger-Gateau,P.;Bowman,G.L.;Caberlotto,L.;Clarke,R.;Hogervorst,E.;Kiliaan,A.J.;Lucca,U.;Manach,C.;Minihane,A.-M.;Mitchell,E.S.;Perneczky,R.;Perry,H.;Roussel,A.-M.;Schuerman									10.1016/j.arr.2016.09.010			1568-1637		Ageing Research Reviews	27713095:1415					S1568-1637(16)30102-7	27713095						2017		Nutrition for the ageing brain: Towards evidence for an optimal diet, Vauzour,D.; Camprubi-Robles,M. et al., (2017), Ageing Research Reviews	Several health conditions such as CVD, diabetes or obesity are closely related to cognition.	Medscan					info:pmid/27713095#body:416		Nutrition for the ageing brain: Towards evidence for an optimal diet
FunctionalAssociation: obesity ---- cognition	Miquel,S.;Champ,C.;Day,J.;Aarts,E.;Bahr,B.A.;Bakker,M.;Bánáti,D.;Calabrese,V.;Cederholm,T.;Cryan,J.;Dye,L.;Farrimond,J.A.;Korosi,A.;Layé,S.;Maudsley,S.;Milenkovic,D.;Mohajeri,M.H.;Sijben,J.;Solomon,A.;Spencer,J.P.E.;Thuret,S.;Vanden Berghe,W.;Vauzour,									10.1016/j.arr.2017.12.004			1568-1637		Ageing Research Reviews	29248758:1082					S1568-1637(17)30206-4	29248758						2018		Poor cognitive ageing: Vulnerabilities, mechanisms and the impact of nutritional interventions, Miquel,S.; Champ,C. et al., (2018), Ageing Research Reviews	Other mechanisms suggested to account for obesity-related impairment of cognitive function relate to the co-morbidities, which are common in obese adults and apparent usually from midlife, for example hypertension, dyslipidemia, impaired glucose tolerance, insulin resistance, and type 2 diabetes mellitus.	Medscan			281: 'T2DM' -> 'type 2 diabetes mellitus'		info:pmid/29248758#body:83		Poor cognitive ageing: Vulnerabilities, mechanisms and the impact of nutritional interventions
FunctionalAssociation: obesity ---- cognition	Burke,M.V.;Small,D.M.									10.1016/j.cobeha.2016.02.036			2352-1546		Current Opinion in Behavioral Sciences	29619405:1094			nucleus accumbens		S2352-1546(16)30059-6	29619405						2016		Effects of the modern food environment on striatal function, cognition and regulation of ingestive behavior, Burke,M.V.; Small,D.M., (2016), Current Opinion in Behavioral Sciences	Indeed, evidence from preclinical and clinical studies suggests that obesity is associated with distinct alterations in ventral (nucleus accumbens) and dorsal striatal dopamine signaling, and in behaviors and cognitive functions governed by these circuits.	Medscan			129: 'NAc' -> 'nucleus accumbens'		info:pmid/29619405#body:95		Effects of the modern food environment on striatal function, cognition and regulation of ingestive behavior
FunctionalAssociation: obesity ---- cognition	Small,D.M.									10.1016/j.cobeha.2016.05.001			2352-1546		Current Opinion in Behavioral Sciences	100391185:1047			hippocampus		S2352-1546(16)30092-4							2016		Editorial overview: Diet, behavior and brain function: You are what you eat: Effects of the modern food environment on brain and behavior, Small,D.M., (2016), Current Opinion in Behavioral Sciences	Finally, Margioris et al. examine the role of obesity-induced chronic low-grade inflammation on cognition.	Medscan					info:doi/10.1016/j.cobeha.2016.05.001#body:48		Editorial overview: Diet, behavior and brain function: You are what you eat: Effects of the modern food environment on brain and behavior
FunctionalAssociation: obesity ---- cognition	Spyridaki,E.C.;Avgoustinaki,P.D.;Margioris,A.N.									10.1016/j.cobeha.2016.05.004			2352-1546		Current Opinion in Behavioral Sciences	100391186:1015					S2352-1546(16)30096-1							2016		Obesity, inflammation and cognition, Spyridaki,E.C.; Avgoustinaki,P.D. et al., (2016), Current Opinion in Behavioral Sciences	Numerous studies support the view that obesity exerts detrimental effects on cognition [ ].	Medscan					info:doi/10.1016/j.cobeha.2016.05.004#body:16		Obesity, inflammation and cognition
FunctionalAssociation: obesity ---- cognition	Akubuilo,U.C.;Iloh,K.K.;Onu,J.U.;Iloh,O.N.;Ubesie,A.C.;Ikefuna,A.N.									10.1016/j.clnesp.2020.09.019			2405-4577		Clinical Nutrition ESPEN	33183538:1085			pupil		S2405-4577(20)30206-0	33183538						2020		Nutritional status of primary school children: Association with intelligence quotient and academic performance, Akubuilo,U.C.; Iloh,K.K. et al., (2020), Clinical Nutrition ESPEN	Although this trend was reported by Riaz et al. [ ] in Pakistan, it is a drift from what has been previously reported in the US [ ] and Asia [ ] where overweight and obesity were associated with poorer cognitive function.	Medscan					info:pmid/33183538#body:86		Nutritional status of primary school children: Association with intelligence quotient and academic performance
FunctionalAssociation: obesity ---- cognition	Lewis,A.R.;Singh,S.;Youssef,F.F.									10.1016/j.heliyon.2019.e01412			2405-8440		Heliyon	30976688:1219					S2405-8440(18)38574-8	30976688						2019		Cafeteria-diet induced obesity results in impaired cognitive functioning in a rodent model, Lewis,A.R.; Singh,S. et al., (2019), Heliyon	These behavioural findings have indeed shown that cognition can be influenced by obesity.	Medscan					info:pmid/30976688#body:220		Cafeteria-diet induced obesity results in impaired cognitive functioning in a rodent model
FunctionalAssociation: obesity ---- cognition	Shields,G.S.;Deer,L.B.K.;Hastings,P.D.;Hostinar,C.E.									10.1016/j.bbih.2021.100202			2666-3546		Brain, Behavior, & Immunity - Health	33899030:1154					S2666-3546(21)00005-3	33899030						2021		Adiposity, inflammation, and working memory: Evidence for a vicious cycle, Shields,G.S.; Deer,L.B.K. et al., (2021), Brain, Behavior, & Immunity - Health	Fourth, we were not able to assess how other cognitive functions potentially important to obesity, such as inhibitory control, related to adiposity and inflammatory activity over time.	Medscan					info:pmid/33899030#body:155		Adiposity, inflammation, and working memory: Evidence for a vicious cycle
FunctionalAssociation: obesity ---- cognition	Liśkiewicz,A.D.;Liśkiewicz,D.;Marczak,;Przybyła,M.;Grabowska,K.;Student,S.;Dębiec,M.;Sługocka,A.;Lewin-Kowalik,J.									10.1016/j.bbi.2021.05.030			0889-1591		Brain Behavior and Immunity	34087424:1030			brain		S0889-1591(21)00231-2	34087424						2021		Obesity-associated deterioration of the hippocampus is partially restored after weight loss, Liśkiewicz,A.D.; Liśkiewicz,D. et al., (2021), Brain Behavior and Immunity	The aim of Experiment 1 was to assess obesity-induced changes in brain proteomics, neurogenesis, and cognition.	Medscan			24: '(Exp. 1) ' -> ''		info:pmid/34087424#body:31		Obesity-associated deterioration of the hippocampus is partially restored after weight loss
FunctionalAssociation: obesity ---- cognition	Welch,T.R.;Roizen,N.J.									10.1067/S0022-3476(03)00625-5			0022-3476		The Journal of Pediatrics	14657808:1013			heart		S0022-3476(03)00625-5	14657808						2003		Blood pressure and the brain, Welch,T.R.; Roizen,N.J., (2003), The Journal of Pediatrics	Elias et al showed that in the Framingham Heart Study, obesity and hypertension were associated with lower cognitive function in men measured after four to six years.	Medscan					info:pmid/14657808#body:14		Blood pressure and the brain
FunctionalAssociation: obesity ---- cognition	Sakata,A.;Mogi,M.;Iwanami,J.;Tsukuda,K.;Min,L.J.;Jing,F.;Iwai,M.;Ito,M.;Horiuchi,M.									10.1016/j.lfs.2010.03.003			0024-3205		Life Sciences	20226793:1010				Homo sapiens	S0024-3205(10)00099-8	20226793						2010		Female exhibited severe cognitive impairment in type 2 diabetes mellitus mice, Sakata,A.; Mogi,M. et al., (2010), Life Sciences	If type 2 diabetes and obesity induces such a sex difference in cognition, clarifying its mechanism will contribute to improve the quality of life in patients with type 2 diabetes.	Medscan					info:pmid/20226793#body:11		Female exhibited severe cognitive impairment in type 2 diabetes mellitus mice
FunctionalAssociation: obesity ---- cognition	Grillo,C.A.;Piroli,G.G.;Junor,L.;Wilson,S.P.;Mott,D.D.;Wilson,M.A.;Reagan,L.P.									10.1016/j.physbeh.2011.02.028			0031-9384		Physiology & Behavior	21354191:1002			central nervous system		S0031-9384(11)00092-8	21354191						2011		Obesity/hyperleptinemic phenotype impairs structural and functional plasticity in the rat hippocampus, Grillo,C.A.; Piroli,G.G. et al., (2011), Physiology & Behavior	In this regard, increases in obesity and/or body mass index are associated with decreased cognitive function in humans .	Medscan			60: '(BMI) ' -> ''		info:pmid/21354191#body:3		Obesity/hyperleptinemic phenotype impairs structural and functional plasticity in the rat hippocampus
FunctionalAssociation: obesity ---- cognition	Porter,D.;Faivre,E.;Flatt,P.R.;Hölscher,C.;Gault,V.A.									10.1016/j.peptides.2012.03.014			0196-9781		Peptides	22465882:1109				Homo sapiens	S0196-9781(12)00132-5	22465882						2012		Actions of incretin metabolites on locomotor activity, cognitive function and in vivo hippocampal synaptic plasticity in high fat fed mice, Porter,D.; Faivre,E. et al., (2012), Peptides	Previous studies have shown that obesity and T2DM impairs cognitive function and memory formation in both animal and human studies .	Medscan					info:pmid/22465882#body:110		Actions of incretin metabolites on locomotor activity, cognitive function and in vivo hippocampal synaptic plasticity in high fat fed mice
FunctionalAssociation: obesity ---- cognition	Solfrizzi,V.;Scafato,E.;Capurso,C.;D’Introno,A.;Colacicco,A.M.;Frisardi,V.;Vendemiale,G.;Baldereschi,M.;Crepaldi,G.;Di Carlo,A.;Galluzzo,L.;Gandin,C.;Inzitari,D.;Maggi,S.;Capurso,A.;Panza,F.									10.1016/j.neurobiolaging.2009.12.012			0197-4580		Neurobiology of Aging	20045217:1104					S0197-4580(09)00405-9	20045217						2011		Metabolic syndrome, mild cognitive impairment, and progression to dementia. The Italian Longitudinal Study on Aging, Solfrizzi,V.; Scafato,E. et al., (2011), Neurobiology of Aging	Obesity has been associated with poorer cognitive function in population-based investigations, while evidence concerning obesity as a risk factor for Alzheimer's disease and vascular dementia has been mixed ( ).	Medscan			150: 'AD ' -> 'Alzheimer\'s disease ' 174: 'VaD ' -> 'vascular dementia '		info:pmid/20045217#body:105		Metabolic syndrome, mild cognitive impairment, and progression to dementia. The Italian Longitudinal Study on Aging
FunctionalAssociation: obesity ---- cognition	Bruce-Keller,A.J.;Keller,J.N.;Morrison,C.D.									10.1016/j.bbadis.2008.10.004			0925-4439		BBA - Molecular Basis of Disease	18992327:1085			brain	Rattus norvegicus	S0925-4439(08)00196-8	18992327						2009		Obesity and vulnerability of the CNS, Bruce-Keller,A.J.; Keller,J.N. et al., (2009), BBA - Molecular Basis of Disease	Finally, it should be noted that it has been demonstrated that administration of the lipid-soluble antioxidant Vitamin E not only reverses oxidative modification to proteins in the brains of rats given a high-fat diet, but also normalizes levels of BDNF, synapsin I and cyclic AMP-response element-binding protein , and prevents obesity-induced alterations to cognitive function .	Medscan			314: '(CREB)' -> ''		info:pmid/18992327#body:86		Obesity and vulnerability of the CNS
FunctionalAssociation: obesity ---- cognition	Bruce-Keller,A.J.;Keller,J.N.;Morrison,C.D.									10.1016/j.bbadis.2008.10.004			0925-4439		BBA - Molecular Basis of Disease	18992327:1128			liver	Rattus norvegicus	S0925-4439(08)00196-8	18992327						2009		Obesity and vulnerability of the CNS, Bruce-Keller,A.J.; Keller,J.N. et al., (2009), BBA - Molecular Basis of Disease	There is a great concern therefore, to critically evaluate and understand the mechanisms by which nutrition and particularly obesity can affect neuroplasticity and cognitive function.	Medscan					info:pmid/18992327#body:129	plasma	Obesity and vulnerability of the CNS
FunctionalAssociation: obesity ---- cognition	White,C.L.;Pistell,P.J.;Purpera,M.N.;Gupta,S.;Fernandez-Kim,S.O.;Hise,T.L.;Keller,J.N.;Ingram,D.K.;Morrison,C.D.;Bruce-Keller,A.J.									10.1016/j.nbd.2009.04.002			0969-9961		Neurobiology of Disease	19374947:1173			brain	Rattus norvegicus	S0969-9961(09)00079-5	19374947						2009		Effects of high fat diet on Morris maze performance, oxidative stress, and inflammation in rats: Contributions of maternal diet, White,C.L.; Pistell,P.J. et al., (2009), Neurobiology of Disease	Finally, it has been demonstrated that administration of the lipid-soluble antioxidant Vitamin E not only reverses oxidative modification to proteins in the brains of rats given a high fat diet, but also normalizes levels of synapsin I and cyclic AMP-response element-binding protein , and prevents obesity-induced alterations to cognitive function ( ).	Medscan			284: '(CREB)' -> ''		info:pmid/19374947#body:174		Effects of high fat diet on Morris maze performance, oxidative stress, and inflammation in rats: Contributions of maternal diet
FunctionalAssociation: obesity ---- cognition	Zamora,R.;Bartholow,J.;Green,E.;Morgan,C.D.;Murphy,C.									10.1016/j.clinph.2011.09.001			1388-2457		Clinical Neurophysiology	22055839:1026			reward pathway		S1388-2457(11)00624-9	22055839						2012		Adiposity measures predict olfactory processing speed in older adult carriers of the apolipoprotein E ε4 allele, Zamora,R.; Bartholow,J. et al., (2012), Clinical Neurophysiology	ERP studies can provide data that is complementary to existing MRI findings, but extends our knowledge of how obesity might affect cognitive processes.	Medscan					info:pmid/22055839#body:27		Adiposity measures predict olfactory processing speed in older adult carriers of the apolipoprotein E ε4 allele
FunctionalAssociation: obesity ---- cognition	Wolff,G.E.;Clark,M.M.									10.1016/S1471-0153(01)00021-6			1471-0153		Eating Behaviors	15001039:1098					S1471-0153(01)00021-6	15001039						2001		Changes in eating self-efficacy and body image following cognitive-behavioral group therapy for binge eating disorder:A clinical study, Wolff,G.E.; Clark,M.M., (2001), Eating Behaviors	Therefore, a significant portion of obese binge eaters' negative body image may be caused by their cognitions rather than their weight status.	Medscan					info:pmid/15001039#body:99		Changes in eating self-efficacy and body image following cognitive-behavioral group therapy for binge eating disorder:A clinical study
FunctionalAssociation: obesity ---- cognition	Claxton,A.;Watson,G.S.;Baker,L.;Craft,S.									10.1016/j.jalz.2011.05.2238			1552-5260		Alzheimer's & Dementia: The Journal of the Alzheimer's Association	100911672:1014			central nervous system		S1552-5260(11)02393-4							2011		Gender differences in cognitive benefits of intranasal insulin, Claxton,A.; Watson,G.S. et al., (2011), Alzheimer's & Dementia: The Journal of the Alzheimer's Association	Cortisol, a hormone related to obesity that is typically higher in females, may interact with insulin to influence cognition.	Medscan					info:doi/10.1016/j.jalz.2011.05.2238#body:15		Gender differences in cognitive benefits of intranasal insulin
FunctionalAssociation: obesity ---- cognition	Abdul Rashid,N.A.;Lim,J.;Lam,M.;Chong,S.A.;Keefe,R.S.E.;Lee,J.									10.1016/j.schres.2013.09.020			0920-9964		Schizophrenia Research	24119725:1108					S0920-9964(13)00519-7	24119725						2013		Unraveling the relationship between obesity, schizophrenia and cognition, Abdul Rashid,N.A.; Lim,J. et al., (2013), Schizophrenia Research	We found support for our current model which hints that obesity could worsen the conditions of those with schizophrenia, and thus affects cognition.	Medscan					info:pmid/24119725#body:109		Unraveling the relationship between obesity, schizophrenia and cognition
FunctionalAssociation: obesity ---- cognition	Hawkins,M.A.W.;Gunstad,J.;Dolansky,M.A.;Redle,J.D.;Josephson,R.;Moore,S.M.;Hughes,J.W.									10.1016/j.cardfail.2013.12.014			1071-9164		Journal of Cardiac Failure	24361776:1007				Homo sapiens	S1071-9164(13)01308-0	24361776						2014		Greater Body Mass Index Is Associated With Poorer Cognitive Functioning in Male Heart Failure Patients, Hawkins,M.A.W.; Gunstad,J. et al., (2014), Journal of Cardiac Failure	These high rates of comorbidity-combined with evidence that obesity predicts cognitive impairment in individuals without Heart failure -have encouraged researchers to explore how obesity and Heart failure may act together to affect cognitive function.	Medscan			121: 'HF ' -> 'Heart failure ' 191: 'HF ' -> 'Heart failure '		info:pmid/24361776#body:8		Greater Body Mass Index Is Associated With Poorer Cognitive Functioning in Male Heart Failure Patients
FunctionalAssociation: obesity ---- cognition	Cordner,Z.A.;Tamashiro,K.L.K.									10.1016/j.physbeh.2015.06.008			0031-9384		Physiology & Behavior	26066731:1149			cerebral cortex		S0031-9384(15)00344-3	26066731						2015		Effects of high-fat diet exposure on learning & memory, Cordner,Z.A.; Tamashiro,K.L.K., (2015), Physiology & Behavior	Interestingly, insulin sensitivity is thought to be largely related to adiposity and, as discussed previously, obesity is an inconsistent finding among studies of dietary effects on cognition.	Medscan					info:pmid/26066731#body:150		Effects of high-fat diet exposure on learning & memory
FunctionalAssociation: obesity ---- cognition	Sample,C.H.;Martin,A.A.;Jones,S.;Hargrave,S.L.;Davidson,T.L.									10.1016/j.appet.2015.05.018			0195-6663		Appetite	26002280:1018					S0195-6663(15)00245-7	26002280						2015		Western-style diet impairs stimulus control by food deprivation state cues: Implications for obesogenic environments, Sample,C.H.; Martin,A.A. et al., (2015), Appetite	As several reports in the current issue confirm (e.g., Convit et al., Verdejo-Garcia et al., Nederkoorn et al., Kahn et al., Bruce et al.), evidence is also accumulating that obesity is associated with impaired cognitive functioning in children and adolescents ( ).	Medscan					info:pmid/26002280#body:19		Western-style diet impairs stimulus control by food deprivation state cues: Implications for obesogenic environments
FunctionalAssociation: obesity ---- cognition	Davidson,T.L.;Boutelle,K.N.									10.1016/j.appet.2015.06.014			0195-6663		Appetite	26119809:1021			orbital cortex		S0195-6663(15)00301-3	26119809						2015		Special issue of Appetite: The proceedings of the American University Symposium on Childhood Obesity and Cognition, Davidson,T.L.; Boutelle,K.N., (2015), Appetite	As a way of meeting these challenges, the paper advocates for expanding "student-level" research in public school systems on how obesity and physical activity influence the cognitive processes that underlie academic achievement.	Medscan					info:pmid/26119809#body:22		Special issue of Appetite: The proceedings of the American University Symposium on Childhood Obesity and Cognition
FunctionalAssociation: obesity ---- cognition	Cohen,A.;Baker,J.;Ardern,C.I.									10.1016/j.jcjd.2015.01.077			1499-2671		Canadian Journal of Diabetes	101165775:1001					S1499-2671(15)00111-2							2015		Associations Between Body Mass Index, Physical Activity, and Cognitive Functioning in Younger and Older Canadian Adults, Cohen,A.; Baker,J. et al., (2015), Canadian Journal of Diabetes	As well, obesity is associated with impairments in cognitive functioning, whereas engagement in physical activity is protective against cognitive decline.	Medscan			114: '(PA) ' -> ''		info:doi/10.1016/j.jcjd.2015.01.077#body:2		Associations Between Body Mass Index, Physical Activity, and Cognitive Functioning in Younger and Older Canadian Adults
FunctionalAssociation: obesity ---- cognition	Pintana,H.;Pratchayasakul,W.;Sa-nguanmoo,P.;Pongkan,W.;Tawinvisan,R.;Chattipakorn,N.;Chattipakorn,S.C.									10.1016/j.metabol.2015.10.015			0026-0495		Metabolism	26773929:1174			brain	Rattus norvegicus	S0026-0495(15)00307-8	26773929						2016		Testosterone deprivation has neither additive nor synergistic effects with obesity on the cognitive impairment in orchiectomized and/or obese male rats, Pintana,H.; Pratchayasakul,W. et al., (2016), Metabolism	A previous study demonstrated that obesity induced by high-fat diet consumption caused the impairment of cognition and hippocampal synaptic plasticity .	Medscan			54: 'HFD ' -> 'high-fat diet '		info:pmid/26773929#body:175	plasma	Testosterone deprivation has neither additive nor synergistic effects with obesity on the cognitive impairment in orchiectomized and/or obese male rats
FunctionalAssociation: obesity ---- cognition	Farr,S.A.;Yamada,K.A.;Butterfield,D.A.;Abdul,H.M.;Xu,L.;Miller,N.E.;Banks,W.A.;Morley,J.E.												0013-7227			18276751:1323	Endocrinology		hippocampus	Mus musculus		18276751						2008		Obesity and hypertriglyceridemia produce cognitive impairment., Farr,S.A.; Yamada,K.A. et al., (2008), Endocrinology	Together these results suggest that obesity affects several aspects of cognition.	Medscan					info:pmid/18276751#body:324		Obesity and hypertriglyceridemia produce cognitive impairment.
FunctionalAssociation: obesity ---- cognition	Tozuka,Y.;Wada,E.;Wada,K.											1530-6860				19158155:1033	FASEB J		endocrine system			19158155						2009		Diet-induced obesity in female mice leads to peroxidized lipid accumulations and impairment of hippocampal neurogenesis during the early life of their offspring., Tozuka,Y.; Wada,E. et al., (2009), FASEB J	In adult rodents, obesity and its related metabolic disorders also appear to negatively affect cognitive function and neural plasticity (11[?]" , 12)[?]" .	Medscan					info:pmid/19158155#body:34		Diet-induced obesity in female mice leads to peroxidized lipid accumulations and impairment of hippocampal neurogenesis during the early life of their offspring.
FunctionalAssociation: obesity ---- cognition	Alswat,K.A.;Al-Shehri,A.D.;Aljuaid,T.A.;Alzaidi,B.A.;Alasmari,H.D.									10.15537/smj.2017.2.16320	20170154661	1658-3175	0379-5284		Saudi Medical Journal	28133692:10142						28133692	614599187					2017		The association between body mass index and academic performance, Alswat,K.A.; Al-Shehri,A.D. et al., (2017), Saudi Medical Journal	Some studies have demonstrated that cognitive ability is influenced by obesity and the likelihood of being obese is influenced by the quality of nutrition )as the quality of nutrition decreases, the chance of obesity increases(, so poor nutrition is associated with poor academic performance.16	Medscan					info:pmid/28133692#cont:143		The association between body mass index and academic performance
FunctionalAssociation: obesity ---- cognition	Kutlesic,V.;Isaacs,M.B.;Freund,L.S.;Hazra,R.;Raiten,D.J.									10.1542/peds.2016-2828C	20170284444	1098-4275	0031-4005		Pediatrics	28562244:10139			brain			28562244	615489580					2017		Executive summary: Research gaps at the intersection of pediatric neurodevelopment, nutrition, and inflammation in low-resource settings, Kutlesic,V.; Isaacs,M.B. et al., (2017), Pediatrics	Obesity begins early in life, increases during childhood and adolescence, and has been associated with impaired cognition.	Medscan					info:pmid/28562244#cont:140		Executive summary: Research gaps at the intersection of pediatric neurodevelopment, nutrition, and inflammation in low-resource settings
FunctionalAssociation: obesity ---- cognition	John,C.C.;Black,M.M.;Black,M.M.;Black,M.M.;Nelson,C.A.;Nelson,C.A.;Nelson,C.A.									10.1542/peds.2016-2828H	20170284449	1098-4275	0031-4005		Pediatrics	28562249:10068						28562249	615489697					2017		Neurodevelopment: The impact of nutrition and inflammation during early to middle childhood in low-resource settings, John,C.C.; Black,M.M. et al., (2017), Pediatrics	Obesity begins early in life, increases during childhood and adolescence, and has been associated with impaired cognition.	Medscan					info:pmid/28562249#cont:69		Neurodevelopment: The impact of nutrition and inflammation during early to middle childhood in low-resource settings
FunctionalAssociation: obesity ---- cognition	Arnoldussen,I.A.C.;Wiesmann,M.;Pelgrim,C.E.;Wielemaker,E.M.;Kiliaan,A.J.;Van Duyvenvoorde,W.;Kleemann,R.;Wielinga,P.Y.;Amaral-Santos,P.L.;Verschuren,L.;Keijser,B.J.F.;Heerschap,A.									10.1038/ijo.2017.52	20170210292	1476-5497	0307-0565		International Journal of Obesity	28220041:10002						28220041	614929003					2017		Butyrate restores HFD-induced adaptations in brain function and metabolism in mid-adult obese mice, Arnoldussen,I.A.C.; Wiesmann,M. et al., (2017), International Journal of Obesity	OBJECTIVE: Midlife obesity affects cognition and increases risk of developing dementia.	Medscan					info:pmid/28220041#cont:3		Butyrate restores HFD-induced adaptations in brain function and metabolism in mid-adult obese mice
FunctionalAssociation: obesity ---- cognition	Arnoldussen,I.A.C.;Wiesmann,M.;Pelgrim,C.E.;Wielemaker,E.M.;Kiliaan,A.J.;Van Duyvenvoorde,W.;Kleemann,R.;Wielinga,P.Y.;Amaral-Santos,P.L.;Verschuren,L.;Keijser,B.J.F.;Heerschap,A.									10.1038/ijo.2017.52	20170210292	1476-5497	0307-0565		International Journal of Obesity	28220041:10016			brain			28220041	614929003					2017		Butyrate restores HFD-induced adaptations in brain function and metabolism in mid-adult obese mice, Arnoldussen,I.A.C.; Wiesmann,M. et al., (2017), International Journal of Obesity	Particularly in midlife, it has been reported that obesity can affect cognitive functioning and increase the risk of developing dementia.3	Medscan					info:pmid/28220041#cont:17		Butyrate restores HFD-induced adaptations in brain function and metabolism in mid-adult obese mice
FunctionalAssociation: obesity ---- cognition	Mora,E.;Teres,M.;Forcada,I.;Mur,M.;Mora,E.;Portella,M.J.;Martinez-Alonso,M.;Vieta,E.									10.4088/JCP.16m10968	20170766852		0160-6689		Journal of Clinical Psychiatry	28994517:10291						28994517	619051291					2017		The impact of obesity on cognitive functioning in euthymic bipolar patients: A cross-sectional and longitudinal study, Mora,E.; Teres,M. et al., (2017), Journal of Clinical Psychiatry	Hence, it was not possible to study the role of None showed a long-term effect of obesity on cognitive metabolic dysfunction in the relationship between obesity outcome, while in our study obesity affected cognition after and cognition.	Medscan					info:pmid/28994517#cont:292		The impact of obesity on cognitive functioning in euthymic bipolar patients: A cross-sectional and longitudinal study
FunctionalAssociation: obesity ---- cognition	Chojnacki,M.R.;Khan,N.A.;Raine,L.B.;Kramer,A.F.;Hillman,C.H.;Drollette,E.S.;Khan,N.A.;Scudder,M.R.;Kramer,A.F.;Hillman,C.H.									10.1002/oby.22053	20170907733	1930-739X	1930-7381		Obesity	29282881:10030						29282881	619981192					2018		The Negative Influence of Adiposity Extends to Intraindividual Variability in Cognitive Control Among Preadolescent Children, Chojnacki,M.R.; Khan,N.A. et al., (2018), Obesity	Although additional research is needed to illustrate the mechanisms by which adiposity affects cognitive function, correlational and longitudinal studies often support a negative relationship between obesity and cognitive control (12).	Medscan					info:pmid/29282881#cont:31		The Negative Influence of Adiposity Extends to Intraindividual Variability in Cognitive Control Among Preadolescent Children
FunctionalAssociation: obesity ---- cognition	Bischoff,S.C.;Boirie,Y.;Cederholm,T.;Chourdakis,M.;Cuerda,C.;Delzenne,N.M.;Deutz,N.E.;Fouque,D.;Genton,L.;Gil,C.;Koletzko,B.;Leon-Sanz,M.;Shamir,R.;Singer,J.;Singer,P.;Stroebele-Benschop,N.;Thorell,A.;Weimann,A.;Barazzoni,R.									10.1016/j.clnu.2016.11.007			0261-5614		Clinical Nutrition	27890486:1216			hypothalamic-pituitary-adrenal system		S0261-5614(16)31323-1	27890486						2017		Towards a multidisciplinary approach to understand and manage obesity and related diseases, Bischoff,S.C.; Boirie,Y. et al., (2017), Clinical Nutrition	Neuroinflammation, genetic vulnerability, dysregulation of the hypothalamic-pituitary-adrenal axis, or neuropeptides such as dopamine, serotonin, neuropeptide Y, corticotropin-releasing factor, and disturbance of the endocannabinoid system are potential mechanisms linking obesity and obesity-associated metabolic disorders with cognitive function .	Medscan			94: '(HPA) ' -> ''		info:pmid/27890486#body:217		Towards a multidisciplinary approach to understand and manage obesity and related diseases
FunctionalAssociation: obesity ---- cognition	Labad,J.;Price,J.F.;Strachan,M.W.J.;Deary,I.J.;Seckl,J.R.;Sattar,N.;Reynolds,R.M.									10.1016/j.neurobiolaging.2012.02.026			0197-4580		Neurobiology of Aging	22475620:1000					S0197-4580(12)00175-3	22475620						2012		Serum leptin and cognitive function in people with Type 2 diabetes, Labad,J.; Price,J.F. et al., (2012), Neurobiology of Aging	Both type 2 diabetes ( ) and obesity ( ) are associated with poorer cognitive function.	Medscan					info:pmid/22475620#body:1		Serum leptin and cognitive function in people with Type 2 diabetes
FunctionalAssociation: obesity ---- cognition	Bruce-Keller,A.J.;Keller,J.N.;Morrison,C.D.									10.1016/j.bbadis.2008.10.004			0925-4439		BBA - Molecular Basis of Disease	18992327:1038					S0925-4439(08)00196-8	18992327						2009		Obesity and vulnerability of the CNS, Bruce-Keller,A.J.; Keller,J.N. et al., (2009), BBA - Molecular Basis of Disease	In terms of brain function, obesity may disrupt cognition, as studies have reported deficits in learning, memory, and executive functioning in obese when compared to non-obese patients .	Medscan					info:pmid/18992327#body:39		Obesity and vulnerability of the CNS
FunctionalAssociation: obesity ---- cognition	Yin,M.M.;Wang,W.;Sun,J.;Liu,S.;Liu,X.L.;Niu,Y.M.;Yuan,H.R.;Yang,F.Y.;Fu,L.									10.1016/j.bbr.2013.07.040			0166-4328		Behavioural Brain Research	23916757:1012			cardiovascular system		S0166-4328(13)00439-7	23916757						2013		Paternal treadmill exercise enhances spatial learning and memory related to hippocampus among male offspring, Yin,M.M.; Wang,W. et al., (2013), Behavioural Brain Research	Metabolic conditions during pregnancy (diabetes, hypertension, and obesity) are associated with autism spectrum disorder, developmental delays, or impairments cognition and behavior in the offspring .	Medscan					info:pmid/23916757#body:13		Paternal treadmill exercise enhances spatial learning and memory related to hippocampus among male offspring
FunctionalAssociation: obesity ---- cognition	Buch,A.;Carmeli,E.;Boker,L.K.;Markus,Y.;Shefer,G.;Kis,O.;Berner,Y.;Stern,N.									10.1016/j.exger.2016.01.008			0531-5565		Experimental Gerontology	26785313:1171			hippocampus		S0531-5565(16)30007-9	26785313						2015		Muscle function and fat content in relation to sarcopenia, obesity and frailty of old age - An overview, Buch,A.; Carmeli,E. et al., (2015), Experimental Gerontology	In older subjects (≥70years), sarcopenia and obesity, either independently or concurrently, are reportedly associated with lower cognitive function compared to the non-sarcopenic, non-obese state ( ).	Medscan					info:pmid/26785313#body:172	cerebral white matter	Muscle function and fat content in relation to sarcopenia, obesity and frailty of old age - An overview
FunctionalAssociation: obesity ---- cognition	Sabia,S.;Kivimaki,M.;Shipley,M.J.;Marmot,M.G.;Singh-Manoux,A.												0002-9165			19073790:1037	Am J Clin Nutr					19073790						2009		Body mass index over the adult life course and cognition in late midlife: the Whitehall II Cohort Study., Sabia,S.; Kivimaki,M. et al., (2009), Am J Clin Nutr	Because the proportion of the elderly is growing rapidly, the extent to which lifetime overweight and obesity are related to old-age cognition is of substantial public health relevance.	Medscan					info:pmid/19073790#body:38		Body mass index over the adult life course and cognition in late midlife: the Whitehall II Cohort Study.
FunctionalAssociation: obesity ---- cognition	Brion,M.J.;Zeegers,M.;Jaddoe,V.;Verhulst,F.;Tiemeier,H.;Lawlor,D.A.;Smith,G.D.											1098-4275				21187310:1097	Pediatrics					21187310						2011		Intrauterine effects of maternal prepregnancy overweight on child cognition and behavior in 2 cohorts., Brion,M.J.; Zeegers,M. et al., (2011), Pediatrics	There is some evidence from human and animal studies that maternal overweight and obesity prepregnancy is associated with reduced offspring cognitive abilities and greater risk of behavioral problems.	Medscan					info:pmid/21187310#body:98		Intrauterine effects of maternal prepregnancy overweight on child cognition and behavior in 2 cohorts.
FunctionalAssociation: obesity ---- cognition	Li,X.;Han,T.;Feng,W.;Wang,H.;Shen,Y.;Zhang,L.;Fang,G.;Zou,X.;Zhang,H.									10.1007/s00421-021-04746-w		1439-6327	1439-6319		European Journal of Applied Physiology	34148146:10050						34148146	2012848995					2021		Long-term high-intensity interval training increases serum neurotrophic factors in elderly overweight and obese Chinese adults, Li,X.; Han,T. et al., (2021), European Journal of Applied Physiology	... the cognitive function-related outcomes of continuous training with vigorous intensity and high-intensity interval training training for overweight or obese ...	Medscan					info:pmid/34148146#cont:51		Long-term high-intensity interval training increases serum neurotrophic factors in elderly overweight and obese Chinese adults
FunctionalAssociation: obesity ---- cognition	Wahid,R.M.;El-sayed,S.F.;Samy,W.									10.1038/s41366-021-00880-9	20210589450	1476-5497	0307-0565		International Journal of Obesity	34140627:10247						34140627	2012748386					2021		Cognitive impairment in obese rat model: role of glial cells, Wahid,R.M.; El-sayed,S.F. et al., (2021), International Journal of Obesity	[3] showed that obesity was also associated with reduced cognitive function.	Medscan					info:pmid/34140627#cont:248		Cognitive impairment in obese rat model: role of glial cells
FunctionalAssociation: obesity ---- cognition	Galioto,R.;Spitznagel,M.B.;Strain,G.;Devlin,M.;Cohen,R.;Paul,R.;Crosby,R.D.;Mitchell,J.E.;Gunstad,J.									10.1016/j.comppsych.2011.09.00210.1016/j.comppsych.2011.09.002		1532-8384				22036317:0	Compr Psychiatry					22036317						2012		Cognitive function in morbidly obese individuals with and without binge eating disorder., Galioto,R.; Spitznagel,M.B. et al., (2012), Compr Psychiatry	Obesity is associated with poorer cognitive function and impulsivity, which may contribute to binge eating disorder .	Medscan			116: '(BED)' -> ''		info:pmid/22036317#abs:1		Cognitive function in morbidly obese individuals with and without binge eating disorder.
FunctionalAssociation: obesity ---- cognition	Galioto,R.;Spitznagel,M.B.;Strain,G.;Devlin,M.;Cohen,R.;Paul,R.;Crosby,R.D.;Mitchell,J.E.;Gunstad,J.									10.1016/j.comppsych.2011.09.00210.1016/j.comppsych.2011.09.002		1532-8384				22036317:6	Compr Psychiatry					22036317						2012		Cognitive function in morbidly obese individuals with and without binge eating disorder., Galioto,R.; Spitznagel,M.B. et al., (2012), Compr Psychiatry	Our findings suggest that obesity, rather than binge eating, may be more directly related to cognition.	Medscan					info:pmid/22036317#abs:7		Cognitive function in morbidly obese individuals with and without binge eating disorder.
FunctionalAssociation: obesity ---- cognition	Kamijo,K.;Khan,N.A.;Pontifex,M.B.;Scudder,M.R.;Drollette,E.S.;Raine,L.B.;Evans,E.M.;Castelli,D.M.;Hillman,C.H.									10.1038/oby.2012.11210.1038/oby.2012.112		1930-739X				22546743:0	Obesity (Silver Spring)					22546743						2012		The relation of adiposity to cognitive control and scholastic achievement in preadolescent children., Kamijo,K.; Khan,N.A. et al., (2012), Obesity (Silver Spring)	Adiposity may be negatively associated with cognitive function in children.	Medscan					info:pmid/22546743#abs:1		The relation of adiposity to cognitive control and scholastic achievement in preadolescent children.
FunctionalAssociation: obesity ---- cognition	Willeumier,K.;Taylor,D.V.;Amen,D.G.									10.1038/tp.2011.6710.1038/tp.2011.67		2158-3188				22832730:0	Transl Psychiatry					22832730						2012		Elevated body mass in National Football League players linked to cognitive impairment and decreased prefrontal cortex and temporal pole activity., Willeumier,K.; Taylor,D.V. et al., (2012), Transl Psychiatry	Obesity is a risk factor for neurodegenerative disease and has been shown to adversely affect cognitive function.	Medscan					info:pmid/22832730#abs:1		Elevated body mass in National Football League players linked to cognitive impairment and decreased prefrontal cortex and temporal pole activity.
FunctionalAssociation: obesity ---- cognition	Alosco,M.L.;Spitznagel,M.B.;Raz,N.;Cohen,R.;Sweet,L.H.;Colbert,L.H.;Josephson,R.;van Dulmen,M.;Hughes,J.;Rosneck,J.;Gunstad,J.									10.1159/00034322210.1159/000343222		1664-5456				23272007:1	Cerebrovasc Dis Extra					23272007						2012		Obesity interacts with cerebral hypoperfusion to exacerbate cognitive impairment in older adults with heart failure., Alosco,M.L.; Spitznagel,M.B. et al., (2012), Cerebrovasc Dis Extra	Obesity is prevalent in persons with heart failure and is also a likely contributor to cognitive function, as it has been independently linked to cognitive impairment in healthy individuals.	Medscan			37: 'HF ' -> 'heart failure '		info:pmid/23272007#abs:2		Obesity interacts with cerebral hypoperfusion to exacerbate cognitive impairment in older adults with heart failure.
FunctionalAssociation: obesity ---- cognition	Luchsinger,J.A.;Biggs,M.L.;Kizer,J.R.;Barzilay,J.;Fitzpatrick,A.;Newman,A.;Longstreth,W.T.;Lopez,O.;Siscovick,D.;Kuller,L.									10.1159/00034513610.1159/000345136		1423-0208				23445925:3	Neuroepidemiology					23445925						2013		Adiposity and cognitive decline in the cardiovascular health study., Luchsinger,J.A.; Biggs,M.L. et al., (2013), Neuroepidemiology	We used linear mixed models to estimate rates of change in cognitive function scores associated with adiposity measured at baseline.	Medscan					info:pmid/23445925#abs:4		Adiposity and cognitive decline in the cardiovascular health study.
FunctionalAssociation: obesity ---- cognition	Guo,X.;Zhang,Z.;Wei,Q.;Lv,H.;Wu,R.;Zhao,J.									10.1186/1471-244X-13-10910.1186/1471-244X-13-109		1471-244X				23570390:11	BMC Psychiatry					23570390						2013		The relationship between obesity and neurocognitive function in Chinese patients with schizophrenia., Guo,X.; Zhang,Z. et al., (2013), BMC Psychiatry	Our study suggests that, in addition to its well established risk for various cardiometabolic conditions, obesity is also associated with decreased cognitive function in Chinese patients with schizophrenia.	Medscan					info:pmid/23570390#abs:12		The relationship between obesity and neurocognitive function in Chinese patients with schizophrenia.
FunctionalAssociation: obesity ---- cognition	Woo,J.;Shin,K.O.;Park,S.Y.;Jang,K.S.;Kang,S.									10.1186/1476-511X-12-14410.1186/1476-511X-12-144		1476-511X				24098984:0	Lipids Health Dis					24098984						2013		Effects of exercise and diet change on cognition function and synaptic plasticity in high fat diet induced obese rats., Woo,J.; Shin,K.O. et al., (2013), Lipids Health Dis	Nutritional imbalance-induced obesity causes a variety of diseases and in particular is an important cause of cognitive function decline.	Medscan					info:pmid/24098984#abs:1		Effects of exercise and diet change on cognition function and synaptic plasticity in high fat diet induced obese rats.
FunctionalAssociation: obesity ---- cognition	Morys,F.;Dadar,M.;Dagher,A.;Dadar,M.									10.1210/clinem/dgab135	20210983414	1945-7197	0021-972X		Journal of Clinical Endocrinology and Metabolism	33677592:10027			endocrine system			33677592	2015134133					2021		Association between midlife obesity and its metabolic consequences, cerebrovascular disease, and cognitive decline, Morys,F.; Dadar,M. et al., (2021), Journal of Clinical Endocrinology and Metabolism	Conclusions: We show that adiposity is related to poor cognition, with metabolic consequences of obesity and cerebrovascular disease as potential mediators.	Medscan					info:pmid/33677592#cont:28		Association between midlife obesity and its metabolic consequences, cerebrovascular disease, and cognitive decline
FunctionalAssociation: obesity ---- cognition	West,R.K.;Ravona-Springer,R.;Sharvit-Ginon,I.;Ganmore,I.;Manzali,S.;Tirosh,A.;Golan,S.;Boccara,E.;Heymann,A.;Beeri,M.S.									10.1002/dad2.12247			2352-8729			35005193:7	Alzheimers Dement (Amst)					35005193						2021		Long-term trajectories and current BMI are associated with poorer cognitive functioning in middle-aged adults at high Alzheimer's disease risk., West,R.K.; Ravona-Springer,R. et al., (2021), Alzheimers Dement (Amst)	Higher body mass index and overweight/obese trajectories were associated with poorer cognition in adults with maternal history of Alzheimer's disease, but not those with paternal history.	Medscan			7: 'BMI ' -> 'body mass index ' 130: 'AD' -> 'Alzheimer\'s disease'		info:pmid/35005193#abs:8		Long-term trajectories and current BMI are associated with poorer cognitive functioning in middle-aged adults at high Alzheimer's disease risk.
FunctionalAssociation: obesity ---- cognition	West,R.;Ravona-Springer,R.;Beeri,M.S.									10.1002/alz.05146410.1002/alz.051464		1552-5279				35108969:12	Alzheimers Dement					35108969						2021		Current and long-term trajectories of high BMI are associated with poorer cognitive functioning in middle-aged adults at high Alzheimer's risk due to a maternal family history., West,R.; Ravona-Springer,R. et al., (2021), Alzheimers Dement	Higher body mass index and ∼20 years of trajectories of overweight/obesity were associated with poorer cognitive function in cognitively normal middle-aged adults with a maternal history of Alzheimer's disease, but not in those with a paternal history of Alzheimer's disease.	Medscan			7: 'BMI ' -> 'body mass index ' 192: 'AD' -> 'Alzheimer\'s disease' 257: 'AD' -> 'Alzheimer\'s disease'		info:pmid/35108969#abs:13		Current and long-term trajectories of high BMI are associated with poorer cognitive functioning in middle-aged adults at high Alzheimer's risk due to a maternal family history.
FunctionalAssociation: obesity ---- cognition	Kasselman,L.J.;Renna,H.A.;Voloshyna,I.;Pinkhasov,A.;Gomolin,I.H.;Teboul,I.;De Leon,J.;Carsons,S.E.;Reiss,A.B.				microglia					10.1016/j.jtcme.2022.01.006			2225-4110		Journal of Traditional and Complementary Medicine	100000060:1105				Mus musculus	S2225-4110(22)00006-2							2022		Cognitive changes mediated by adenosine receptor blockade in a resveratrol-treated atherosclerosis-prone lupus mouse model, Kasselman,L.J.; Renna,H.A. et al., (2022), Journal of Traditional and Complementary Medicine	For example, obesity, a pro-inflammatory state, is associated with impaired cognition, but not when the neurotactin receptor (CX3CR1) is reduced.	Medscan					info:doi/10.1016/j.jtcme.2022.01.006#body:106		Cognitive changes mediated by adenosine receptor blockade in a resveratrol-treated atherosclerosis-prone lupus mouse model
FunctionalAssociation: obesity ---- cognition	Ha,J.;Kwak,S.;Kim,K.Y.;Kim,H.;Cho,S.Y.;Kim,M.;Lee,J.Y.;Kim,E.									10.1093/gerona/glac021		1758-535X				35137074:1	J Gerontol A Biol Sci Med Sci					35137074						2023		Relationship Between Adipokines, Cognition, and Brain Structures in Old Age Depending on Obesity., Ha,J.; Kwak,S. et al., (2023), J Gerontol A Biol Sci Med Sci	Although adiposity crucially affects adipokine levels, it remains unclear whether the relationship between adipokines and cognition is influenced by obesity.	Medscan					info:pmid/35137074#abs:2		Relationship Between Adipokines, Cognition, and Brain Structures in Old Age Depending on Obesity.
FunctionalAssociation: obesity ---- cognition	Arnoldussen,I.A.C.;Wiesmann,M.;Verweij,V.;Geenen,B.;Gualdo,N.P.;van der Logt,L.;Kiliaan,A.J.;Morrison,M.C.;Worms,N.;Voskuilen,M.;Kleemann,R.;Morrison,M.C.;van Diepen,J.A.;Gross,G.;Kleemann,R.									10.1038/s41366-021-00998-w	20211025328	1476-5497	0307-0565		International Journal of Obesity	34716425:10277				Homo sapiens		34716425	2014067226					2022		Milk fat globule membrane attenuates high fat diet-induced neuropathological changes in obese Ldlr−/−.Leiden mice, Arnoldussen,I.A.C.; Wiesmann,M. et al., (2022), International Journal of Obesity	As reviewed by Sui et al., in human, obesity is associated with reduced cognitive function, plasticity and brain volumes, and altered brain structure like alterations in white matter tracks [16–21].	Medscan					info:pmid/34716425#cont:278	white matter	Milk fat globule membrane attenuates high fat diet-induced neuropathological changes in obese Ldlr−/−.Leiden mice
FunctionalAssociation: obesity ---- cognition	Fan,X.;Zhong,Y.;Zhang,L.;Li,J.;Xie,F.;Zhang,Z.									10.1155/2022/362214910.1155/2022/3622149		1875-8630				35401883:0	Dis Markers					35401883						2022		Abdominal Obesity: An Independent Influencing Factor of Visuospatial and Executive/Language Ability and the Serum Levels of Aβ40/Aβ42/Tau Protein., Fan,X.; Zhong,Y. et al., (2022), Dis Markers	Although obesity affects human health and cognitive function, the influence of abdominal obesity on cognitive function is still unclear.	Medscan					info:pmid/35401883#abs:1		Abdominal Obesity: An Independent Influencing Factor of Visuospatial and Executive/Language Ability and the Serum Levels of Aβ40/Aβ42/Tau Protein.
FunctionalAssociation: obesity ---- cognition	Duan,Q.;Fan,R.;Lei,R.;Ma,W.;Ding,B.									10.1002/fsn3.173810.1002/fsn3.1738			2048-7177			32994939:11	Food Sci Nutr					32994939						2020		Plasma fatty acid profile is related to cognitive function in obese Chinese populations (35-64 years): A cross-sectional study., Duan,Q.; Fan,R. et al., (2020), Food Sci Nutr	From current data, we found higher plasma levels of saturated fatty acid, polyunsaturated fatty acid, and MUFA in obese populations, which were associated with declined cognition.	Medscan			52: 'SFA' -> 'saturated fatty acid' 74: 'PUFA' -> 'polyunsaturated fatty acid'		info:pmid/32994939#abs:12	plasma	Plasma fatty acid profile is related to cognitive function in obese Chinese populations (35-64 years): A cross-sectional study.
FunctionalAssociation: obesity ---- cognition	Zhang,Y.;Huang,B.;Yang,W.;Zhong,S.;Lai,S.;Zhao,H.;He,J.;Cai,S.;Lv,S.;Wang,C.;Jia,Y.									10.1007/s11695-022-06076-y10.1007/s11695-022-06076-y		1708-0428				35486288:0	Obes Surg					35486288						2022		Correlations Between Endocrine Hormones and Cognitive Function in Patients with Obesity: a Cross-sectional Study., Zhang,Y.; Huang,B. et al., (2022), Obes Surg	Obesity not only affects physical and mental conditions, but also influences cognitive function.	Medscan					info:pmid/35486288#abs:1		Correlations Between Endocrine Hormones and Cognitive Function in Patients with Obesity: a Cross-sectional Study.
FunctionalAssociation: obesity ---- cognition	Vesga‐jiménez,D.J.;Aristizábal‐pachón,A.F.;González,J.;Vesga‐jiménez,D.J.;Martin,C.;Barreto,G.E.;Barreto,G.E.;Pinzón,A.				neuron					10.3390/ijms23052577	20220285440	1422-0067	1661-6596		International Journal of Molecular Sciences	35269720:10141			median eminence			35269720	2015761076					2022		Fatty Acids: An Insight into the Pathogenesis of Neurodegenerative Diseases and Therapeutic Potential, Vesga‐jiménez,D.J.; Aristizábal‐pachón,A.F. et al., (2022), International Journal of Molecular Sciences	Obesity and chronic high‐fat diet have been associated with reduced cognitive function in animals and humans [28,97–102].	Medscan					info:pmid/35269720#cont:142	parenchyma	Fatty Acids: An Insight into the Pathogenesis of Neurodegenerative Diseases and Therapeutic Potential
FunctionalAssociation: obesity ---- cognition	Fan,X.;Xie,F.;Zhang,Z.;Zhong,Y.;Zhang,L.;Li,J.									10.1155/2022/3622149	20220352824	1875-8630	0278-0240		Disease Markers	35401883:10014						35401883	2017687058					2022		Abdominal Obesity: An Independent Influencing Factor of Visuospatial and Executive/Language Ability and the Serum Levels of A β 40/A β 42/Tau Protein, Fan,X.; Xie,F. et al., (2022), Disease Markers	Although obesity affects human health and cognitive function, the influence of abdominal obesity on cognitive function is still unclear.	Medscan					info:pmid/35401883#cont:15		Abdominal Obesity: An Independent Influencing Factor of Visuospatial and Executive/Language Ability and the Serum Levels of A β 40/A β 42/Tau Protein
FunctionalAssociation: obesity ---- cognition	Wang,S.H.;Su,M.H.;Chen,C.Y.;Lin,Y.F.;Feng,Y.A.;Hsiao,P.C.;Pan,Y.J.;Wu,C.S.									10.1038/s41366-022-01138-8		1476-5497				35538205:0	Int J Obes (Lond)					35538205						2022		Causality of abdominal obesity on cognition: a trans-ethnic Mendelian randomization study., Wang,S.H.; Su,M.H. et al., (2022), Int J Obes (Lond)	Obesity has been associated with cognition in observational studies; however, whether its effect is confounding or a reverse causality remains inconclusive.	Medscan					info:pmid/35538205#abs:1		Causality of abdominal obesity on cognition: a trans-ethnic Mendelian randomization study.
FunctionalAssociation: obesity ---- cognition	Alghadir,A.H.;Gabr,S.A.;Almomani,M.;Almomani,F.;Tse,C.									10.1155/2022/748057910.1155/2022/7480579		1918-1523				35600795:13	Pain Res Manag					35600795						2022		Adiponectin and Nitric Oxide Deficiency-Induced Cognitive Impairment in Fatigued Home-Resident in Mature and Older Adults: A Case-Control Study., Alghadir,A.H.; Gabr,S.A. et al., (2022), Pain Res Manag	In addition, the reduction in cognition was significantly affected by other parameters, such as diabetes, obesity, and unhealthy sedentary life activities.	Medscan					info:pmid/35600795#abs:14	endothelium	Adiponectin and Nitric Oxide Deficiency-Induced Cognitive Impairment in Fatigued Home-Resident in Mature and Older Adults: A Case-Control Study.
FunctionalAssociation: obesity ---- cognition	Torres-Lopez,L.V.;Cadenas-Sanchez,C.;Migueles,J.H.;Esteban-Cornejo,I.;Molina-Garcia,P.;Ortega,F.B.;Cadenas-Sanchez,C.;Migueles,J.H.;Migueles,J.H.;Ortega,F.B.;H. Hillman,C.;Catena,A.;Ortega,F.B.									10.1007/s00431-022-04403-0	20220143713	1432-1076	0340-6199		European Journal of Pediatrics	35142932:10248						35142932	2015021626					2022		Does sleep-disordered breathing add to impairments in academic performance and brain structure usually observed in children with overweight/obesity?, Torres-Lopez,L.V.; Cadenas-Sanchez,C. et al., (2022), European Journal of Pediatrics	Indeed, both sleep-disordered breathing and obesity may adversely influence cognitive functioning [20] and, subsequently, academic performance.	Medscan					info:pmid/35142932#cont:249		Does sleep-disordered breathing add to impairments in academic performance and brain structure usually observed in children with overweight/obesity?
FunctionalAssociation: obesity ---- cognition	Zhang,H.;Liang,J.L.;Wu,Q.Y.;Li,J.X.;Liu,Y.;Wu,L.W.;Huang,J.L.;Wu,X.W.;Wang,M.H.;Chen,N.									10.3390/nu1412243210.3390/nu14122432		2072-6643				35745162:4	Nutrients					35745162						2022		Swimming Suppresses Cognitive Decline of HFD-Induced Obese Mice through Reversing Hippocampal Inflammation, Insulin Resistance, and BDNF Level., Zhang,H.; Liang,J.L. et al., (2022), Nutrients	In the present study, the obesity-induced cognition-declined model was established using 4-week-old mice continuously fed with a high-fat diet for 12 weeks, and then the model mice were subjected to an 8-week swimming intervention and corresponding evaluation of relevant indicators, including cognitive capacity, inflammation, insulin signal pathway, brain-derived neurotrophic factor , and apoptos…	Medscan			143: '(HFD) ' -> '' 386: '(BNDF)' -> ''		info:pmid/35745162#abs:5		Swimming Suppresses Cognitive Decline of HFD-Induced Obese Mice through Reversing Hippocampal Inflammation, Insulin Resistance, and BDNF Level.
FunctionalAssociation: obesity ---- cognition	Karczewski,J.;Karczewski,J.;Eder,P.;Dobrowolska,A.;Zielińska,A.;Staszewski,R.;Souto,E.B.;Souto,E.B.									10.3390/ijms23116145	20220532094	1422-0067	1661-6596		International Journal of Molecular Sciences	35682824:10174						35682824	2017040864					2022		Obesity and the Brain, Karczewski,J.; Karczewski,J. et al., (2022), International Journal of Molecular Sciences	Numerous studies have demonstrated that obesity adversely affects the central nervous system and cognitive function (Figure 2).	Medscan					info:pmid/35682824#cont:175		Obesity and the Brain
FunctionalAssociation: obesity ---- cognition	Sakib,M.N.;Ramezan,R.;Thompson,M.E.;Best,J.R.;Hall,P.A.									10.1097/PSY.0000000000001099		1534-7796				35797581:2	Psychosom Med					35797581						2022		Cognitive Function Is Associated With Multiple Indices of Adiposity in the Canadian Longitudinal Study on Aging: A Cross-Sectional Analysis., Sakib,M.N.; Ramezan,R. et al., (2022), Psychosom Med	It was hypothesized that better scores on tests of cognitive function would be associated with lower adiposity, and this association would be primarily mediated through life-style behavior and physical health status.	Medscan					info:pmid/35797581#abs:3		Cognitive Function Is Associated With Multiple Indices of Adiposity in the Canadian Longitudinal Study on Aging: A Cross-Sectional Analysis.
FunctionalAssociation: obesity ---- cognition	Hernández-Ramírez,S.;Salcedo-Tello,P.;Osorio-Gómez,D.;Bermúdez-Rattoni,F.;Pacheco-López,G.;Ferreira,G.;Lafenetre,P.;Guzmán-Ramos,K.R.									10.1016/j.physbeh.2022.113910		1873-507X				35820628:9	Physiol Behav					35820628						2022		Voluntary physical activity improves spatial and recognition memory deficits induced by post-weaning chronic exposure to a high-fat diet., Hernández-Ramírez,S.; Salcedo-Tello,P. et al., (2022), Physiol Behav	Our data indicate that voluntary physical exercise starting after several months of periadolescent high-fat diet exposure reverses metabolic and cognitive alterations demonstrating that voluntary exercise, in addition to its known preventive effect, also has a restorative impact on metabolism and cognition dysfunctions associated with obesity.	Medscan			99: 'HFD ' -> 'high-fat diet '		info:pmid/35820628#abs:10		Voluntary physical activity improves spatial and recognition memory deficits induced by post-weaning chronic exposure to a high-fat diet.
FunctionalAssociation: obesity ---- cognition	Yeomans,M.R.									10.1017/S0029665117000805	20170374525	1475-2719	0029-6651		Proceedings of the Nutrition Society	28514983:10077						28514983	616401314					2017		Adverse effects of consuming high fat-sugar diets on cognition: implications for understanding obesity, Yeomans,M.R., (2017), Proceedings of the Nutrition Society	... cognitive function or impaired executive function associated with increased body weight, BMI or obesity(56,57), although one study found that obesity was ...	Medscan					info:pmid/28514983#cont:78		Adverse effects of consuming high fat-sugar diets on cognition: implications for understanding obesity
FunctionalAssociation: obesity ---- cognition	Niu,Y.;Chang,P.;Liu,T.;Shen,X.;Zhao,H.;Zhang,M.;Lei,S.;Chen,B.;Yu,J.				neuron					10.3389/fnmol.2022.1000482			1662-5099			36263377:0	Front Mol Neurosci		hippocampus	Mus musculus		36263377						2022		Obese mice induced by high-fat diet have differential expression of circular RNAs involved in endoplasmic reticulum stress and neuronal synaptic plasticity of hippocampus leading to obesity-associated cognitive impairment., Niu,Y.; Chang,P. et al., (2022), Front Mol Neurosci	Obesity induced by a high-fat diet is an important cause of impaired memory and cognitive function, but the underlying mechanisms are not clear.	Medscan			35: '(HFD) ' -> ''		info:pmid/36263377#abs:1		Obese mice induced by high-fat diet have differential expression of circular RNAs involved in endoplasmic reticulum stress and neuronal synaptic plasticity of hippocampus leading to obesity-associated cognitive impairment.
FunctionalAssociation: obesity ---- cognition	Lin,W.Y.									10.1186/s12877-022-03457-x		1471-2318				36344931:0	BMC Geriatr					36344931						2022		Associations of five obesity indicators with cognitive performance in 30,697 Taiwan Biobank participants., Lin,W.Y., (2022), BMC Geriatr	Obesity adversely influences the central nervous system and cognitive functions.	Medscan					info:pmid/36344931#abs:1		Associations of five obesity indicators with cognitive performance in 30,697 Taiwan Biobank participants.
FunctionalAssociation: obesity ---- cognition	Xing,Z.;Long,C.;Hu,X.;Chai,X.									10.3389/fendo.2022.953826			1664-2392			36353230:100	Front Endocrinol (Lausanne)			Homo sapiens		36353230						2022		Obesity is associated with greater cognitive function in patients with type 2 diabetes mellitus., Xing,Z.; Long,C. et al., (2022), Front Endocrinol (Lausanne)	Obesity is associated with greater cognitive function in patients with type 2 diabetes mellitus.	Medscan					info:pmid/36353230#title:1		Obesity is associated with greater cognitive function in patients with type 2 diabetes mellitus.
FunctionalAssociation: obesity ---- cognition	Xing,Z.;Long,C.;Hu,X.;Chai,X.									10.3389/fendo.2022.953826			1664-2392			36353230:11	Front Endocrinol (Lausanne)			Homo sapiens		36353230						2022		Obesity is associated with greater cognitive function in patients with type 2 diabetes mellitus., Xing,Z.; Long,C. et al., (2022), Front Endocrinol (Lausanne)	Obesity may be associated with greater cognitive function and the effect of body mass index on cognitive function may be mediated by total brain volume among patients with type 2 diabetes mellitus. http://www.clinicaltrials.gov, identifier NCT00000620.	Medscan			76: 'BMI ' -> 'body mass index ' 133: 'TBV ' -> 'total brain volume ' 172: 'T2DM' -> 'type 2 diabetes mellitus'		info:pmid/36353230#abs:12		Obesity is associated with greater cognitive function in patients with type 2 diabetes mellitus.
FunctionalAssociation: obesity ---- cognition	Shapiro,A.L.B.;Dabelea,D.;Wilkening,G.;Shapiro,A.L.B.;Dabelea,D.;Bellatorre,A.;Dabelea,D.;Stafford,J.M.;D’agostino,R.;Henkin,L.;Pihoker,C.;Liese,A.D.;Shah,A.S.;Lawrence,J.M.;Saydah,S.									10.2337/DC20-2308	20221159994	1935-5548	0149-5992		Diabetes Care	33905344:10286						33905344	2018890607					2021		Cognitive Function in Adolescents and Young Adults With Youth-Onset Type 1 Versus Type 2 Diabetes: The SEARCH for Diabetes in Youth Study, Shapiro,A.L.B.; Dabelea,D. et al., (2021), Diabetes Care	Importantly, crystallized cognition, obesity, and depression are associated with fluid cognition	Medscan					info:pmid/33905344#cont:287		Cognitive Function in Adolescents and Young Adults With Youth-Onset Type 1 Versus Type 2 Diabetes: The SEARCH for Diabetes in Youth Study
FunctionalAssociation: obesity ---- cognition	Quaye,E.;Galecki,A.T.;Tilton,N.;Whitney,R.;Levine,D.A.;Galecki,A.T.;Briceño,E.M.;Levine,D.A.;Elkind,M.S.V.;Fitzpatrick,A.L.;Heckbert,S.R.;Longstreth,W.T.;Gottesman,R.F.;Gross,A.L.;Griswold,M.;Hughes,T.M.;Sacco,R.L.;Sidney,S.;Windham,B.G.;Yaffe,K.;Longst									10.1212/WNL.0000000000201367	20230047110	1526-632X	0028-3878		Neurology	36257719:10526						36257719	2022217470					2023		Association of Obesity with Cognitive Decline in Black and White Americans, Quaye,E.; Galecki,A.T. et al., (2023), Neurology	Our results provide additional evidence that midlife and late-life obesity potentially attenuated declines in cognition given that our results persisted after excluding underweight participants and participants aged ≥65 years (eTable 15, links.lww.com/ WNL/C411).	Medscan					info:pmid/36257719#cont:527		Association of Obesity with Cognitive Decline in Black and White Americans
FunctionalAssociation: obesity ---- cognition	Ge,X.;Zheng,M.;Hu,M.;Fang,X.;Geng,D.;Liu,S.;Wang,L.;Zhang,J.;Guan,L.;Zheng,P.;Xie,Y.;Pan,W.;Zhou,M.;Zhou,L.;Tang,R.;Zheng,K.;Yu,Y.;Huang,X.F.									10.1172/JCI154612		1558-8238				36787221:3	J Clin Invest					36787221						2023		Butyrate ameliorates quinolinic acid-induced cognitive decline in obesity models., Ge,X.; Zheng,M. et al., (2023), J Clin Invest	We investigated the role of quinolinic acid in obesity-induced cognitive impairment and the beneficial effect of butyrate in counteracting impairments of cognition, neural morphology, and signaling.	Medscan			28: 'QA ' -> 'quinolinic acid '		info:pmid/36787221#abs:4		Butyrate ameliorates quinolinic acid-induced cognitive decline in obesity models.
FunctionalAssociation: depression ---- obesity	Wise,E.S.;Felton,J.;Kligman,M.D.									10.1016/j.amjsurg.2017.10.024			0002-9610		The American Journal of Surgery	29089100:1001					S0002-9610(17)31328-4	29089100						2018		Exponential decay modeling can define parameters of weight loss trajectory after laparoscopic Roux-en-Y gastric bypass, Wise,E.S.; Felton,J. et al., (2018), The American Journal of Surgery	As the prevalence of obesity increases, so have obesity-related disorders, including type 2 diabetes mellitus, hyperlipidemia, hypertension, obstructive sleep apnea, heart disease, stroke, asthma, depression, and various malignancies.	Medscan					info:pmid/29089100#body:2		Exponential decay modeling can define parameters of weight loss trajectory after laparoscopic Roux-en-Y gastric bypass
FunctionalAssociation: depression ---- obesity	Guerra,M.E.;Jean,R.A.;Chiu,A.S.;Johnson,D.C.									10.1016/j.amjsurg.2020.02.046			0002-9610		The American Journal of Surgery	32147020:1001					S0002-9610(20)30124-0	32147020						2020		The effect of sociodemographic factors on outcomes and time to discharge after bariatric operations, Guerra,M.E.; Jean,R.A. et al., (2020), The American Journal of Surgery	Overweight- and obesity-related comorbid conditions, including cardiovascular diseases, type 2 diabetes, dyslipidemia, depression, degenerative joint diseases, hypertension, and obstructive sleep apnea, are associated with significant morbidity and mortality, making treatment exceedingly important.	Medscan					info:pmid/32147020#body:2		The effect of sociodemographic factors on outcomes and time to discharge after bariatric operations
FunctionalAssociation: depression ---- obesity	Soares,M.E.;Ramos-Jorge,M.L.;de Alencar,B.M.;Oliveira,S.G.;Pereira,L.J.;Ramos-Jorge,J.									10.1016/j.archoralbio.2017.04.032			0003-9969		Archives of Oral Biology	28482240:1016					S0003-9969(17)30142-5	28482240						2017		Influence of masticatory function, dental caries and socioeconomic status on the body mass index of preschool children, Soares,M.E.; Ramos-Jorge,M.L. et al., (2017), Archives of Oral Biology	Moreover, depression and low self-esteem are often related to overweight and obesity and can exert an indirect influence on the adoption of inadequate oral health behaviors, thereby increasing the chance for the development of dental caries ( ).	Medscan					info:pmid/28482240#body:17		Influence of masticatory function, dental caries and socioeconomic status on the body mass index of preschool children
FunctionalAssociation: depression ---- obesity	Kurhe,Y.;Mahesh,R.;Devadoss,T.									10.1016/j.bbrc.2014.11.036			0006-291X		Biochemical and Biophysical Research Communications	25446100:1003					S0006-291X(14)02048-8	25446100						2014		QCM-4, a 5-HT3 receptor antagonist ameliorates plasma HPA axis hyperactivity, leptin resistance and brain oxidative stress in depression and anxiety-like behavior in obese mice, Kurhe,Y.; Mahesh,R. et al., (2014), Biochemical and Biophysical Research Communications	Obesity has found to increase the risk of depression where, obese individuals are twice suspected to be prone to develop depression than non-obese persons .	Medscan					info:pmid/25446100#body:4		QCM-4, a 5-HT3 receptor antagonist ameliorates plasma HPA axis hyperactivity, leptin resistance and brain oxidative stress in depression and anxiety-like behavior in obese mice
FunctionalAssociation: depression ---- obesity	Kurhe,Y.;Mahesh,R.;Devadoss,T.									10.1016/j.bbrc.2014.11.036			0006-291X		Biochemical and Biophysical Research Communications	25446100:1006					S0006-291X(14)02048-8	25446100						2014		QCM-4, a 5-HT3 receptor antagonist ameliorates plasma HPA axis hyperactivity, leptin resistance and brain oxidative stress in depression and anxiety-like behavior in obese mice, Kurhe,Y.; Mahesh,R. et al., (2014), Biochemical and Biophysical Research Communications	Several mechanisms play a central role in depression associated with obesity.	Medscan					info:pmid/25446100#body:7		QCM-4, a 5-HT3 receptor antagonist ameliorates plasma HPA axis hyperactivity, leptin resistance and brain oxidative stress in depression and anxiety-like behavior in obese mice
FunctionalAssociation: depression ---- obesity	Kurhe,Y.;Mahesh,R.;Devadoss,T.									10.1016/j.bbrc.2014.11.036			0006-291X		Biochemical and Biophysical Research Communications	25446100:1102					S0006-291X(14)02048-8	25446100						2014		QCM-4, a 5-HT3 receptor antagonist ameliorates plasma HPA axis hyperactivity, leptin resistance and brain oxidative stress in depression and anxiety-like behavior in obese mice, Kurhe,Y.; Mahesh,R. et al., (2014), Biochemical and Biophysical Research Communications	Overall, it is quite clear that serotonin holds the key in regulation of depression and anxiety associated with obesity.	Medscan					info:pmid/25446100#body:103		QCM-4, a 5-HT3 receptor antagonist ameliorates plasma HPA axis hyperactivity, leptin resistance and brain oxidative stress in depression and anxiety-like behavior in obese mice
FunctionalAssociation: depression ---- obesity	Hivelin,C.;Mazella,J.;Coppola,T.									10.1016/j.bbrc.2016.10.139			0006-291X		Biochemical and Biophysical Research Communications	27816451:1099					S0006-291X(16)31834-4	27816451						2016		Sortilin derived propeptide regulation during adipocyte differentiation and inflammation, Hivelin,C.; Mazella,J. et al., (2016), Biochemical and Biophysical Research Communications	Obesity can increase the risk of depression, and depression is predictive of developing obesity .	Medscan					info:pmid/27816451#body:100		Sortilin derived propeptide regulation during adipocyte differentiation and inflammation
FunctionalAssociation: depression ---- obesity	Ishii,T.;Hattori,K.;Miyakawa,T.;Watanabe,K.;Hidese,S.;Sasayama,D.;Ota,M.;Teraishi,T.;Hori,H.;Yoshida,S.;Nunomura,A.;Nakagome,K.;Kunugi,H.									10.1016/j.bbrc.2018.02.131			0006-291X		Biochemical and Biophysical Research Communications	29454970:1089				Homo sapiens	S0006-291X(18)30362-0	29454970						2018		Increased cerebrospinal fluid complement C5 levels in major depressive disorder and schizophrenia, Ishii,T.; Hattori,K. et al., (2018), Biochemical and Biophysical Research Communications	Those findings are especially interesting in the context of major depressive disorder pathophysiology, as obesity increases the risk of depression [ ]; in a related manner, patients with major depressive disorder carry a significantly higher risk of developing obesity, relative to health individuals [ ], and neuroinflammation has repeatedly been reported in major depressive disorder [ , , ].	Medscan			60: 'MDD ' -> 'major depressive disorder ' 187: 'MDD ' -> 'major depressive disorder ' 360: 'MDD ' -> 'major depressive disorder '		info:pmid/29454970#body:90		Increased cerebrospinal fluid complement C5 levels in major depressive disorder and schizophrenia
FunctionalAssociation: depression ---- obesity	Woolley,S.;Goethe,J.W.;Golden,J.C.;Blanchard,B.E.;Howard,J.									10.1016/j.biopsych.2018.02.455			0006-3223		Biological Psychiatry	100011434:1006					S0006-3223(18)30557-2							2018		T119. Risk of Insulin Resistance and Obesity Associated With Depression, Inflammation and Satiety Among Young Adults, Woolley,S.; Goethe,J.W. et al., (2018), Biological Psychiatry	Unadjusted analyses found that CRP, leptin, stress, anxiety and depression were significantly associated with increased insulin resistance and obesity.	Medscan			120: 'IR ' -> 'insulin resistance '		info:doi/10.1016/j.biopsych.2018.02.455#body:7		T119. Risk of Insulin Resistance and Obesity Associated With Depression, Inflammation and Satiety Among Young Adults
FunctionalAssociation: depression ---- obesity	El-Kersh,K.;Chaddha,U.;Cavallazzi,R.;Guardiola,J.;Saad,M.									10.1378/chest.2270063			0012-3692		Chest	100037217:1014					S0012-3692(16)36941-0							2015		Depression in Moderate to Severe Obstructive Sleep Apnea, El-Kersh,K.; Chaddha,U. et al., (2015), Chest	Thus, Obesity may represent a link between obstructive sleep apnea and depression.	Medscan			43: 'OSA ' -> 'obstructive sleep apnea '		info:doi/10.1378/chest.2270063#body:15		Depression in Moderate to Severe Obstructive Sleep Apnea
FunctionalAssociation: depression ---- obesity	Ladwig,K.-H.;Baumert,J.;Marten-Mittag,B.;Lukaschek,K.;Johar,H.;Fang,X.;Ronel,J.;Meisinger,C.;Peters,A.									10.1016/j.atherosclerosis.2016.12.003			0021-9150		Atherosclerosis	28110940:1097					S0021-9150(16)31524-6	28110940						2017		Room for depressed and exhausted mood as a risk predictor for all-cause and cardiovascular mortality beyond the contribution of the classical somatic risk factors in men, Ladwig,K.-H.; Baumert,J. et al., (2017), Atherosclerosis	The absolute depression and exhaustion mortality risks for all endpoints were in the range of obesity and hypercholesterolemia, and were comparable to or lower than those of hypertension and smoking.	Medscan			13: 'DEEX ' -> 'depression and exhaustion '		info:pmid/28110940#body:98		Room for depressed and exhausted mood as a risk predictor for all-cause and cardiovascular mortality beyond the contribution of the classical somatic risk factors in men
FunctionalAssociation: depression ---- obesity	Morhenn,K.;Seniuk,A.;Vitzthum,H.;Oetjen,E.;Ehmke,H.									10.1016/j.yjmcc.2019.11.122			0022-2828		Journal of Molecular and Cellular Cardiology	100082361:1001					S0022-2828(19)30347-5							2020		Crtc1-deficiency leads to elevated heart rate and hypertenison in mice, Morhenn,K.; Seniuk,A. et al., (2020), Journal of Molecular and Cellular Cardiology	Mice deficient in the CREB-regulated transcriptional coactivator 1 (Crtc1) develop a depression-related and obese phenotype and show reduced expression of the Regulator of G-Protein Signaling 2 (Rgs2), which plays a role in blood pressure homeostasis.	Medscan					info:doi/10.1016/j.yjmcc.2019.11.122#body:2		Crtc1-deficiency leads to elevated heart rate and hypertenison in mice
FunctionalAssociation: depression ---- obesity	Sun,L.;Getz,M.;Daboul,S.;Jay,M.;Sherman,S.;Rogers,E.;Aujero,N.;Rosedale,M.;Goetz,R.R.;Weissman,J.;Malaspina,D.;Ahmad,S.									10.1016/j.jpsychires.2018.01.005			0022-3956		Journal of Psychiatric Research	29482065:1103				Homo sapiens	S0022-3956(17)30988-3	29482065						2018		Independence of diabetes and obesity in adults with serious mental illness: Findings from a large urban public hospital, Sun,L.; Getz,M. et al., (2018), Journal of Psychiatric Research	Mood disorders such as depression have generally been associated with obesity, but some studies have also found a negative association between body mass index and depression ( ), and research on psychotropic-naïve patients with mood disorders is sorely lacking.	Medscan			143: 'BMI ' -> 'body mass index '		info:pmid/29482065#body:104		Independence of diabetes and obesity in adults with serious mental illness: Findings from a large urban public hospital
FunctionalAssociation: depression ---- obesity	Hidese,S.;Asano,S.;Saito,K.;Sasayama,D.;Kunugi,H.									10.1016/j.jpsychires.2018.02.009			0022-3956		Journal of Psychiatric Research	29567524:1077					S0022-3956(17)30798-7	29567524						2018		Association of depression with body mass index classification, metabolic disease, and lifestyle: A web-based survey involving 11,876 Japanese people, Hidese,S.; Asano,S. et al., (2018), Journal of Psychiatric Research	A logistic regression analysis in supplemental materials revealed that being underweight, but not being overweight nor obese, was associated with self-reported depression with K6 score of 13 or more, which was inconsistent with a systematic review and meta-analysis ( ).	Medscan					info:pmid/29567524#body:78		Association of depression with body mass index classification, metabolic disease, and lifestyle: A web-based survey involving 11,876 Japanese people
FunctionalAssociation: depression ---- obesity	Yao,Q.;Li,Y.									10.1016/j.jpsychires.2020.05.030			0022-3956		Journal of Psychiatric Research	32559505:1006				Homo sapiens	S0022-3956(20)30035-2	32559505						2020		Study of decreased serum levels of retinol binding protein 4 in major depressive disorder, Yao,Q.; Li,Y., (2020), Journal of Psychiatric Research	The incidence of depression caused by obesity is about 55%, and the incidence of obesity in patients with depression is up to 58% ( ; ).	Medscan					info:pmid/32559505#body:7		Study of decreased serum levels of retinol binding protein 4 in major depressive disorder
FunctionalAssociation: depression ---- obesity	Wu,H.;Wang,R.;Qin,X.;Liu,D.;Wang,W.;Xu,J.;Jiang,H.;Pan,F.									10.1016/j.jpsychires.2020.12.014			0022-3956		Journal of Psychiatric Research	33340793:1022					S0022-3956(20)31122-5	33340793						2021		Effects of chronic stress on depressive-like behaviors and JMJD3 expression in the prefrontal cortex and hippocampus of C57BL/6 and ob/ob mice, Wu,H.; Wang,R. et al., (2021), Journal of Psychiatric Research	However, the role of JMJD3 in the susceptibility to obesity-related depression has not been fully elucidated.	Medscan					info:pmid/33340793#body:23		Effects of chronic stress on depressive-like behaviors and JMJD3 expression in the prefrontal cortex and hippocampus of C57BL/6 and ob/ob mice
FunctionalAssociation: depression ---- obesity	Wu,H.;Wang,R.;Qin,X.;Liu,D.;Wang,W.;Xu,J.;Jiang,H.;Pan,F.									10.1016/j.jpsychires.2020.12.014			0022-3956		Journal of Psychiatric Research	33340793:1214					S0022-3956(20)31122-5	33340793						2021		Effects of chronic stress on depressive-like behaviors and JMJD3 expression in the prefrontal cortex and hippocampus of C57BL/6 and ob/ob mice, Wu,H.; Wang,R. et al., (2021), Journal of Psychiatric Research	Obesity occurs through the similar pathophysiological mechanism as depression, and obesity increases the risk of depression ( ).	Medscan					info:pmid/33340793#body:215		Effects of chronic stress on depressive-like behaviors and JMJD3 expression in the prefrontal cortex and hippocampus of C57BL/6 and ob/ob mice
FunctionalAssociation: depression ---- obesity	Brunstrom,J.M.;Cheon,B.K.									10.1016/j.physbeh.2018.02.038			0031-9384		Physiology & Behavior	29471074:1155					S0031-9384(18)30099-4	29471074						2018		Do humans still forage in an obesogenic environment? Mechanisms and implications for weight maintenance, Brunstrom,J.M.; Cheon,B.K., (2018), Physiology & Behavior	Several studies show that mood induction procedures can influence food intake [ ], and that depression is associated with obesity, and again, especially in females [ ].	Medscan					info:pmid/29471074#body:156		Do humans still forage in an obesogenic environment? Mechanisms and implications for weight maintenance
FunctionalAssociation: depression ---- obesity	Souto,T.S.;Nakao,F.S.N.;Giriko,C.;Dias,C.T.;Cheberle,A.I.P.;Lambertucci,R.H.;Mendes-da-Silva,C.									10.1016/j.physbeh.2019.112722			0031-9384		Physiology & Behavior	31676261:1156				Homo sapiens	S0031-9384(19)30783-8	31676261						2019		Lard-rich and canola oil-rich high-fat diets during pregnancy promote rats' offspring neurodevelopmental delay and behavioral disorders, Souto,T.S.; Nakao,F.S.N. et al., (2019), Physiology & Behavior	Obesity and chronic intake of an high-fat diet have been related to anxiety and depression in humans [ , ] and animal models .	Medscan			33: 'HFD ' -> 'high-fat diet '		info:pmid/31676261#body:157		Lard-rich and canola oil-rich high-fat diets during pregnancy promote rats' offspring neurodevelopmental delay and behavioral disorders
FunctionalAssociation: depression ---- obesity	Angst,F.;Angst,J.;Ajdacic-Gross,V.;Aeschlimann,A.;Rössler,W.									10.1016/j.psym.2017.05.004			0033-3182		Psychosomatics	28867433:1121					S0033-3182(17)30144-5	28867433						2017		Epidemiology of Back Pain in Young and Middle-Aged Adults: A Longitudinal Population Cohort Survey From Age 27-50 Years, Angst,F.; Angst,J. et al., (2017), Psychosomatics	Obesity is further associated with migraine/tension headache, asthma, depression, and anxiety through various pathways: chronic headache, for example, is 5 times more prevalent in obese individuals.	Medscan					info:pmid/28867433#body:122		Epidemiology of Back Pain in Young and Middle-Aged Adults: A Longitudinal Population Cohort Survey From Age 27-50 Years
FunctionalAssociation: depression ---- obesity	D'Onghia,M.;Ciaffi,J.;Lisi,L.;Mancarella,L.;Ricci,S.;Stefanelli,N.;Meliconi,R.;Ursini,F.									10.1016/j.semarthrit.2021.02.007			0049-0172		Seminars in Arthritis and Rheumatism	33676126:1019					S0049-0172(21)00027-5	33676126						2021		Fibromyalgia and obesity: A comprehensive systematic review and meta-analysis, D'Onghia,M.; Ciaffi,J. et al., (2021), Seminars in Arthritis and Rheumatism	Finally, obesity is frequently associated with comorbid depression and, in turn, depression has a bidirectional neurophysiological and psychological relationship with pain , potentially contributing the biopsychosocial framework for the hypothetical link between obesity and Fibromyalgia.	Medscan			275: 'FM' -> 'Fibromyalgia'		info:pmid/33676126#body:20		Fibromyalgia and obesity: A comprehensive systematic review and meta-analysis
FunctionalAssociation: depression ---- obesity	Spichak,S.;Bastiaanssen,T.F.S.;Berding,K.;Vlckova,K.;Clarke,G.;Dinan,T.G.;Cryan,J.F.									10.1016/j.neubiorev.2021.02.044			0149-7634		Neuroscience and Biobehavioral Reviews	33675857:1457					S0149-7634(21)00103-2	33675857						2021		Mining microbes for mental health: Determining the role of microbial metabolic pathways in human brain health and disease, Spichak,S.; Bastiaanssen,T.F.S. et al., (2021), Neuroscience and Biobehavioral Reviews	Metabolic disease and obesity is common amongst sufferers of anxiety and depression ( ) while food pickiness is common in Autism Spectrum Disorder ( ).	Medscan			122: 'ASD ' -> 'Autism Spectrum Disorder '		info:pmid/33675857#body:458		Mining microbes for mental health: Determining the role of microbial metabolic pathways in human brain health and disease
FunctionalAssociation: depression ---- obesity	Skibinska,M.;Kapelski,P.;Pawlak,J.;Rajewska-Rager,A.;Dmitrzak-Weglarz,M.;Szczepankiewicz,A.;Czerski,P.;Twarowska-Hauser,J.									10.1016/j.psychres.2017.07.014			0165-1781		Psychiatry Research	28689143:1013					S0165-1781(17)30308-6	28689143						2017		Glial Cell Line-Derived Neurotrophic Factor (GDNF) serum level in women with schizophrenia and depression, correlation with clinical and metabolic parameters, Skibinska,M.; Kapelski,P. et al., (2017), Psychiatry Research	Depression, as well as schizophrenia, are highly associated with obesity, metabolic syndrome and type-2 diabetes ( ).	Medscan					info:pmid/28689143#body:14		Glial Cell Line-Derived Neurotrophic Factor (GDNF) serum level in women with schizophrenia and depression, correlation with clinical and metabolic parameters
FunctionalAssociation: depression ---- obesity	Seo,Y.;Je,Y.									10.1016/j.psychres.2018.02.052			0165-1781		Psychiatry Research	29510344:1065					S0165-1781(17)30931-9	29510344						2018		A comparative study on cardiovascular disease risk factors in Korean adults according to clinical depression status, Seo,Y.; Je,Y., (2018), Psychiatry Research	In addition, the depression was found to be predictive of developing obesity in the meta-analysis, showing a reciprocal link between depression and obesity ( ).	Medscan					info:pmid/29510344#body:66		A comparative study on cardiovascular disease risk factors in Korean adults according to clinical depression status
FunctionalAssociation: depression ---- obesity	Zimmermann,M.;Chong,A.K.;Vechiu,C.;Papa,A.									10.1016/j.psychres.2019.112705			0165-1781		Psychiatry Research	31839417:1248					S0165-1781(19)30674-2	31839417						2020		Modifiable risk and protective factors for anxiety disorders among adults: A systematic review, Zimmermann,M.; Chong,A.K. et al., (2020), Psychiatry Research	Finally, research suggests that risk factors may have different effects across the lifespan. found that cigarette smoking and obesity were more strongly associated with depression for younger and middle age adults, whereas a less healthy diet was associated with depression in middle and older aged adults.	Medscan					info:pmid/31839417#body:249		Modifiable risk and protective factors for anxiety disorders among adults: A systematic review
FunctionalAssociation: depression ---- obesity	Bergantin,L.B.									10.1016/j.psychres.2020.113167			0165-1781		Psychiatry Research	32562933:1002			brain		S0165-1781(19)30554-2	32562933						2020		The clinical link between depression and obesity: Role of Ca2+/cAMP signalling, Bergantin,L.B., (2020), Psychiatry Research	Obesity is also associated with an increased risk of developing diabetes and an insulin resistance, which could promote alterations in the brain, then increasing the risk of depression ( ).	Medscan					info:pmid/32562933#body:3		The clinical link between depression and obesity: Role of Ca2+/cAMP signalling
FunctionalAssociation: depression ---- obesity	Bergantin,L.B.									10.1016/j.psychres.2020.113167			0165-1781		Psychiatry Research	32562933:1007					S0165-1781(19)30554-2	32562933						2020		The clinical link between depression and obesity: Role of Ca2+/cAMP signalling, Bergantin,L.B., (2020), Psychiatry Research	In fact, obesity was found to increase the risk of depression.	Medscan					info:pmid/32562933#body:8		The clinical link between depression and obesity: Role of Ca2+/cAMP signalling
FunctionalAssociation: depression ---- obesity	Del Rio,D.;Morales,L.;Ruiz-Gayo,M.;Del Olmo,N.									10.1016/j.bbr.2016.04.052			0166-4328		Behavioural Brain Research	27212119:1002				Homo sapiens	S0166-4328(16)30257-1	27212119						2016		Effect of high-fat diets on mood and learning performance in adolescent mice, Del Rio,D.; Morales,L. et al., (2016), Behavioural Brain Research	In fact, obesity has been related to anxiety and depression both in humans and animal models .	Medscan					info:pmid/27212119#body:3		Effect of high-fat diets on mood and learning performance in adolescent mice
FunctionalAssociation: depression ---- obesity	Khotskin,N.V.;Plyusnina,A.V.;Kulikova,E.A.;Bazhenova,E.Y.;Fursenko,D.V.;Sorokin,I.E.;Kolotygin,I.;Mormede,P.;Terenina,E.E.;Shevelev,O.B.;Kulikov,A.V.									10.1016/j.bbr.2018.11.013			0166-4328		Behavioural Brain Research	30447239:1221					S0166-4328(18)31222-1	30447239						2018		On association of the lethal yellow (AY) mutation in the agouti gene with the alterations in mouse brain and behavior, Khotskin,N.V.; Plyusnina,A.V. et al., (2018), Behavioural Brain Research	Type-2 diabetes and obesity can increase the risk of depression [ ].	Medscan					info:pmid/30447239#body:222		On association of the lethal yellow (AY) mutation in the agouti gene with the alterations in mouse brain and behavior
FunctionalAssociation: depression ---- obesity	Braga,S.P.;Delanogare,E.;Machado,A.E.;Prediger,R.D.;Moreira,E.L.G.									10.1016/j.bbr.2020.112969			0166-4328		Behavioural Brain Research	33075395:1007				Homo sapiens	S0166-4328(20)30668-9	33075395						2020		Switching from high-fat feeding (HFD) to regular diet improves metabolic and behavioral impairments in middle-aged female mice, Braga,S.P.; Delanogare,E. et al., (2020), Behavioural Brain Research	Simon et al. [ ] showed that, among middle-aged women, depression is strongly and consistently associated with obesity and higher caloric intake.	Medscan					info:pmid/33075395#body:8		Switching from high-fat feeding (HFD) to regular diet improves metabolic and behavioral impairments in middle-aged female mice
FunctionalAssociation: depression ---- obesity	Arafa,A.;Dong,J.-Y.									10.1016/j.diabres.2019.107826			0168-8227		Diabetes Research and Clinical Practice	31449873:1064					S0168-8227(19)30409-7	31449873						2019		Depression and risk of gestational diabetes: A meta-analysis of cohort studies, Arafa,A.; Dong,J.-Y., (2019), Diabetes Research and Clinical Practice	Apart from diabetes, a body of evidence has shown that depression is associated with several non-communicable diseases, including obesity , stroke , coronary heart disease , and cancers .	Medscan					info:pmid/31449873#body:65		Depression and risk of gestational diabetes: A meta-analysis of cohort studies
FunctionalAssociation: depression ---- obesity	Arafa,A.;Dong,J.-Y.									10.1016/j.diabres.2019.107826			0168-8227		Diabetes Research and Clinical Practice	31449873:1076					S0168-8227(19)30409-7	31449873						2019		Depression and risk of gestational diabetes: A meta-analysis of cohort studies, Arafa,A.; Dong,J.-Y., (2019), Diabetes Research and Clinical Practice	Also, it is known that obesity is a shared risk factor of depression and gestational diabetes .	Medscan					info:pmid/31449873#body:77		Depression and risk of gestational diabetes: A meta-analysis of cohort studies
FunctionalAssociation: depression ---- obesity	Hirt,P.A.;Castillo,D.E.;Yosipovitch,G.;Keri,J.E.									10.1016/j.jaad.2018.12.070			0190-9622		Journal of the American Academy of Dermatology	31610857:1008			cardiovascular system		S0190-9622(19)30158-6	31610857						2019		Skin changes in the obese patient, Hirt,P.A.; Castillo,D.E. et al., (2019), Journal of the American Academy of Dermatology	Obesity is a major risk factor for cardiovascular, endocrine, respiratory disorders, and cancers and is associated with depression.	Medscan					info:pmid/31610857#body:9		Skin changes in the obese patient
FunctionalAssociation: depression ---- obesity	Ramalho,J.A.M.;Lachal,J.;Bucher-Maluschke,J.S.N.F.;Moro,M.-R.;Revah-Levy,A.									10.1016/j.appet.2015.10.023			0195-6663		Appetite	26505289:1002			cardiovascular system		S0195-6663(15)30074-X	26505289						2015		A qualitative study of the role of food in family relationships: An insight into the families of Brazilian obese adolescents using photo elicitation, Ramalho,J.A.M.; Lachal,J. et al., (2015), Appetite	Obesity affects both physical health, for example, through type 2 diabetes and cardiovascular problems ( ), and psychosocial health, by inducing stigmatization, low self-esteem and depression ( ).	Medscan					info:pmid/26505289#body:3		A qualitative study of the role of food in family relationships: An insight into the families of Brazilian obese adolescents using photo elicitation
FunctionalAssociation: depression ---- obesity	Lazarevich,I.;Irigoyen Camacho,M.E.;Velázquez-Alva,M.C.;Zepeda Zepeda,M.									10.1016/j.appet.2016.09.011			0195-6663		Appetite	27620648:1005					S0195-6663(16)30459-7	27620648						2016		Relationship among obesity, depression, and emotional eating in young adults, Lazarevich,I.; Irigoyen Camacho,M.E. et al., (2016), Appetite	It was found that obesity increases the risk of onset of depression, and in turn, depression increases the risk of developing obesity ( ).	Medscan					info:pmid/27620648#body:6		Relationship among obesity, depression, and emotional eating in young adults
FunctionalAssociation: depression ---- obesity	Faber,A.;Dubé,L.;Knäuper,B.									10.1016/j.appet.2017.10.043			0195-6663		Appetite	29183700:1012					S0195-6663(17)30352-5	29183700						2017		Attachment and eating: A meta-analytic review of the relevance of attachment for unhealthy and healthy eating behaviors in the general population, Faber,A.; Dubé,L. et al., (2017), Appetite	Obesity and overweight, on the other hand, cost the United Stated 150 billion dollars annually in healthcare costs ( ) and have been associated with stroke, type II diabetes, depression, and cancer ( ).	Medscan					info:pmid/29183700#body:13		Attachment and eating: A meta-analytic review of the relevance of attachment for unhealthy and healthy eating behaviors in the general population
FunctionalAssociation: depression ---- obesity	O'Loughlin,I.;Newton-John,T.R.O.									10.1016/j.appet.2019.05.027			0195-6663		Appetite	31145944:1004					S0195-6663(19)30220-X	31145944						2019		'Dis-comfort eating': An investigation into the use of food as a coping strategy for the management of chronic pain, O'Loughlin,I.; Newton-John,T.R.O., (2019), Appetite	Obesity is a risk factor for depression, anxiety, cardiovascular disease, stroke, cancer, type II diabetes, chronic kidney disease and mortality ( ; ; ; ; ).	Medscan					info:pmid/31145944#body:5		'Dis-comfort eating': An investigation into the use of food as a coping strategy for the management of chronic pain
FunctionalAssociation: depression ---- obesity	Bach,P.;Grosshans,M.;Koopmann,A.;Pfeifer,A.-M.;Vollstädt-Klein,S.;Otto,M.;Kienle,P.;Bumb,J.M.;Kiefer,F.									10.1016/j.appet.2021.105237			0195-6663		Appetite	33794259:1003					S0195-6663(21)00144-6	33794259						2021		Predictors of weight loss in participants with obesity following bariatric surgery - A prospective longitudinal fMRI study, Bach,P.; Grosshans,M. et al., (2021), Appetite	In detail, in a meta-analysis ( ) obesity was found to increase the risk of depression, most pronounced among Americans and of clinically diagnosed depression.	Medscan					info:pmid/33794259#body:4		Predictors of weight loss in participants with obesity following bariatric surgery - A prospective longitudinal fMRI study
FunctionalAssociation: depression ---- obesity	Wu,C.-C.;Hung,C.-J.;Lin,S.-Y.;Wang,Y.-Y.;Chang,C.-Y.;Chen,W.-Y.;Liao,S.-L.;Raung,S.-L.;Yang,C.-P.;Chen,C.-J.									10.1016/j.neuint.2017.09.012			0197-0186		Neurochemistry International	28962922:1008				Homo sapiens	S0197-0186(17)30286-3	28962922						2017		Treadmill exercise alleviated prenatal buprenorphine exposure-induced depression in rats, Wu,C.-C.; Hung,C.-J. et al., (2017), Neurochemistry International	The beneficial effects of voluntary exercise have been reported in patients with depression and in rodent models of depression caused by glucocorticoid exposure, social isolation, chronic mild stress, stroke, obesity, and ovariectomy ( ).	Medscan					info:pmid/28962922#body:9		Treadmill exercise alleviated prenatal buprenorphine exposure-induced depression in rats
FunctionalAssociation: depression ---- obesity	Singh,H.;Bajaj,P.;Kalotra,S.;Bhandari,A.;Kaur,T.;Singh,A.P.;Kaur,G.									10.1016/j.neuint.2020.104937			0197-0186		Neurochemistry International	33309979:1006					S0197-0186(20)30328-4	33309979						2021		Tinospora cordifolia ameliorates brain functions impairments associated with high fat diet induced obesity, Singh,H.; Bajaj,P. et al., (2021), Neurochemistry International	Obesity is known to increase the risk of other chronic diseases like type 2 diabetes mellitus, depression, several types of cancers, and cardiovascular diseases ( ).	Medscan					info:pmid/33309979#body:7		Tinospora cordifolia ameliorates brain functions impairments associated with high fat diet induced obesity
FunctionalAssociation: depression ---- obesity	Salari-Moghaddam,A.;Keshteli,A.H.;Afshar,H.;Esmaillzadeh,A.;Adibi,P.									10.1016/j.clnu.2018.10.015			0261-5614		Clinical Nutrition	30415907:1174					S0261-5614(18)32486-5	30415907						2019		Association between dietary inflammatory index and psychological profile in adults, Salari-Moghaddam,A.; Keshteli,A.H. et al., (2019), Clinical Nutrition	For instance, it has been indicated that individuals with greater adherence to the pro-inflammatory diet are at greater risk of obesity , which in turn is associated with depression .	Medscan					info:pmid/30415907#body:175		Association between dietary inflammatory index and psychological profile in adults
FunctionalAssociation: depression ---- obesity	Gomes,A.P.;Gonçalves,H.;dos Santos Vaz,J.;Kieling,C.;Rohde,L.A.;Oliveira,I.O.;Gonçalves Soares,A.									10.1016/j.clnu.2021.03.028			0261-5614		Clinical Nutrition	33933746:1009					S0261-5614(21)00175-8	33933746						2021		Do inflammation and adiposity mediate the association of diet quality with depression and anxiety in young adults?, Gomes,A.P.; Gonçalves,H. et al., (2021), Clinical Nutrition	The excessive intake of a high-calorie dense diet (i.e., with higher contents of saturated and trans fats and refined carbohydrates) has been shown to promote weight gain and lead to obesity, which is a risk factor to depression and anxiety [ ].	Medscan					info:pmid/33933746#body:10		Do inflammation and adiposity mediate the association of diet quality with depression and anxiety in young adults?
FunctionalAssociation: depression ---- obesity	Haynes,A.;Kersbergen,I.;Sutin,A.;Daly,M.;Robinson,E.									10.1016/j.cpr.2019.101753			0272-7358		Clinical Psychology Review	31715442:1003				Homo sapiens	S0272-7358(18)30456-2	31715442						2019		Does perceived overweight increase risk of depressive symptoms and suicidality beyond objective weight status? A systematic review and meta-analysis, Haynes,A.; Kersbergen,I. et al., (2019), Clinical Psychology Review	Some evidence suggests that obesity increases risk of depression and suicidality in women but is unrelated or protective in men ( ; ; ), and in some ethnic groups but not others ( ; ).	Medscan					info:pmid/31715442#body:4		Does perceived overweight increase risk of depressive symptoms and suicidality beyond objective weight status? A systematic review and meta-analysis
FunctionalAssociation: depression ---- obesity	Tolstunov,L.									10.1016/j.joms.2018.12.008			0278-2391		Journal of Oral and Maxillofacial Surgery	30639146:1006					S0278-2391(18)31376-4	30639146						2019		Importance of Recognizing an Association Between Obstructive Sleep Apnea and Post-Traumatic Stress Disorder, Tolstunov,L., (2019), Journal of Oral and Maxillofacial Surgery	post-traumatic stress disorder, depression, and mood disorders also have been documented in the literature as associated with overeating behavior, weight gain, increase of body mass index , and obesity and has been described for 10 to 20% of US military members and veterans and comparatively between younger and older veterans.	Medscan			0: 'PTSD' -> 'post-traumatic stress disorder' 188: '(BMI)' -> ''		info:pmid/30639146#body:7		Importance of Recognizing an Association Between Obstructive Sleep Apnea and Post-Traumatic Stress Disorder
FunctionalAssociation: depression ---- obesity	Ye,M.;Ke,Y.;Liu,B.;Yuan,Y.;Wang,F.;Bu,S.;Zhang,Y.									10.1016/j.neulet.2016.11.036			0304-3940		Neuroscience Letters	27871994:1081					S0304-3940(16)30888-6	27871994						2016		Root bark of Morus alba ameliorates the depressive-like behaviors in diabetic rats, Ye,M.; Ke,Y. et al., (2016), Neuroscience Letters	Streptozotocin-treated animals exhibit the depressive-like behaviors , consistent with the observation that obesity is a risk factor for depression .	Medscan			0: 'STZ' -> 'Streptozotocin'		info:pmid/27871994#body:82		Root bark of Morus alba ameliorates the depressive-like behaviors in diabetic rats
FunctionalAssociation: depression ---- obesity	Benson,S.;Arck,P.C.;Tan,S.;Mann,K.;Hahn,S.;Janssen,O.E.;Schedlowski,M.;Elsenbruch,S.									10.1016/j.psyneuen.2008.08.019			0306-4530		Psychoneuroendocrinology	18838227:1008					S0306-4530(08)00226-6	18838227						2009		Effects of obesity on neuroendocrine, cardiovascular, and immune cell responses to acute psychosocial stress in premenopausal women, Benson,S.; Arck,P.C. et al., (2009), Psychoneuroendocrinology	Obesity is also associated with psychosocial problems, including reduced health-related quality-of-life, depression, and chronic stress ( ;), which are relevant for several reasons.	Medscan					info:pmid/18838227#body:9		Effects of obesity on neuroendocrine, cardiovascular, and immune cell responses to acute psychosocial stress in premenopausal women
FunctionalAssociation: depression ---- obesity	Hryhorczuk,C.;Décarie-Spain,L.;Sharma,S.;Daneault,C.;Rosiers,C.D.;Alquier,T.;Fulton,S.									10.1016/j.psyneuen.2017.06.002			0306-4530		Psychoneuroendocrinology	28623763:1002					S0306-4530(16)30964-7	28623763						2017		Saturated high-fat feeding independent of obesity alters hypothalamus-pituitary-adrenal axis function but not anxiety-like behaviour, Hryhorczuk,C.; Décarie-Spain,L. et al., (2017), Psychoneuroendocrinology	Overweight and obesity are reported to significantly increase the risk of anxiety and depression ( ).	Medscan					info:pmid/28623763#body:3		Saturated high-fat feeding independent of obesity alters hypothalamus-pituitary-adrenal axis function but not anxiety-like behaviour
FunctionalAssociation: depression ---- obesity	Delgado,I.;Huet,L.;Dexpert,S.;Beau,C.;Forestier,D.;Ledaguenel,P.;Aubert,A.;Sauvant,J.;Aouizerate,B.;Magne,E.;Capuron,L.									10.1016/j.psyneuen.2018.02.030			0306-4530		Psychoneuroendocrinology	29525586:1110					S0306-4530(18)30018-0	29525586						2018		Depressive symptoms in obesity: Relative contribution of low-grade inflammation and metabolic health, Delgado,I.; Huet,L. et al., (2018), Psychoneuroendocrinology	While proper data on insulin resistance was not available in the present study, the absence of significant relationship between hyperglycemia or type 2 diabetes and depressive symptoms do not plead for a critical role of insulin-resistance in obesity-associated depression.	Medscan					info:pmid/29525586#body:111		Depressive symptoms in obesity: Relative contribution of low-grade inflammation and metabolic health
FunctionalAssociation: depression ---- obesity	Perry,B.I.;Oltean,B.P.;Jones,P.B.;Khandaker,G.M.									10.1016/j.psyneuen.2020.104682			0306-4530		Psychoneuroendocrinology	32339985:1011					S0306-4530(20)30101-3	32339985						2020		Cardiometabolic risk in young adults with depression and evidence of inflammation: A birth cohort study, Perry,B.I.; Oltean,B.P. et al., (2020), Psychoneuroendocrinology	Depression is associated with cardiometabolic risk factors, such as obesity, altered lipid profile and insulin resistance in working age adults ( ; ).	Medscan			103: 'IR ' -> 'insulin resistance '		info:pmid/32339985#body:12		Cardiometabolic risk in young adults with depression and evidence of inflammation: A birth cohort study
FunctionalAssociation: depression ---- obesity	Lemaitre,B.									10.1016/j.mehy.2016.08.001			0306-9877		Medical Hypotheses	27692157:1265					S0306-9877(16)30445-5	27692157						2016		Connecting the obesity and the narcissism epidemics, Lemaitre,B., (2016), Medical Hypotheses	It is often stated that obesity is a 'mask for depression', or that there is an "underlying depression" defended against by the obesity.	Medscan					info:pmid/27692157#body:266		Connecting the obesity and the narcissism epidemics
FunctionalAssociation: depression ---- obesity	Lemaitre,B.									10.1016/j.mehy.2016.08.001			0306-9877		Medical Hypotheses	27692157:1267					S0306-9877(16)30445-5	27692157						2016		Connecting the obesity and the narcissism epidemics, Lemaitre,B., (2016), Medical Hypotheses	In addition, obesity tends to increase the risk of depression .	Medscan					info:pmid/27692157#body:268		Connecting the obesity and the narcissism epidemics
FunctionalAssociation: depression ---- obesity	Pasco,J.A.;Holloway,K.L.;Stuart,A.L.;Williams,L.J.;Brennan-Olsen,S.L.;Berk,M.				macrophage					10.1016/j.maturitas.2018.02.006			0378-5122		Maturitas	29563029:1118					S0378-5122(17)30951-9	29563029						2018		The subjective wellbeing profile of the 'pretiree' demographic: A cross-sectional study, Pasco,J.A.; Holloway,K.L. et al., (2018), Maturitas	Inflammation arises from macrophages accumulated in fat deposits, particularly visceral fat deposits; the macrophages release cytokines that drive the development of metabolic disorders such as type 2 diabetes [ ] and obesity-related depression [ ].	Medscan					info:pmid/29563029#body:119	intraabdominal fat	The subjective wellbeing profile of the 'pretiree' demographic: A cross-sectional study
FunctionalAssociation: depression ---- obesity	Chew,J.T.;Sebastian,Y.;Raman,V.;Tiong,X.T.;Yip Fong,A.Y.;Hui Then,P.H.									10.1016/j.jacc.2018.08.1060			0735-1097		Journal of the American College of Cardiology	100180020:1018					S0735-1097(18)36975-4							2018		GW29-e0830 GLADIATER: An algorithm to support anomaly detection from a longitudinal cardiovascular and diabetes dataset, Chew,J.T.; Sebastian,Y. et al., (2018), Journal of the American College of Cardiology	Obesity and stress-induced depressions might have thus contributed to the pathogenesis of Type 2 Diabetes Mellitus in subjects who were otherwise might have experienced non-elevated glucose levels.	Medscan			90: 'T2DM ' -> 'Type 2 Diabetes Mellitus '		info:doi/10.1016/j.jacc.2018.08.1060#body:19		GW29-e0830 GLADIATER: An algorithm to support anomaly detection from a longitudinal cardiovascular and diabetes dataset
FunctionalAssociation: depression ---- obesity	Fourrier,C.;Sampson,E.;Hori,H.;Schubert,K.O.;Clark,S.;Mills,N.T.;Baune,B.T.									10.1016/j.bbi.2020.06.007			0889-1591		Brain Behavior and Immunity	32526448:1007					S0889-1591(20)30124-0	32526448						2020		Exploratory study of association between blood immune markers and cognitive symptom severity in major depressive disorder: Stratification by body mass index status, Fourrier,C.; Sampson,E. et al., (2020), Brain Behavior and Immunity	Evidence has shown that obesity, metabolic syndrome and inflammation were associated with depression in a substantial subgroup of patients with Major depressive disorder, pointing to immunometabolic dysfunction as a specific biological mechanism associated with Major depressive disorder ( ).	Medscan			144: 'MDD' -> 'Major depressive disorder' 262: 'MDD ' -> 'Major depressive disorder '		info:pmid/32526448#body:8		Exploratory study of association between blood immune markers and cognitive symptom severity in major depressive disorder: Stratification by body mass index status
FunctionalAssociation: depression ---- obesity	Lasselin,J.;Benson,S.;Hebebrand,J.;Boy,K.;Weskamp,V.;Handke,A.;Hasenberg,T.;Remy,M.;Föcker,M.;Unteroberdörster,M.;Brinkhoff,A.;Engler,H.;Schedlowski,M.									10.1016/j.bbi.2020.05.071			0889-1591		Brain Behavior and Immunity	32485294:1002				Homo sapiens	S0889-1591(20)30329-9	32485294						2020		Immunological and behavioral responses to in vivo lipopolysaccharide administration in young and healthy obese and normal-weight humans, Lasselin,J.; Benson,S. et al., (2020), Brain Behavior and Immunity	In the obese population, the prevalence of depression can reach up to 30% ( ) and in depressed patients, obesity also increases the risk of recurrence of depressive episodes and the resistance to antidepressants ( ).	Medscan					info:pmid/32485294#body:3		Immunological and behavioral responses to in vivo lipopolysaccharide administration in young and healthy obese and normal-weight humans
FunctionalAssociation: depression ---- obesity	Kalinkovich,A.;Pouyrovsky,M.;Nasyrova,R.;Livshits,G.									10.1016/j.bbi.2020.03.024			0889-1591		Brain Behavior and Immunity	32224057:1018					S0889-1591(20)30355-X	32224057						2020		Resolution of chronic inflammation as a new adjunctive approach in schizophrenia treatment, Kalinkovich,A.; Pouyrovsky,M. et al., (2020), Brain Behavior and Immunity	A link between schizophrenia and obesity may be associated with cell senescence, since obesity increases the burden of senescent cells in various tissues, preventing their regeneration and inducing senescence in adjacent healthy cells, in association with the worsening of anxiety and depression ( ).	Medscan					info:pmid/32224057#body:19		Resolution of chronic inflammation as a new adjunctive approach in schizophrenia treatment
FunctionalAssociation: depression ---- obesity	Del Giacco,S.R.;Cappai,A.;Gambula,L.;Cabras,S.;Perra,S.;Manconi,P.E.;Carpiniello,B.;Pinna,F.									10.1016/j.rmed.2016.09.014			0954-6111		Respiratory Medicine	27817815:1032					S0954-6111(16)30244-X	27817815						2016		The asthma-anxiety connection, Del Giacco,S.R.; Cappai,A. et al., (2016), Respiratory Medicine	The two groups were paired not only for gender and age, but also for other well-known potential confounding variables relevant for psychiatric disorders, such as marital status , cohabitation , education , and weight status, given that obesity and weight excess are associated with psychiatric disorders , such as eating disorders , depression , below-threshold depressive and anxiety syndromes , an…	Medscan					info:pmid/27817815#body:33		The asthma-anxiety connection
FunctionalAssociation: depression ---- obesity	Del Giacco,S.R.;Cappai,A.;Gambula,L.;Cabras,S.;Perra,S.;Manconi,P.E.;Carpiniello,B.;Pinna,F.									10.1016/j.rmed.2016.09.014			0954-6111		Respiratory Medicine	27817815:1087					S0954-6111(16)30244-X	27817815						2016		The asthma-anxiety connection, Del Giacco,S.R.; Cappai,A. et al., (2016), Respiratory Medicine	A condition of obesity/overweight has been found to increase the risk of depression, and depression has been found to be predictive of future development of obesity, with an increased risk of 58% .	Medscan					info:pmid/27817815#body:88		The asthma-anxiety connection
FunctionalAssociation: depression ---- obesity	Chen,Y.-L.;Shirakawa,H.;Lu,N.-S.;Peng,H.-C.;Xiao,Q.;Yang,S.-C.									10.1016/j.jnutbio.2020.108491			0955-2863		The Journal of Nutritional Biochemistry	32920090:1155					S0955-2863(20)30523-4	32920090						2020		Impacts of fish oil on the gut microbiota of rats with alcoholic liver damage, Chen,Y.-L.; Shirakawa,H. et al., (2020), The Journal of Nutritional Biochemistry	An increased population of Alistipes was also observed in obesity-related metabolic abnormalities and depression [ , ].	Medscan					info:pmid/32920090#body:156		Impacts of fish oil on the gut microbiota of rats with alcoholic liver damage
FunctionalAssociation: depression ---- obesity	Kim,K.-H.;Park,S.-A.									10.1016/j.ctim.2018.06.008			0965-2299		Complementary Therapies in Medicine	30012387:1080					S0965-2299(18)30433-3	30012387						2018		Horticultural therapy program for middle-aged women's depression, anxiety, and self-identify, Kim,K.-H.; Park,S.-A., (2018), Complementary Therapies in Medicine	Moreover, depression is associated with obesity and chronic medical diseases.	Medscan					info:pmid/30012387#body:81		Horticultural therapy program for middle-aged women's depression, anxiety, and self-identify
FunctionalAssociation: depression ---- obesity	Zhao,B.;Li,Z.;Wang,Y.;Ma,X.;Wang,X.;Wang,X.;Liang,Y.;Yang,X.;Sun,Y.;Song,M.;Guo,T.;Bao,T.;Fei,Y.									10.1016/j.ctim.2019.03.015			0965-2299		Complementary Therapies in Medicine	31331577:1090					S0965-2299(18)31202-0	31331577						2019		Can acupuncture combined with SSRIs improve clinical symptoms and quality of life in patients with depression? Secondary outcomes of a pragmatic randomized controlled trial, Zhao,B.; Li,Z. et al., (2019), Complementary Therapies in Medicine	Obesity increases the risk of depression and depression in turn predicts the development of obesity.	Medscan					info:pmid/31331577#body:91		Can acupuncture combined with SSRIs improve clinical symptoms and quality of life in patients with depression? Secondary outcomes of a pragmatic randomized controlled trial
FunctionalAssociation: depression ---- obesity	Hadi,A.;Sepandi,M.;Marx,W.;Moradi,S.;Parastouei,K.									10.1016/j.ctim.2019.102216			0965-2299		Complementary Therapies in Medicine	31780038:1002					S0965-2299(19)31115-X	31780038						2019		Clinical and psychological responses to synbiotic supplementation in obese or overweight adults: A randomized clinical trial, Hadi,A.; Sepandi,M. et al., (2019), Complementary Therapies in Medicine	Furthermore, individuals with obesity have a higher risk of numerous metabolic derangements including type 2 diabetes, atherosclerosis, cardiovascular diseases, non-alcoholic fatty liver disease, osteoarthritis, reproductive problems and some forms of cancer. , Obesity also has a negative effect on self-esteem and is bi-directionally associated with depression. , Lifestyle and pharmacological int…	Medscan					info:pmid/31780038#body:3		Clinical and psychological responses to synbiotic supplementation in obese or overweight adults: A randomized clinical trial
FunctionalAssociation: depression ---- obesity	Hao,M.;Li,Y.;Liu,L.;Yuan,X.;Gao,Y.;Guan,Z.;Li,W.									10.1016/j.bmc.2017.08.013			0968-0896		Bioorganic & Medicinal Chemistry	28818460:1001					S0968-0896(17)31336-6	28818460						2017		The design and synthesis of a novel compound of berberine and baicalein that inhibits the efficacy of lipid accumulation in 3T3-L1 adipocytes, Hao,M.; Li,Y. et al., (2017), Bioorganic & Medicinal Chemistry	Obesity is a major risk factor for a number of chronic diseases, particularly cardiovascular diseases, type 2 diabetes, obstructive sleep apnea, cancer, osteoarthritis and depression.	Medscan					info:pmid/28818460#body:2		The design and synthesis of a novel compound of berberine and baicalein that inhibits the efficacy of lipid accumulation in 3T3-L1 adipocytes
FunctionalAssociation: depression ---- obesity	Huang,C.-W.;Tang,W.J.;Liu,Y.-Y.;Tsai,C.-Y.;Yeh,T.-S.;Liu,K.-H.									10.1016/j.asjsur.2018.06.003			1015-9584		Asian Journal of Surgery	30585171:1101					S1015-9584(18)30252-5	30585171						2019		Predicted weight loss result of laparoscopic sleeve gastrectomy: Review of the first 82 consecutive patients in an Asian bariatric unit, Huang,C.-W.; Tang,W.J. et al., (2019), Asian Journal of Surgery	Obesity is frequently associated with depression, anxiety, or eating disorders.	Medscan					info:pmid/30585171#body:102		Predicted weight loss result of laparoscopic sleeve gastrectomy: Review of the first 82 consecutive patients in an Asian bariatric unit
FunctionalAssociation: depression ---- obesity	Ertel,K.A.;Huang,T.;Rifas-Shiman,S.L.;Kleinman,K.;Rich-Edwards,J.;Oken,E.;James-Todd,T.									10.1016/j.annepidem.2017.10.007			1047-2797		Annals of Epidemiology	29110970:1006					S1047-2797(17)30082-0	29110970						2017		Perinatal weight and risk of prenatal and postpartum depressive symptoms, Ertel,K.A.; Huang,T. et al., (2017), Annals of Epidemiology	Numerous studies suggest that obesity is a risk factor for depression and Elevated depressive symptoms in nonpregnant populations ; however, little is known about the relation between weight and depressive symptoms in the perinatal period.	Medscan			74: 'EDS ' -> 'Elevated depressive symptoms '		info:pmid/29110970#body:7		Perinatal weight and risk of prenatal and postpartum depressive symptoms
FunctionalAssociation: depression ---- obesity	Huang,B.;Huang,Z.;Tan,J.;Xu,H.;Deng,K.;Cheng,J.;Ren,Z.;Gong,X.;Gao,Y.									10.1016/j.jdiacomp.2020.107764			1056-8727		Journal of Diabetes and Its Complications	33616042:1009					S1056-8727(20)30545-6	33616042						2021		The mediating and interacting role of physical activity and sedentary behavior between diabetes and depression in people with obesity in United States, Huang,B.; Huang,Z. et al., (2021), Journal of Diabetes and Its Complications	Many studies have showed that obesity is a common risk factor for diabetes and depression and can largely be prevented by accomplishing high levels of PA and low energy-dense dietary.	Medscan					info:pmid/33616042#body:10		The mediating and interacting role of physical activity and sedentary behavior between diabetes and depression in people with obesity in United States
FunctionalAssociation: depression ---- obesity	Davis,M.B.;Jarvie,J.;Gambahaya,E.;Lindenfeld,J.;Kao,D.									10.1016/j.cardfail.2020.12.022			1071-9164		Journal of Cardiac Failure	33388467:1094					S1071-9164(20)31594-3	33388467						2021		Risk Prediction for Peripartum Cardiomyopathy in Delivering Mothers: A Validated Risk Model, Davis,M.B.; Jarvie,J. et al., (2021), Journal of Cardiac Failure	Depression may also be associated with less healthy behaviors such as smoking and obesity ; however, our study revealed that mood disorders remained independently associated with a diagnosis of Peripartum cardiomyopathy when controlled for common comorbidities.	Medscan			194: 'PPCM ' -> 'Peripartum cardiomyopathy '		info:pmid/33388467#body:95		Risk Prediction for Peripartum Cardiomyopathy in Delivering Mothers: A Validated Risk Model
FunctionalAssociation: depression ---- obesity	Gott,M.L.;Osterdahl,P.R.;Connors,C.;Slotman,G.									10.1016/j.jamcollsurg.2019.08.052			1072-7515		Journal of the American College of Surgeons	100256874:1000					S1072-7515(19)30508-3							2019		Bariatric Surgery Does Not Resolve Underlying Psychological/Behavioral Problems in Patients with Morbid Obesity: Analysis of 166,601 Patients, Gott,M.L.; Osterdahl,P.R. et al., (2019), Journal of the American College of Surgeons	Obesity is intimately related with depression and other psychological problems.	Medscan					info:doi/10.1016/j.jamcollsurg.2019.08.052#body:1		Bariatric Surgery Does Not Resolve Underlying Psychological/Behavioral Problems in Patients with Morbid Obesity: Analysis of 166,601 Patients
FunctionalAssociation: depression ---- obesity	Wu,F.;Guo,X.;Zhang,M.;Ou,Z.;Wu,D.;Deng,L.;Lu,Z.;Zhang,J.;Deng,G.;Chen,S.;Li,S.;Yi,J.;Peng,Y.									10.1016/j.anaerobe.2019.102138			1075-9964		Anaerobe	31830598:1104			gastrointestinal tract		S1075-9964(19)30210-0	31830598						2020		An Akkermansia muciniphila subtype alleviates high-fat diet-induced metabolic disorders and inhibits the neurodegenerative process in mice, Wu,F.; Guo,X. et al., (2020), Anaerobe	Obesity was found to initiate or aggravate depression by producing a large amount of proinflammatory factors to decrease 5-hydroxytryptamine signal activation [ ] 5-hydroxytryptamine functions as a key neurotransmitter at both terminals of the brain-gut axis.	Medscan					info:pmid/31830598#body:105		An Akkermansia muciniphila subtype alleviates high-fat diet-induced metabolic disorders and inhibits the neurodegenerative process in mice
FunctionalAssociation: depression ---- obesity	Elizondo-Montemayor,L.;Hernández-Escobar,C.;Lara-Torre,E.;Nieblas,B.;Gómez-Carmona,M.									10.1016/j.jpag.2016.02.007			1083-3188		Journal of Pediatric and Adolescent Gynecology	26915924:1027					S1083-3188(16)00182-0	26915924						2017		Gynecologic and Obstetric Consequences of Obesity in Adolescent Girls, Elizondo-Montemayor,L.; Hernández-Escobar,C. et al., (2017), Journal of Pediatric and Adolescent Gynecology	Longitudinal studies have found that depression in youth is a risk factor for obesity later in life.	Medscan					info:pmid/26915924#body:28		Gynecologic and Obstetric Consequences of Obesity in Adolescent Girls
FunctionalAssociation: depression ---- obesity	Çoban,G.;Tulacı,D.;Adanır,A.S.;Önder,A.									10.1016/j.jpag.2019.07.008			1083-3188		Journal of Pediatric and Adolescent Gynecology	31362114:1083				Homo sapiens	S1083-3188(19)30248-7	31362114						2019		Psychiatric Disorders, Self-Esteem, and Quality of Life in Adolescents with Polycystic Ovary Syndrome, Çoban,G.; Tulacı,D. et al., (2019), Journal of Pediatric and Adolescent Gynecology	Adolescent women with Polycystic ovary syndrome have a high risk for depression and anxiety disorders, which is related to weight gain, obesity, and clinical findings of hyperandrogenism.	Medscan			22: 'PCOS ' -> 'Polycystic ovary syndrome '		info:pmid/31362114#body:84		Psychiatric Disorders, Self-Esteem, and Quality of Life in Adolescents with Polycystic Ovary Syndrome
FunctionalAssociation: depression ---- obesity	Geng,C.;Hao,G.;Yi,Q.;Guo,Y.;Chen,D.;Han,W.;Zhang,J.;Yang,M.;Jiang,P.									10.1016/j.prostaglandins.2020.106464			1098-8823		Prostaglandins and Other Lipid Mediators	32464175:1004					S1098-8823(20)30057-5	32464175						2020		The impact of Dl-3-n-butylphthalide on the lipidomics of the hippocampus in a rat model of lipopolysaccharide-induced depression, Geng,C.; Hao,G. et al., (2020), Prostaglandins and Other Lipid Mediators	In addition, it is a common phenomenon that depression is often a comorbidity of several chronic inflammatory diseases including cardiovascular disease, obesity, chronic pain, metabolic syndrome, asthma, and rheumatoid arthritis [ ].	Medscan					info:pmid/32464175#body:5		The impact of Dl-3-n-butylphthalide on the lipidomics of the hippocampus in a rat model of lipopolysaccharide-induced depression
FunctionalAssociation: depression ---- obesity	Alshammari,M.A.;Khan,M.R.;Majid Mahmood,H.;Alshehri,A.O.;Alasmari,F.F.;Alqahtani,F.M.;Alasmari,A.F.;Alsharari,S.D.;Alhossan,A.;Ahmad,S.F.;Nadeem,A.;Alshammari,T.K.									10.1016/j.jsps.2020.04.001			1319-0164		Saudi Pharmaceutical Journal	32435144:1130					S1319-0164(20)30079-7	32435144						2020		Systemic TNF-α blockade attenuates anxiety and depressive-like behaviors in db/db mice through downregulation of inflammatory signaling in peripheral immune cells, Alshammari,M.A.; Khan,M.R. et al., (2020), Saudi Pharmaceutical Journal	Therefore, IL-17A may be a common link between obesity-induced forms of depression.	Medscan					info:pmid/32435144#body:131		Systemic TNF-α blockade attenuates anxiety and depressive-like behaviors in db/db mice through downregulation of inflammatory signaling in peripheral immune cells
FunctionalAssociation: depression ---- obesity	Park,A.									10.1016/j.mpmed.2018.12.010			1357-3039		Medicine	100274696:1101					S1357-3039(18)30315-3							2019		Pathophysiology and aetiology and medical consequences of obesity, Park,A., (2019), Medicine	Finally, obesity is associated with mental health disease, in particular depression.	Medscan					info:doi/10.1016/j.mpmed.2018.12.010#body:102		Pathophysiology and aetiology and medical consequences of obesity
FunctionalAssociation: depression ---- obesity	Hagen,K.B.;Aas,T.;Kvaløy,J.T.;Søiland,H.;Lind,R.									10.1016/j.ejon.2017.11.003			1462-3889		European Journal of Oncology Nursing	29353628:1015				Homo sapiens	S1462-3889(17)30242-9	29353628						2018		Diet in women with breast cancer compared to healthy controls - What is the difference?, Hagen,K.B.; Aas,T. et al., (2018), European Journal of Oncology Nursing	Also, a more recent study showed that depression is more prevalent in women with breast cancer compared to the general female population, and is a high risk for development of obesity and cardiovascular disease ( ). , investigating 28 women with breast cancer in their first year of treatment, reported that increased intake of fruit and vegetables, a reduced alcohol consumption, and lower intake o…	Medscan					info:pmid/29353628#body:16		Diet in women with breast cancer compared to healthy controls - What is the difference?
FunctionalAssociation: depression ---- obesity	Giovannini,S.;Macchi,C.;Liperoti,R.;Laudisio,A.;Coraci,D.;Loreti,C.;Vannetti,F.;Onder,G.;Padua,L.;Bonaccorsi,G.;Boni,R.;CastagnolI,C.;Cecchi,F.;Cesari,F.;Epifani,F.;Frandi,R.;Giusti,B.;Luisi,M.L.E.;Marcucci,R.;Molino-Lova,R.;Paperini,A.;Razzolini,L.;Sofi									10.1016/j.jamda.2019.01.128			1525-8610		Journal of the American Medical Directors Association	30852165:1081				Homo sapiens	S1525-8610(19)30155-0	30852165						2019		Association of Body Fat With Health-Related Quality of Life and Depression in Nonagenarians: The Mugello Study, Giovannini,S.; Macchi,C. et al., (2019), Journal of the American Medical Directors Association	Body dissatisfaction and perceived weight discrimination, 2 possible documented mechanisms by which obesity may promote depression, are prevalent among women.	Medscan					info:pmid/30852165#body:82		Association of Body Fat With Health-Related Quality of Life and Depression in Nonagenarians: The Mugello Study
FunctionalAssociation: depression ---- obesity	Salas,J.;Scherrer,J.F.;Ahmedani,B.K.;Copeland,L.A.;Bucholz,K.K.;Sullivan,M.D.;Burroughs,T.;Schneider,F.D.;Lustman,P.J.									10.1016/j.jpain.2017.09.004			1526-5900		Journal of Pain	29030323:1133					S1526-5900(17)30730-7	29030323						2018		Gender and the Association between Long-Term Prescription Opioid Use and New-Onset Depression, Salas,J.; Scherrer,J.F. et al., (2018), Journal of Pain	Military sexual trauma is associated with obesity, which in turn is associated with depression, persistent pain, and consequently, opioid use.	Medscan					info:pmid/29030323#body:134		Gender and the Association between Long-Term Prescription Opioid Use and New-Onset Depression
FunctionalAssociation: depression ---- obesity	Garvey,W.T.;Mechanick,J.I.;Brett,E.M.;Garber,A.J.;Hurley,D.L.;Jastreboff,A.M.;Nadolsky,K.;Pessah-Pollack,R.;Plodkowski,R.									10.4158/EP161365.GL			1530-891X		Endocrine Practice	27219496:2242					S1530-891X(20)44630-0	27219496						2016		American Association of Clinical Endocrinologists and American College of Endocrinology Comprehensive Clinical Practice Guidelines Formedical Care of Patients with Obesity, Garvey,W.T.; Mechanick,J.I. et al., (2016), Endocrine Practice	A recent meta-analysis of 15 studies (N = 58,745) found that obesity increased risk for depression and that depression increased the odds of developing obesity ( ).	Medscan					info:pmid/27219496#body:1243		American Association of Clinical Endocrinologists and American College of Endocrinology Comprehensive Clinical Practice Guidelines Formedical Care of Patients with Obesity
FunctionalAssociation: depression ---- obesity	Loos,R.J.F.;Janssens,A.C.J.W.									10.1016/j.cmet.2017.02.013			1550-4131		Cell Metabolism	28273476:1069					S1550-4131(17)30103-1	28273476						2017		Predicting Polygenic Obesity Using Genetic Information, Loos,R.J.F.; Janssens,A.C.J.W., (2017), Cell Metabolism	Obesity increases the risk of type 2 diabetes ( ), cardiovascular disease ( ), some cancers ( ), depression ( ), and premature mortality ( ).	Medscan					info:pmid/28273476#body:70		Predicting Polygenic Obesity Using Genetic Information
FunctionalAssociation: depression ---- obesity	Tussing-Humphreys,L.;Lamar,M.;Blumenthal,J.A.;Babyak,M.;Fantuzzi,G.;Blumstein,L.;Schiffer,L.;Fitzgibbon,M.L.									10.1016/j.cct.2017.06.003			1551-7144		Contemporary Clinical Trials	28600159:1204					S1551-7144(16)30496-7	28600159						2017		Building research in diet and cognition: The BRIDGE randomized controlled trial, Tussing-Humphreys,L.; Lamar,M. et al., (2017), Contemporary Clinical Trials	Although, there is some controversy regarding an independent association between excess adiposity and cognitive functioning given many of the existing studies have failed to account for the effect of obesity-related comorbidities (i.e., CVD, depression) that also can adversely influence cognition .	Medscan					info:pmid/28600159#body:205		Building research in diet and cognition: The BRIDGE randomized controlled trial
FunctionalAssociation: depression ---- obesity	Dama,M.;Van Lieshout,R.J.;Mattina,G.;Steiner,M.									10.1016/j.jogc.2017.09.027			1701-2163		Journal of Obstetrics and Gynaecology Canada	29307706:1042					S1701-2163(17)30570-4	29307706						2018		Iron Deficiency and Risk of Maternal Depression in Pregnancy: An Observational Study, Dama,M.; Van Lieshout,R.J. et al., (2018), Journal of Obstetrics and Gynaecology Canada	Pre-pregnancy BMI was dichotomized at ≥25 kg/m2 because research suggests that overweight or obesity status is associated with both iron deficiency and depression.	Medscan					info:pmid/29307706#body:43		Iron Deficiency and Risk of Maternal Depression in Pregnancy: An Observational Study
FunctionalAssociation: depression ---- obesity	Mahutte,N.;Kamga-Ngande,C.;Sharma,A.;Sylvestre,C.									10.1016/j.jogc.2018.04.030			1701-2163		Journal of Obstetrics and Gynaecology Canada	29921431:1157					S1701-2163(18)30369-4	29921431						2018		Obesity and Reproduction, Mahutte,N.; Kamga-Ngande,C. et al., (2018), Journal of Obstetrics and Gynaecology Canada	Obesity has been associated with poor body image, low self-esteem, depression and anxiety, all of which may influence binge eating.	Medscan					info:pmid/29921431#body:158		Obesity and Reproduction
FunctionalAssociation: depression ---- obesity	Bagherniya,M.;Khayyatzadeh,S.S.;Avan,A.;Safarian,M.;Nematy,M.;Ferns,G.A.;Mokhber,N.;Ghayour-Mobarhan,M.									10.1016/j.dsx.2017.04.005			1871-4021		Diabetes & Metabolic Syndrome: Clinical Research & Reviews	28420578:1072					S1871-4021(17)30078-4	28420578						2017		Metabolic syndrome and its components are related to psychological disorders: A population based study, Bagherniya,M.; Khayyatzadeh,S.S. et al., (2017), Diabetes & Metabolic Syndrome: Clinical Research & Reviews	Both depression and anxiety significantly associated with obesity, which confirm the results of previous studies showed that both anxiety and depression cause weight gain .	Medscan					info:pmid/28420578#body:73		Metabolic syndrome and its components are related to psychological disorders: A population based study
FunctionalAssociation: depression ---- obesity	Rashidi,H.;Erfanifar,A.;Latifi,S.M.;Payami,S.P.;Aleali,A.M.									10.1016/j.dsx.2018.05.021			1871-4021		Diabetes & Metabolic Syndrome: Clinical Research & Reviews	30641697:1000				Homo sapiens	S1871-4021(18)30192-9	30641697						2019		Incidence of obesity, overweight and hypertension in children and adolescents in Ahvaz southwest of IRAN: Five-years study, Rashidi,H.; Erfanifar,A. et al., (2019), Diabetes & Metabolic Syndrome: Clinical Research & Reviews	Obesity is associated with problems such as depression, becoming antisocial, decreased self-esteem, and frustration in children [ ].	Medscan					info:pmid/30641697#body:1		Incidence of obesity, overweight and hypertension in children and adolescents in Ahvaz southwest of IRAN: Five-years study
FunctionalAssociation: depression ---- obesity	Chu,D.-T.;Minh Nguyet,N.T.;Nga,V.T.;Thai Lien,N.V.;Vo,D.D.;Lien,N.;Nhu Ngoc,V.T.;Son,L.H.;Le,D.-H.;Nga,V.B.;Van Tu,P.;Van To,T.;Ha,L.S.;Tao,Y.;Pham,V.-H.									10.1016/j.dsx.2018.07.015			1871-4021		Diabetes & Metabolic Syndrome: Clinical Research & Reviews	30641689:1019					S1871-4021(18)30282-0	30641689						2019		An update on obesity: Mental consequences and psychological interventions, Chu,D.-T.; Minh Nguyet,N.T. et al., (2019), Diabetes & Metabolic Syndrome: Clinical Research & Reviews	Furthermore, some researches indicated that obesity is the cause of depression [ , , , ].	Medscan					info:pmid/30641689#body:20		An update on obesity: Mental consequences and psychological interventions
FunctionalAssociation: depression ---- obesity	Chu,D.-T.;Minh Nguyet,N.T.;Nga,V.T.;Thai Lien,N.V.;Vo,D.D.;Lien,N.;Nhu Ngoc,V.T.;Son,L.H.;Le,D.-H.;Nga,V.B.;Van Tu,P.;Van To,T.;Ha,L.S.;Tao,Y.;Pham,V.-H.									10.1016/j.dsx.2018.07.015			1871-4021		Diabetes & Metabolic Syndrome: Clinical Research & Reviews	30641689:1029					S1871-4021(18)30282-0	30641689						2019		An update on obesity: Mental consequences and psychological interventions, Chu,D.-T.; Minh Nguyet,N.T. et al., (2019), Diabetes & Metabolic Syndrome: Clinical Research & Reviews	body image disturbance with obesity was associated with depression [ ], and the association between obesity and depression no longer existed after controlling body image disturbance [ ].	Medscan			0: 'BID ' -> 'body image disturbance ' 159: 'BID ' -> 'body image disturbance '		info:pmid/30641689#body:30		An update on obesity: Mental consequences and psychological interventions
FunctionalAssociation: depression ---- obesity	Malmir,H.;Mirzababaei,A.;Moradi,S.;Rezaei,S.;Mirzaei,K.;Dadfarma,A.									10.1016/j.dsx.2019.01.027			1871-4021		Diabetes & Metabolic Syndrome: Clinical Research & Reviews	31336451:1006					S1871-4021(19)30006-2	31336451						2019		Metabolically healthy status and BMI in relation to depression: A systematic review of observational studies, Malmir,H.; Mirzababaei,A. et al., (2019), Diabetes & Metabolic Syndrome: Clinical Research & Reviews	Obesity is an established risk factor for mental disorders and depression [ ].	Medscan					info:pmid/31336451#body:7		Metabolically healthy status and BMI in relation to depression: A systematic review of observational studies
FunctionalAssociation: depression ---- obesity	Malmir,H.;Mirzababaei,A.;Moradi,S.;Rezaei,S.;Mirzaei,K.;Dadfarma,A.									10.1016/j.dsx.2019.01.027			1871-4021		Diabetes & Metabolic Syndrome: Clinical Research & Reviews	31336451:1059					S1871-4021(19)30006-2	31336451						2019		Metabolically healthy status and BMI in relation to depression: A systematic review of observational studies, Malmir,H.; Mirzababaei,A. et al., (2019), Diabetes & Metabolic Syndrome: Clinical Research & Reviews	In Philips et al. study, risk of depression was associated with metabolically unhealthy obese by NCEP ATP3 [OR = 1.83(1.14, 2.92)] and Wildman criteria [OR = 1.82(1.12, 2.96)] [ ].	Medscan			64: 'MUHO ' -> 'metabolically unhealthy obese '		info:pmid/31336451#body:60		Metabolically healthy status and BMI in relation to depression: A systematic review of observational studies
FunctionalAssociation: depression ---- obesity	Lu,C.-W.;Chang,C.-J.;Yang,Y.-C.;Lin,W.-Y.;Huang,K.-C.									10.1016/j.orcp.2018.07.007			1871-403X		Obesity Research & Clinical Practice	30033356:1098					S1871-403X(18)30244-8	30033356						2018		Multicentre, placebo-controlled trial of lorcaserin for weight management in Chinese population, Lu,C.-W.; Chang,C.-J. et al., (2018), Obesity Research & Clinical Practice	First, we excluded diabetes mellitus, depression, binge eating, and few medical conditions which often related to obesity.	Medscan					info:pmid/30033356#body:99		Multicentre, placebo-controlled trial of lorcaserin for weight management in Chinese population
FunctionalAssociation: depression ---- obesity	Lee,J.;Shin,A.;Cho,S.;Choi,J.-Y.;Kang,D.;Lee,J.-K.									10.1016/j.orcp.2020.04.003			1871-403X		Obesity Research & Clinical Practice	32418738:1089				Homo sapiens	S1871-403X(19)30352-7	32418738						2020		Marital status and the prevalence of obesity in a Korean population, Lee,J.; Shin,A. et al., (2020), Obesity Research & Clinical Practice	In Korea, women are more likely to experience depression than men, which is known to be associated with obesity .	Medscan					info:pmid/32418738#body:90		Marital status and the prevalence of obesity in a Korean population
FunctionalAssociation: depression ---- obesity	Xu,J.;Wu,Q.;Zhang,Y.;Pei,C.									10.1016/j.esxm.2019.06.003			2050-1161		Sexual Medicine	31302076:1002					S2050-1161(19)30049-2	31302076						2019		Effect of Bariatric Surgery on Male Sexual Function: A Meta-Analysis and Systematic Review, Xu,J.; Wu,Q. et al., (2019), Sexual Medicine	Obesity is a worldwide public problem, often associated with diabetes, cardiovascular disease, depression, sleep apnea syndrome, and other chronic diseases.	Medscan					info:pmid/31302076#body:3		Effect of Bariatric Surgery on Male Sexual Function: A Meta-Analysis and Systematic Review
FunctionalAssociation: depression ---- obesity	Xu,J.;Wu,Q.;Zhang,Y.;Pei,C.									10.1016/j.esxm.2019.06.003			2050-1161		Sexual Medicine	31302076:1011					S2050-1161(19)30049-2	31302076						2019		Effect of Bariatric Surgery on Male Sexual Function: A Meta-Analysis and Systematic Review, Xu,J.; Wu,Q. et al., (2019), Sexual Medicine	In addition to obesity itself, obesity-related comorbidities, such as diabetes, coronary heart disease, hypertension, and depression, are risk factors for male sexual dysfunction.	Medscan					info:pmid/31302076#body:12		Effect of Bariatric Surgery on Male Sexual Function: A Meta-Analysis and Systematic Review
FunctionalAssociation: depression ---- obesity	Liu,X.;Hollingworth,S.;Williams,G.;Martin,J.;Kostner,K.;Crompton,D.;Xue,C.;Vitetta,L.									10.1016/j.jtcms.2017.09.006			2095-7548		Journal of Traditional Chinese Medical Sciences	100371127:1001					S2095-7548(16)30176-4							2018		Use of complementary and alternative medicines in people with depression and central obesity: Findings from a Tai Chi and Qigong study, Liu,X.; Hollingworth,S. et al., (2018), Journal of Traditional Chinese Medical Sciences	Depression is an independent risk factor for heart disease with growing evidence of a bidirectional relationship between depression and a range of physical illnesses, especially heart disease, stroke, type 2 diabetes , cancer, arthritis, osteoporosis, and obesity.	Medscan			217: '(T2D)' -> ''		info:doi/10.1016/j.jtcms.2017.09.006#body:2		Use of complementary and alternative medicines in people with depression and central obesity: Findings from a Tai Chi and Qigong study
FunctionalAssociation: depression ---- obesity	Yang,N.Y.;Wolever,R.Q.;Roberts,R.;Perlman,A.;Dolor,R.J.;Abrams,D.I.;Ginsburg,G.S.;Simmons,L.A.									10.1016/j.aimed.2017.02.003			2212-9588		Advances in Integrative Medicine	100385544:1110				Homo sapiens	S2212-9588(16)30095-7							2017		Integrative health care services utilization as a function of body mass index: A BraveNet practice-based research network study, Yang,N.Y.; Wolever,R.Q. et al., (2017), Advances in Integrative Medicine	Obesity also has been shown to increase the risk of onset of depression , and compared to underweight/normal and overweight patients, obese patients in our study had greater depressive symptoms.	Medscan					info:doi/10.1016/j.aimed.2017.02.003#body:111		Integrative health care services utilization as a function of body mass index: A BraveNet practice-based research network study
FunctionalAssociation: depression ---- obesity	Goudarzi,H.;Konno,S.;Kimura,H.;Makita,H.;Matsumoto,M.;Takei,N.;Kimura,H.;Shimizu,K.;Suzuki,M.;Ito,Y.M.;Nishimura,M.									10.1016/j.jaip.2018.11.014			2213-2198		The Journal of Allergy and Clinical Immunology: In Practice	30476681:1030					S2213-2198(18)30741-4	30476681						2019		Impact of Abdominal Visceral Adiposity on Adult Asthma Symptoms, Goudarzi,H.; Konno,S. et al., (2019), The Journal of Allergy and Clinical Immunology: In Practice	Furthermore, we assessed the well-known obesity-associated comorbidities, such as GERD, depression, and daytime somnolence, to evaluate the potential explanation for the impact of obesity on asthma symptoms.	Medscan					info:pmid/30476681#body:31		Impact of Abdominal Visceral Adiposity on Adult Asthma Symptoms
FunctionalAssociation: depression ---- obesity	Alur-Gupta,S.;Boland,M.R.;Barnhart,K.T.;Sammel,M.D.;Dokras,A.									10.1016/j.ajog.2020.08.048			0002-9378		American Journal of Obstetrics and Gynecology	32835722:1065				Homo sapiens	S0002-9378(20)30876-0	32835722						2021		Postpartum complications increased in women with polycystic ovary syndrome, Alur-Gupta,S.; Boland,M.R. et al., (2021), American Journal of Obstetrics and Gynecology	Approximately 70% of women with polycystic ovary syndrome in the United States are obese, and obesity is also associated with depression and cardiovascular disease , ; therefore, the interaction between obesity and outcomes was studied.	Medscan			32: 'PCOS ' -> 'polycystic ovary syndrome ' 141: 'CVD ' -> 'cardiovascular disease '		info:pmid/32835722#body:66		Postpartum complications increased in women with polycystic ovary syndrome
FunctionalAssociation: depression ---- obesity	Woolley,S.;Goethe,J.W.;Golden,J.C.;Blanchard,B.E.;Howard,J.									10.1016/j.biopsych.2018.02.455			0006-3223		Biological Psychiatry	100011434:1012					S0006-3223(18)30557-2							2018		T119. Risk of Insulin Resistance and Obesity Associated With Depression, Inflammation and Satiety Among Young Adults, Woolley,S.; Goethe,J.W. et al., (2018), Biological Psychiatry	Regression analyses suggested that substantially elevated risks of both insulin resistance and obesity are associated with depression and inflammation after controlling for a broad range of potential confounders.	Medscan			72: 'IR ' -> 'insulin resistance '		info:doi/10.1016/j.biopsych.2018.02.455#body:13		T119. Risk of Insulin Resistance and Obesity Associated With Depression, Inflammation and Satiety Among Young Adults
FunctionalAssociation: depression ---- obesity	Hidese,S.;Asano,S.;Saito,K.;Sasayama,D.;Kunugi,H.									10.1016/j.jpsychires.2018.02.009			0022-3956		Journal of Psychiatric Research	29567524:1002					S0022-3956(17)30798-7	29567524						2018		Association of depression with body mass index classification, metabolic disease, and lifestyle: A web-based survey involving 11,876 Japanese people, Hidese,S.; Asano,S. et al., (2018), Journal of Psychiatric Research	Consequently, among body mass index classifications (i.e., underweight, normal, overweight, and obese), obesity has recently been deemed as a part of the spectrum of neuropsychological diseases related to depression ( ) and has been demonstrated to increase the risk of depression ( ).	Medscan			36: '(BMI) ' -> ''		info:pmid/29567524#body:3		Association of depression with body mass index classification, metabolic disease, and lifestyle: A web-based survey involving 11,876 Japanese people
FunctionalAssociation: depression ---- obesity	Farzi,A.;Hassan,A.M.;Zenz,G.;Holzer,P.									10.1016/j.mam.2018.11.003			0098-2997		Molecular Aspects of Medicine	30513310:1029					S0098-2997(18)30074-8	30513310						2019		Diabesity and mood disorders: Multiple links through the microbiota-gut-brain axis, Farzi,A.; Hassan,A.M. et al., (2019), Molecular Aspects of Medicine	Depression and stressful life events increase the risk of obesity and metabolic syndrome ( ; ; ; ).	Medscan					info:pmid/30513310#body:30		Diabesity and mood disorders: Multiple links through the microbiota-gut-brain axis
FunctionalAssociation: depression ---- obesity	Raatikainen,I.;Vanhala,M.;Mäntyselkä,P.;Heinonen,A.;Kautiainen,H.;Koponen,H.;Korniloff,K.									10.1016/j.ejpsy.2020.12.005			0213-6163		The European Journal of Psychiatry	100133400:1005					S0213-6163(20)30113-0							2021		Relationship between physical activity and predicted home presenteeism among participants with depressive symptoms with and without clinical depression. Findings from Finnish Depression and Metabolic Syndrome in Adults (FDMSA) study, Raatikainen,I.; Vanhala,M. et al., (2021), The European Journal of Psychiatry	Depression can also increase the risk for many somatic diseases, such as obesity, diabetes and cardiovascular diseases.	Medscan					info:doi/10.1016/j.ejpsy.2020.12.005#body:6		Relationship between physical activity and predicted home presenteeism among participants with depressive symptoms with and without clinical depression. Findings from Finnish Depression and Metabolic Syndrome in Adults (FDMSA) study
FunctionalAssociation: depression ---- obesity	Stanikova,D.;Luck,T.;Bae,Y.J.;Thiery,J.;Ceglarek,U.;Engel,C.;Enzenbach,C.;Wirkner,K.;Stanik,J.;Kratzsch,J.;Riedel-Heller,S.G.									10.1016/j.psyneuen.2017.10.025			0306-4530		Psychoneuroendocrinology	29107881:1148					S0306-4530(17)30419-5	29107881						2018		Increased estrogen level can be associated with depression in males, Stanikova,D.; Luck,T. et al., (2018), Psychoneuroendocrinology	The finding of an association between estradiol and depression with no association with increased body mass index observed in both studies might suggest that mechanisms other than overweight or obesity might also be affecting the levels of estradiol and can be associated with depression in men.	Medscan			98: 'BMI ' -> 'body mass index '		info:pmid/29107881#body:149		Increased estrogen level can be associated with depression in males
FunctionalAssociation: depression ---- obesity	Fábrega-Cuadros,R.;Cruz-Díaz,D.;Martínez-Amat,A.;Aibar-Almazán,A.;Redecillas-Peiró,M.T.;Hita-Contreras,F.									10.1016/j.maturitas.2020.06.019			0378-5122		Maturitas	33158481:1011					S0378-5122(20)30308-X	33158481						2020		Associations of sleep and depression with obesity and sarcopenia in middle-aged and older adults, Fábrega-Cuadros,R.; Cruz-Díaz,D. et al., (2020), Maturitas	The objective of the present study was to analyze if the quality and duration of sleep are, as well as depression, independently associated with sarcopenia, obesity, and sarcopenic obesity among community-dwelling Spanish middle-aged and older adults.	Medscan			170: 'SO ' -> 'sarcopenic obesity '		info:pmid/33158481#body:12		Associations of sleep and depression with obesity and sarcopenia in middle-aged and older adults
FunctionalAssociation: depression ---- obesity	Khayyal,M.T.;El-Hazek,R.M.;El-Sabbagh,W.A.;Frank,J.;Behnam,D.;Abdel-Tawab,M.									10.1016/j.nut.2018.03.055			0899-9007		Nutrition	30048884:1000			central nervous system		S0899-9007(18)30263-6	30048884						2018		Micellar solubilisation enhances the antiinflammatory activities of curcumin and boswellic acids in rats with adjuvant-induced arthritis, Khayyal,M.T.; El-Hazek,R.M. et al., (2018), Nutrition	Inflammation is one of the major causes of the development of various diseases like arthritis, cancer, cardiovascular disease, diabetes, obesity, osteoporosis, inflammatory bowel disease, asthma, and even central nervous system -related diseases such as depression and Parkinson's disease .	Medscan			228: '(CNS)' -> ''		info:pmid/30048884#body:1		Micellar solubilisation enhances the antiinflammatory activities of curcumin and boswellic acids in rats with adjuvant-induced arthritis
FunctionalAssociation: depression ---- obesity	Subermaniam,K.;Yow,Y.Y.;Lim,S.H.;Koh,O.H.;Wong,K.H.									10.1016/j.sjbs.2020.04.042			1319-562X		Saudi Journal of Biological Sciences	32489279:1002					S1319-562X(20)30164-9	32489279						2020		Malaysian macroalga Padina australis Hauck attenuates high dose corticosterone-mediated oxidative damage in PC12 cells mimicking the effects of depression, Subermaniam,K.; Yow,Y.Y. et al., (2020), Saudi Journal of Biological Sciences	Depression is a complex illness with many contributing factors, including cardiovascular disease, obesity, diabetes, cancer and cognitive impairment ( ).	Medscan					info:pmid/32489279#body:3		Malaysian macroalga Padina australis Hauck attenuates high dose corticosterone-mediated oxidative damage in PC12 cells mimicking the effects of depression
FunctionalAssociation: depression ---- obesity	Malmir,H.;Mirzababaei,A.;Moradi,S.;Rezaei,S.;Mirzaei,K.;Dadfarma,A.									10.1016/j.dsx.2019.01.027			1871-4021		Diabetes & Metabolic Syndrome: Clinical Research & Reviews	31336451:1064					S1871-4021(19)30006-2	31336451						2019		Metabolically healthy status and BMI in relation to depression: A systematic review of observational studies, Malmir,H.; Mirzababaei,A. et al., (2019), Diabetes & Metabolic Syndrome: Clinical Research & Reviews	In Philips et al. study, risk of depression was associated with metabolically unhealthy non-obese only by Wildman criteria [OR = 1.60(1.02, 2.50)] [ ].	Medscan			64: 'MUHNO ' -> 'metabolically unhealthy non-obese '		info:pmid/31336451#body:65		Metabolically healthy status and BMI in relation to depression: A systematic review of observational studies
FunctionalAssociation: depression ---- obesity	Azevedo,E.P.;Ivan,V.J.;Friedman,J.M.;Stern,S.A.									10.1016/j.biopsych.2021.07.015			0006-3223		Biological Psychiatry	100003385:1149				Homo sapiens	S0006-3223(21)01468-2							2021		Higher-Order Inputs Involved in Appetite Control, Azevedo,E.P.; Ivan,V.J. et al., (2021), Biological Psychiatry	While obesity is associated with depression, symptoms of depression may be alleviated following weight loss among patients on a diet or following bariatric surgery ( ).	Medscan					info:doi/10.1016/j.biopsych.2021.07.015#body:150		Higher-Order Inputs Involved in Appetite Control
FunctionalAssociation: depression ---- obesity	Khan,S.A.;Shahzad,U.;Zarak,M.S.;Channa,J.;Khan,I.;Ghani,M.O.A.									10.1007/s12265-020-09985-4	20200361239	1937-5395	1937-5387		Journal of Cardiovascular Translational Research	32198701:10719						32198701	2004811992					2021		Association of Depression with Subclinical Coronary Atherosclerosis: a Systematic Review, Khan,S.A.; Shahzad,U. et al., (2021), Journal of Cardiovascular Translational Research	Depression promotes obesity, which favors production of pro-inflammatory cytokines [61, 87].	Medscan					info:pmid/32198701#cont:720		Association of Depression with Subclinical Coronary Atherosclerosis: a Systematic Review
FunctionalAssociation: depression ---- obesity	Kelsey,M.;Pagidipati,N.;Kelsey,M.;Pagidipati,N.									10.1136/heartjnl-2021-319726	20210749309	1468-201X	1355-6037		Heart	34326134:10003						34326134	635622004					2021		Towards a personalised approach for obesity treatment: One size does not fit all, Kelsey,M.; Pagidipati,N. et al., (2021), Heart	Obesity is associated with numerous long-term health consequences, including malignancy, respiratory conditions, musculoskeletal stress, chronic pain, depression and cardiovascular disease.1	Medscan					info:pmid/34326134#cont:4		Towards a personalised approach for obesity treatment: One size does not fit all
FunctionalAssociation: depression ---- obesity	Wing,R.R.;Wing,R.R.									10.1002/oby.23158	20210468902	1930-739X	1930-7381		Obesity	33988896:10207						33988896	2011514299					2021		Does Lifestyle Intervention Improve Health of Adults with Overweight/Obesity and Type 2 Diabetes? Findings from the Look AHEAD Randomized Trial, Wing,R.R.; Wing,R.R., (2021), Obesity	diabetes and obesity independently increase the risk of depression and poorer quality of life (21).	Medscan					info:pmid/33988896#cont:208		Does Lifestyle Intervention Improve Health of Adults with Overweight/Obesity and Type 2 Diabetes? Findings from the Look AHEAD Randomized Trial
FunctionalAssociation: depression ---- obesity	Bruce,J.M.;Cozart,J.S.;Shook,R.P.;Ruppen,S.;Siengsukon,C.;Simon,S.;Befort,C.;Lynch,S.;Mahmoud,R.;Drees,B.;Norouzinia,A.N.;Bradish,T.;Posson,P.;Hibbing,P.R.;Bruce,A.S.									10.1016/j.cct.2021.10649510.1016/j.cct.2021.106495		1559-2030				34216814:3	Contemp Clin Trials					34216814						2021		Modifying Diet and Exercise in MS (MoDEMS): Study design and protocol for a telehealth weight loss intervention for adults with obesity & Multiple Sclerosis., Bruce,J.M.; Cozart,J.S. et al., (2021), Contemp Clin Trials	Multiple Sclerosis and obesity are independently associated with reduced mobility, increased fatigue, and depression.	Medscan			19: '(MS) ' -> ''		info:pmid/34216814#abs:4		Modifying Diet and Exercise in MS (MoDEMS): Study design and protocol for a telehealth weight loss intervention for adults with obesity & Multiple Sclerosis.
FunctionalAssociation: depression ---- obesity	Décarie-Spain,L.;Hryhorczuk,C.;Lau,D.;Jacob-Brassard,É.;Fisette,A.;Fulton,S.									10.1016/j.bbih.2021.10032410.1016/j.bbih.2021.100324		2666-3546				34589811:0	Brain Behav Immun Health					34589811						2021		Prolonged saturated, but not monounsaturated, high-fat feeding provokes anxiodepressive-like behaviors in female mice despite similar metabolic consequences., Décarie-Spain,L.; Hryhorczuk,C. et al., (2021), Brain Behav Immun Health	Obesity significantly increases the risk for anxiety and depression.	Medscan					info:pmid/34589811#abs:1		Prolonged saturated, but not monounsaturated, high-fat feeding provokes anxiodepressive-like behaviors in female mice despite similar metabolic consequences.
FunctionalAssociation: depression ---- obesity	de Wit,L.M.;van Straten,A.;van Herten,M.;Penninx,B.W.;Cuijpers,P.									10.1186/1471-2458-9-1410.1186/1471-2458-9-14		1471-2458				19144098:3	BMC Public Health					19144098						2009		Depression and body mass index, a u-shaped association., de Wit,L.M.; van Straten,A. et al., (2009), BMC Public Health	The present study investigates if a nonlinear (U-shaped) trend is preferable over a linear trend to describe the relationship between Body Mass Index and depression, which means that both underweight and obesity are associated with depression.	Medscan			134: 'BMI ' -> 'Body Mass Index '		info:pmid/19144098#abs:4		Depression and body mass index, a u-shaped association.
FunctionalAssociation: depression ---- obesity	Katsnelson,M.J.;Peterlin,B.L.;Rosso,A.L.;Alexander,G.M.;Erwin,K.L.									10.1111/j.1526-4610.2009.01400.x		1526-4610				19472442:5	Headache			Homo sapiens		19472442						2009		Self-reported vs measured body mass indices in migraineurs., Katsnelson,M.J.; Peterlin,B.L. et al., (2009), Headache	In addition, as depression has been shown to be associated with both migraine and obesity, information in regards to major depression utilizing the Patient Healthcare Questionnaire-9 was extracted as well.	Medscan					info:pmid/19472442#abs:6		Self-reported vs measured body mass indices in migraineurs.
FunctionalAssociation: depression ---- obesity	Marks,S.;Shaikh,U.;Hilty,D.M.;Cole,S.									10.1089/tmj.2008.015010.1089/tmj.2008.0150		1556-3669				20028189:8	Telemed J E Health			Homo sapiens		20028189						2009		Weight status of children and adolescents in a telepsychiatry clinic., Marks,S.; Shaikh,U. et al., (2009), Telemed J E Health	The most common psychiatric diagnoses in patients with available weight and height data who were overweight and obese were bipolar disorder (n = 20), depression (n = 18), and attention deficit/hyperactivity disorder (n = 17).	Medscan			175: 'ADHD ' -> 'attention deficit/hyperactivity disorder '		info:pmid/20028189#abs:9		Weight status of children and adolescents in a telepsychiatry clinic.
FunctionalAssociation: depression ---- obesity	Payne,M.E.									10.2217/ahe.09.90			1745-509X			20305797:2	Aging health					20305797						2010		Nutrition and late-life depression: etiological considerations., Payne,M.E., (2010), Aging health	Low folate levels, disturbed omega-3 fatty acid metabolism and obesity have been associated with depression, and may be causal factors.	Medscan					info:pmid/20305797#abs:3		Nutrition and late-life depression: etiological considerations.
FunctionalAssociation: depression ---- obesity	Shelton,R.C.;Miller,A.H.												1294-8322			21485745:5	Dialogues Clin Neurosci					21485745						2011		Inflammation in depression: is adiposity a cause?, Shelton,R.C.; Miller,A.H., (2011), Dialogues Clin Neurosci	Adiposity is associated with the development of depression, and depression is associated with adiposity, reflecting a potentional vicious cycle between these two conditions which appears to center around inflammation.	Medscan					info:pmid/21485745#abs:6		Inflammation in depression: is adiposity a cause?
FunctionalAssociation: depression ---- obesity	Penninx,B.W.;Milaneschi,Y.;Lamers,F.;Vogelzangs,N.									10.1186/1741-7015-11-12910.1186/1741-7015-11-129		1741-7015				23672628:2	BMC Med					23672628						2013		Understanding the somatic consequences of depression: biological mechanisms and the role of depression symptom profile., Penninx,B.W.; Milaneschi,Y. et al., (2013), BMC Med	Depression has been shown to subsequently increase the risk of, for example, cardiovascular, stroke, diabetes and obesity morbidity.	Medscan					info:pmid/23672628#abs:3		Understanding the somatic consequences of depression: biological mechanisms and the role of depression symptom profile.
FunctionalAssociation: depression ---- obesity	Hung,C.F.;Rivera,M.;Craddock,N.;Owen,M.J.;Gill,M.;Korszun,A.;Maier,W.;Mors,O.;Preisig,M.;Rice,J.P.;Rietschel,M.;Jones,L.;Middleton,L.;Aitchison,K.J.;Davis,O.S.;Breen,G.;Lewis,C.;Farmer,A.;McGuffin,P.									10.1192/bjp.bp.113.13041910.1192/bjp.bp.113.130419		1472-1465				24809401:0	Br J Psychiatry					24809401						2014		Relationship between obesity and the risk of clinically significant depression: Mendelian randomisation study., Hung,C.F.; Rivera,M. et al., (2014), Br J Psychiatry	Obesity has been shown to be associated with depression and it has been suggested that higher body mass index increases the risk of depression and other common mental disorders.	Medscan			110: '(BMI) ' -> ''		info:pmid/24809401#abs:1		Relationship between obesity and the risk of clinically significant depression: Mendelian randomisation study.
FunctionalAssociation: depression ---- obesity	Kurhe,Y.;Mahesh,R.;Gupta,D.									10.1007/s11064-014-1322-210.1007/s11064-014-1322-2		1573-6903				24816895:1	Neurochem Res			Mus musculus		24816895						2014		Effect of a selective cyclooxygenase type 2 inhibitor celecoxib on depression associated with obesity in mice: an approach using behavioral tests., Kurhe,Y.; Mahesh,R. et al., (2014), Neurochem Res	In the present study the potential of a selective cyclooxygenase inhibitor celecoxib (15 mg/kg p.o.) was investigated in depression associated with obesity in mice.	Medscan					info:pmid/24816895#abs:2		Effect of a selective cyclooxygenase type 2 inhibitor celecoxib on depression associated with obesity in mice: an approach using behavioral tests.
FunctionalAssociation: depression ---- obesity	Kurhe,Y.;Mahesh,R.;Gupta,D.									10.1007/s11064-014-1322-210.1007/s11064-014-1322-2		1573-6903				24816895:8	Neurochem Res			Mus musculus		24816895						2014		Effect of a selective cyclooxygenase type 2 inhibitor celecoxib on depression associated with obesity in mice: an approach using behavioral tests., Kurhe,Y.; Mahesh,R. et al., (2014), Neurochem Res	In conclusion, celecoxib exhibited potential antidepressant-like effect in depression associated with obesity, which to some extent is mediated by reversing the altered plasma glucose in obese mice.	Medscan					info:pmid/24816895#abs:9		Effect of a selective cyclooxygenase type 2 inhibitor celecoxib on depression associated with obesity in mice: an approach using behavioral tests.
FunctionalAssociation: depression ---- obesity	Kiecolt-Glaser,J.K.;Habash,D.L.;Fagundes,C.P.;Andridge,R.;Peng,J.;Malarkey,W.B.;Belury,M.A.									10.1016/j.biopsych.2014.05.01810.1016/j.biopsych.2014.05.018		1873-2402				25034950:0	Biol Psychiatry					25034950						2015		Daily stressors, past depression, and metabolic responses to high-fat meals: a novel path to obesity., Kiecolt-Glaser,J.K.; Habash,D.L. et al., (2015), Biol Psychiatry	Depression and stress promote obesity.	Medscan					info:pmid/25034950#abs:1		Daily stressors, past depression, and metabolic responses to high-fat meals: a novel path to obesity.
FunctionalAssociation: depression ---- obesity	Munezero,T.;Tomita,A.									10.1097/NMD.000000000000138710.1097/NMD.000000000000138710.1080/00083968.2015.105785610.1002/car.251410.1080/19376812.2014.93370510.1080/14330237.2018.147548510.1101/47235710.1093/eurpub/ckx187.38910.1080/14733285.2019.164689010.1007/s12571-016-0569-710.		1539-736X				34310523:4	J Nerv Ment Dis					34310523						2021		Hypertension and Its Associated Mental Health Challenges Among Female African Refugees in Durban, South Africa., Munezero,T.; Tomita,A., (2021), J Nerv Ment Dis	Eighty-six percent (n = 153) of participants were hypertensive, and based on the adjusted regression models, exposure to at least one ACE (adjusted odds ratio [aOR], 2.83; 95% confidence interval [CI], 1.11-7.26) and depression (aOR, 3.54; 95% CI, 1.10-11.37) were associated with hypertension, independent of smoking, alcohol, obesity, and physical exercise status.	Medscan					info:pmid/34310523#abs:5		Hypertension and Its Associated Mental Health Challenges Among Female African Refugees in Durban, South Africa.
FunctionalAssociation: depression ---- obesity	Lavallee,K.L.;Zhang,X.C.;Schneider,S.;Margraf,J.									10.3389/fpsyg.2021.71256710.3389/fpsyg.2021.712567			1664-1078			34646201:3	Front Psychol					34646201						2021		Obesity and Mental Health: A Longitudinal, Cross-Cultural Examination in Germany and China., Lavallee,K.L.; Zhang,X.C. et al., (2021), Front Psychol	Zero-order correlations indicated that overweight/obesity was significantly related to later depression and anxiety in Chinese males.	Medscan					info:pmid/34646201#abs:4		Obesity and Mental Health: A Longitudinal, Cross-Cultural Examination in Germany and China.
FunctionalAssociation: depression ---- obesity	Raison,C.L.;Lowry,C.A.;Rook,G.A.									10.1001/archgenpsychiatry.2010.16110.1001/archgenpsychiatry.2010.161		1538-3636				21135322:1	Arch Gen Psychiatry					21135322						2010		Inflammation, sanitation, and consternation: loss of contact with coevolved, tolerogenic microorganisms and the pathophysiology and treatment of major depression., Raison,C.L.; Lowry,C.A. et al., (2010), Arch Gen Psychiatry	Most studies in search of sources for this increased inflammation have focused on factors such as psychosocial stress and obesity that are known to activate inflammatory processes and increase the risk for depression.	Medscan					info:pmid/21135322#abs:2		Inflammation, sanitation, and consternation: loss of contact with coevolved, tolerogenic microorganisms and the pathophysiology and treatment of major depression.
FunctionalAssociation: depression ---- obesity	Fulton,S.;Décarie-Spain,L.;Fioramonti,X.;Guiard,B.;Nakajima,S.									10.1016/j.tem.2021.10.005			1043-2760		Trends in Endocrinology & Metabolism	100000063:1178					S1043-2760(21)00241-1							2021		The menace of obesity to depression and anxiety prevalence, Fulton,S.; Décarie-Spain,L. et al., (2021), Trends in Endocrinology & Metabolism	As a link to obesity-associated depression, animals challenged with inflammatory cytokines (e.g., IL-1β and interferonα) have a decrease in striatal dopamine release, which correlates with anhedonia [ ].	Medscan			109: 'IFN' -> 'interferon'		info:doi/10.1016/j.tem.2021.10.005#body:179		The menace of obesity to depression and anxiety prevalence
FunctionalAssociation: depression ---- obesity	Fulton,S.;Décarie-Spain,L.;Fioramonti,X.;Guiard,B.;Nakajima,S.									10.1016/j.tem.2021.10.005			1043-2760		Trends in Endocrinology & Metabolism	100000063:1181			endocrine system		S1043-2760(21)00241-1							2021		The menace of obesity to depression and anxiety prevalence, Fulton,S.; Décarie-Spain,L. et al., (2021), Trends in Endocrinology & Metabolism	As endocrine mediators of depression have been recently reviewed [ ], this next section will be limited to obesity-associated changes in cortisol, insulin, and leptin signaling and their potential contribution to the manifestation of depression and anxiety in the obese state.	Medscan					info:doi/10.1016/j.tem.2021.10.005#body:182		The menace of obesity to depression and anxiety prevalence
FunctionalAssociation: depression ---- obesity	Shao,S.L.;Liu,D.Q.;Zhang,B.;Huang,S.M.									10.1155/2020/889389210.1155/2020/8893892		1466-1861				33299381:2	Mediators Inflamm					33299381						2020		Inflammatory Response, a Key Pathophysiological Mechanism of Obesity-Induced Depression., Shao,S.L.; Liu,D.Q. et al., (2020), Mediators Inflamm	We have reviewed and analyzed the relevant research literature and found that the inflammatory response plays a key role in obesity-induced depression.	Medscan					info:pmid/33299381#abs:3		Inflammatory Response, a Key Pathophysiological Mechanism of Obesity-Induced Depression.
FunctionalAssociation: depression ---- obesity	Shao,S.L.;Liu,D.Q.;Zhang,B.;Huang,S.M.									10.1155/2020/889389210.1155/2020/8893892		1466-1861				33299381:3	Mediators Inflamm					33299381						2020		Inflammatory Response, a Key Pathophysiological Mechanism of Obesity-Induced Depression., Shao,S.L.; Liu,D.Q. et al., (2020), Mediators Inflamm	This article will discuss in detail the inflammatory mechanisms by which obesity induces depression.	Medscan					info:pmid/33299381#abs:4		Inflammatory Response, a Key Pathophysiological Mechanism of Obesity-Induced Depression.
FunctionalAssociation: depression ---- obesity	Gutiérrez-Cuevas,J.;Armendariz-Borunda,J.;Santos,A.;Armendariz-Borunda,J.									10.3390/ijms222111629	20211005399	1422-0067	1661-6596		International Journal of Molecular Sciences	100000204:10133				Homo sapiens			2014283925					2021		Pathophysiological molecular mechanisms of obesity: A link between mafld and nash with cardiovascular diseases, Gutiérrez-Cuevas,J.; Armendariz-Borunda,J. et al., (2021), International Journal of Molecular Sciences	Obesity in women may cause preeclampsia and eclampsia in pregnancy, as well as a predisposition to depression, amenorrhea, menorrhagia, and infertility [6,41].	Medscan					info:doi/10.3390/ijms222111629#cont:134		Pathophysiological molecular mechanisms of obesity: A link between mafld and nash with cardiovascular diseases
FunctionalAssociation: depression ---- obesity	Wium-Andersen,M.K.;Wium-Andersen,I.K.;Osler,M.;Villumsen,M.D.;Hjelmborg,J.B.;Christensen,K.;Wium-Andersen,I.K.;Jørgensen,M.B.;Jørgensen,M.B.;Osler,M.									10.1038/s41380-020-00954-6	20201018063	1476-5578	1359-4184		Molecular Psychiatry	33219357:10445						33219357	2007334706					2021		The familial and genetic contribution to the association between depression and cardiovascular disease: a twin cohort study, Wium-Andersen,M.K.; Wium-Andersen,I.K. et al., (2021), Molecular Psychiatry	The bidirectional association between depression and cardiovascular disease could also be associated with unhealthy lifestyle, including obesity, smoking, or lack of physical inactivity [37, 38].	Medscan					info:pmid/33219357#cont:446		The familial and genetic contribution to the association between depression and cardiovascular disease: a twin cohort study
FunctionalAssociation: depression ---- obesity	Leon,Z.;Shah,K.;Sirohi,S.;Bailey,L.S.;Karkhanis,A.N.									10.3389/fnbeh.2021.725856	20211041752		1662-5153		Frontiers in Behavioral Neuroscience	34744651:10432						34744651	636393217					2021		Patterned Feeding of a Hyper-Palatable Food (Oreo Cookies) Reduces Alcohol Drinking in Rats, Leon,Z.; Shah,K. et al., (2021), Frontiers in Behavioral Neuroscience	Ondansetron attenuates co-morbid depression and anxiety associated with obesity by inhibiting the biochemical alterations and improving serotonergic neurotransmission.	Medscan					info:pmid/34744651#cont:433		Patterned Feeding of a Hyper-Palatable Food (Oreo Cookies) Reduces Alcohol Drinking in Rats
FunctionalAssociation: depression ---- obesity	Yerima,A.;Akintayo,R.;Adebajo,A.									10.1016/j.berh.2021.101725			1521-6942		Best Practice & Research Clinical Rheumatology	100000048:1072					S1521-6942(21)00067-X							2021		Implications of a diagnosis of rheumatoid arthritis in resource-poor countries, Yerima,A.; Akintayo,R. et al., (2021), Best Practice & Research Clinical Rheumatology	Obesity is found to be associated with chronic pain and depression in Rheumatoid arthritis and has a high negative impact on clinical outcomes [ ].	Medscan			70: 'RA ' -> 'Rheumatoid arthritis '		info:doi/10.1016/j.berh.2021.101725#body:73		Implications of a diagnosis of rheumatoid arthritis in resource-poor countries
FunctionalAssociation: depression ---- obesity	Liang,Y.;Zhou,S.;Zou,L.;Tian,Y.;Lin,C.;Chen,X.				adipocyte					10.1017/S0007114521000659	20210273273	1475-2662	0007-1145		British Journal of Nutrition	33618780:10605			hippocampus		S0007114521000659	33618780	634493075					2021		Dietary and metabolic risk of neuropsychiatric disorders: Insights from animal models, Liang,Y.; Zhou,S. et al., (2021), British Journal of Nutrition	Another experiment found that adipocyte-specific cannabinoid type 1 receptor influences obesity-related depression-like behaviour concomitantly with ...	Medscan					info:pmid/33618780#cont:606		Dietary and metabolic risk of neuropsychiatric disorders: Insights from animal models
FunctionalAssociation: depression ---- obesity	Anguita-Ruiz,A.;Zarza-Rebollo,J.A.;Pérez-Gutiérrez,A.M.;Molina,E.;Gutiérrez,B.;Bellón,J.Á.;Moreno-Peral,P.;Conejo-Cerón,S.;Aiarzagüena,J.M.;Ballesta-Rodríguez,M.I.;Fernández,A.;Fernández-Alonso,C.;Martín-Pérez,C.;Montón-Franco,C.;Rodríguez-									10.1038/s41398-022-01783-7		2158-3188				35075110:0	Transl Psychiatry					35075110						2022		Body mass index interacts with a genetic-risk score for depression increasing the risk of the disease in high-susceptibility individuals., Anguita-Ruiz,A.; Zarza-Rebollo,J.A. et al., (2022), Transl Psychiatry	Depression is strongly associated with obesity among other chronic physical diseases.	Medscan					info:pmid/35075110#abs:1		Body mass index interacts with a genetic-risk score for depression increasing the risk of the disease in high-susceptibility individuals.
FunctionalAssociation: depression ---- obesity	Pilati,I.;Slee,A.;Frost,R.									10.14283/jfa.2021.3910.14283/jfa.2021.39			2260-1341			35122091:2	J Frailty Aging					35122091						2022		Sarcopenic Obesity and Depression: A Systematic Review., Pilati,I.; Slee,A. et al., (2022), J Frailty Aging	Obesity and sarcopenia alone, are clearly associated with depression while the coexistence of these two conditions (Sarcopenic obesity) upon depressive disorders is currently unclear.	Medscan			116: 'SO' -> 'Sarcopenic obesity'		info:pmid/35122091#abs:3		Sarcopenic Obesity and Depression: A Systematic Review.
FunctionalAssociation: depression ---- obesity	Kirk,S.;Ogata,B.;Wichert,E.;Handu,D.;Rozga,M.									10.1016/j.jand.2022.01.008			2212-2672		Journal of the Academy of Nutrition and Dietetics	35063666:1012					S2212-2672(22)00039-9	35063666						2022		Treatment of Pediatric Overweight and Obesity: Position of the Academy of Nutrition and Dietetics Based on an Umbrella Review of Systematic Reviews, Kirk,S.; Ogata,B. et al., (2022), Journal of the Academy of Nutrition and Dietetics	Obesity is associated with significant short- and long-term health problems, including cardiovascular disease, type 2 diabetes, depression, and other mental health issues.	Medscan					info:pmid/35063666#body:13		Treatment of Pediatric Overweight and Obesity: Position of the Academy of Nutrition and Dietetics Based on an Umbrella Review of Systematic Reviews
FunctionalAssociation: depression ---- obesity	Rossetti,C.;Cherix,A.;Guiraud,L.F.;Cardinaux,J.R.									10.3389/fnmol.2022.81064110.3389/fnmol.2022.810641			1662-5099			35242012:6	Front Mol Neurosci			Homo sapiens		35242012						2022		New Insights Into the Pivotal Role of CREB-Regulated Transcription Coactivator 1 in Depression and Comorbid Obesity., Rossetti,C.; Cherix,A. et al., (2022), Front Mol Neurosci	Finally, we highlight rodent and human studies supporting the critical involvement of CRTC1 in depression-associated obesity.	Medscan					info:pmid/35242012#abs:7		New Insights Into the Pivotal Role of CREB-Regulated Transcription Coactivator 1 in Depression and Comorbid Obesity.
FunctionalAssociation: depression ---- obesity	Kim,J.;Kelley,J.;Davidson,L.;Richards,N.;Adams,T.									10.1007/s11695-022-06037-510.1007/s11695-022-06037-510.1097/AOG.000000000000017010.1016/j.genhosppsych.2007.09.00110.1007/s11695-015-1905-210.1176/ajp.2007.164.2.32810.1056/NEJMoa170045910.1056/NEJMoa03562210.1007/s11695-014-1402-z10.1007/s11695-018-3371		1708-0428				35352268:0	Obes Surg					35352268						2022		Depression and Anxiety Incidence During Pregnancy Between Bariatric Surgery Patients and Matched Control Subjects., Kim,J.; Kelley,J. et al., (2022), Obes Surg	Obesity is a well-known risk factor for depression and mental illnesses.	Medscan					info:pmid/35352268#abs:1		Depression and Anxiety Incidence During Pregnancy Between Bariatric Surgery Patients and Matched Control Subjects.
FunctionalAssociation: depression ---- obesity	Plasonja,N.;Brytek-Matera,A.;Décamps,G.									10.3390/jcm1107195210.3390/jcm11071952			2077-0383			35407559:0	J Clin Med					35407559						2022		Psychological Profiles of Treatment-Seeking Adults with Overweight and Obesity: A Cluster Analysis Approach., Plasonja,N.; Brytek-Matera,A. et al., (2022), J Clin Med	Overweight and obesity are associated with depression and well-being.	Medscan					info:pmid/35407559#abs:1		Psychological Profiles of Treatment-Seeking Adults with Overweight and Obesity: A Cluster Analysis Approach.
FunctionalAssociation: depression ---- obesity	Schwenke,M.;Löbner,M.;Riedel-Heller,S.;Luppa,M.									10.1055/a-1144-703510.1055/a-1144-7035		1439-0876				32268415:4	Psychiatr Prax					32268415						2020		[Obesity and Depression in Primary Care - Results from the INTERACT Study]., Schwenke,M.; Löbner,M. et al., (2020), Psychiatr Prax	Obesity is highly associated with comorbid depression and challenges treatment in primary care.	Medscan					info:pmid/32268415#abs:5		[Obesity and Depression in Primary Care - Results from the INTERACT Study].
FunctionalAssociation: depression ---- obesity	Sivas,F.;Moran,M.;Yurdakul,F.;Ulucaköy Koçak,R.;Başkan,B.;Bodur,H.									10.5606/tftrd.2020.369410.5606/tftrd.2020.3694		2587-1250				33089084:12	Turk J Phys Med Rehabil					33089084						2020		Physical activity, musculoskeletal disorders, sleep, depression, and quality of life before and after bariatric surgery., Sivas,F.; Moran,M. et al., (2020), Turk J Phys Med Rehabil	Obesity is significantly associated with joint pain, physical function impairment, depression, and sleep disorders.	Medscan					info:pmid/33089084#abs:13		Physical activity, musculoskeletal disorders, sleep, depression, and quality of life before and after bariatric surgery.
FunctionalAssociation: depression ---- obesity	Ma,W.;Yan,Z.;Wu,W.;Li,D.;Zheng,S.;Lyu,J.									10.2147/IJGM.S30470610.2147/IJGM.S304706			1178-7074			33883926:0	Int J Gen Med					33883926						2021		Dose-Response Association of Waist-to-Height Ratio Plus BMI and Risk of Depression: Evidence from the NHANES 05-16., Ma,W.; Yan,Z. et al., (2021), Int J Gen Med	Obesity or underweight has been found to be associated with depression, but the relationship remains to be determined so that more precise prevention strategies can be implemented.	Medscan					info:pmid/33883926#abs:1		Dose-Response Association of Waist-to-Height Ratio Plus BMI and Risk of Depression: Evidence from the NHANES 05-16.
FunctionalAssociation: depression ---- obesity	Ong,J.S.;An,J.;Han,X.;Law,M.H.;Nandakumar,P.;Schumacher,J.;Gockel,I.;Bohmer,A.;Jankowski,J.;Palles,C.;Olsen,C.M.;Neale,R.E.;Fitzgerald,R.;Thrift,A.P.;Vaughan,T.L.;Buas,M.F.;Hinds,D.A.;Gharahkhani,P.;Kendall,B.J.;MacGregor,S.									10.1136/gutjnl-2020-32390610.1136/gutjnl-2020-323906		1468-3288				34187846:6	Gut					34187846						2022		Multitrait genetic association analysis identifies 50 new risk loci for gastro-oesophageal reflux, seven new loci for Barrett's oesophagus and provides insights into clinical heterogeneity in reflux diagnosis., Ong,J.S.; An,J. et al., (2022), Gut	We additionally dissected the Gastro-oesophageal reflux disease loci into obesity-driven and depression-driven subgroups.	Medscan			30: 'GERD ' -> 'Gastro-oesophageal reflux disease '		info:pmid/34187846#abs:7		Multitrait genetic association analysis identifies 50 new risk loci for gastro-oesophageal reflux, seven new loci for Barrett's oesophagus and provides insights into clinical heterogeneity in reflux diagnosis.
FunctionalAssociation: depression ---- obesity	Ubaldi,M.;Cannella,N.;Borruto,A.M.;Petrella,M.;Micioni Di Bonaventura,M.V.;Soverchia,L.;Stopponi,S.;Weiss,F.;Cifani,C.;Ciccocioppo,R.									10.3390/ijms22231295610.3390/ijms222312956		1422-0067				34884757:8	Int J Mol Sci					34884757						2021		Role of Nociceptin/Orphanin FQ-NOP Receptor System in the Regulation of Stress-Related Disorders., Ubaldi,M.; Cannella,N. et al., (2021), Int J Mol Sci	Moreover, the current literature suggests that nociceptin opioid-like receptor antagonists can be useful to treat depression and feeding-related diseases, such as obesity and binge eating behavior, whereas the activation of nociceptin opioid-like receptor receptor by agonists could be a promising tool for anxiety.	Medscan			47: 'NOP ' -> 'nociceptin opioid-like receptor ' 224: 'NOP ' -> 'nociceptin opioid-like receptor '		info:pmid/34884757#abs:9		Role of Nociceptin/Orphanin FQ-NOP Receptor System in the Regulation of Stress-Related Disorders.
FunctionalAssociation: depression ---- obesity	Silva,V.;Schukow,C.P.;Restini,C.B.A.									10.1111/ijd.1622310.1111/ijd.16223		1365-4632				35543453:9	Int J Dermatol			Homo sapiens		35543453						2022		Striae distensae as a diagnostic indicator for eating disorder pathologies., Silva,V.; Schukow,C.P. et al., (2022), Int J Dermatol	Anxiety and depression were comorbidities demonstrated to be strongly related to anorexia nervosa and obesity, secondary to binge eating disorder, in patients who developed striae distensae.	Medscan			81: 'AN ' -> 'anorexia nervosa ' 124: 'BED' -> 'binge eating disorder' 173: 'SD' -> 'striae distensae'		info:pmid/35543453#abs:10		Striae distensae as a diagnostic indicator for eating disorder pathologies.
FunctionalAssociation: depression ---- obesity	Wong,M.;Forno,E.;Celedón,J.C.									10.1016/j.anai.2022.04.029			1081-1206		Annals of Allergy, Asthma & Immunology	35500862:1000				Homo sapiens	S1081-1206(22)00394-5	35500862								Asthma interactions between obesity and other risk factors, Wong,M.; Forno,E. et al., (No publication date), Annals of Allergy, Asthma & Immunology	Key Messages • Current evidence supports interactions between obesity and outdoor and indoor air pollutants (including second-hand smoke) on enhancing asthma risk, although there are sparse data on the specific pollutants underlying such interactions. • Limited evidence suggests that obesity may modify the effects of depression or anxiety on asthma, whereas very few studies have examined interact…	Medscan					info:pmid/35500862#body:1		Asthma interactions between obesity and other risk factors
FunctionalAssociation: depression ---- obesity	Wong,M.;Forno,E.;Celedón,J.C.									10.1016/j.anai.2022.04.029			1081-1206		Annals of Allergy, Asthma & Immunology	35500862:1085					S1081-1206(22)00394-5	35500862								Asthma interactions between obesity and other risk factors, Wong,M.; Forno,E. et al., (No publication date), Annals of Allergy, Asthma & Immunology	Limited evidence also suggests that obesity may modify the effects of depression or anxiety on asthma, whereas little is known about potential interactions between obesity and sex-hormone levels or dietary patterns.	Medscan					info:pmid/35500862#body:86		Asthma interactions between obesity and other risk factors
FunctionalAssociation: depression ---- obesity	Kim,S.A.;Song,Y.;Kwon,M.									10.3390/ijerph1910614210.3390/ijerph19106142		1660-4601				35627678:5	Int J Environ Res Public Health					35627678						2022		Do Adults Who Practice Aerobic Physical Activities Have Different Influencing Factors for Depression: A Secondary Data Analysis., Kim,S.A.; Song,Y. et al., (2022), Int J Environ Res Public Health	Among those who did not perform aerobic activities, gender, family income, marital status, obesity, frequency of drinking, subjective health, subjective body weight, and stress were found to influence the level of depression.	Medscan					info:pmid/35627678#abs:6		Do Adults Who Practice Aerobic Physical Activities Have Different Influencing Factors for Depression: A Secondary Data Analysis.
FunctionalAssociation: depression ---- obesity	Wang,Z.;Cheng,Y.;Li,Y.;Han,J.;Yuan,Z.;Li,Q.;Zhong,F.;Wu,Y.;Fan,X.;Bo,T.;Gao,L.									10.3389/fendo.2022.88023010.3389/fendo.2022.880230			1664-2392			35692399:12	Front Endocrinol (Lausanne)					35692399						2022		The Relationship Between Obesity and Depression Is Partly Dependent on Metabolic Health Status: A Nationwide Inpatient Sample Database Study., Wang,Z.; Cheng,Y. et al., (2022), Front Endocrinol (Lausanne)	The increased risk of obesity-related depression appears to partly depend on metabolic health status.	Medscan					info:pmid/35692399#abs:13		The Relationship Between Obesity and Depression Is Partly Dependent on Metabolic Health Status: A Nationwide Inpatient Sample Database Study.
FunctionalAssociation: depression ---- obesity	Ong,J.-S.;Han,X.;Law,M.H.;Gharahkhani,P.;MacGregor,S.;An,J.;Law,M.H.;Nandakumar,P.;Hinds,D.A.;Schumacher,J.;Gockel,I.;Bohmer,A.;Jankowski,J.;Jankowski,J.;Palles,C.;Olsen,C.M.;Neale,R.E.;Olsen,C.M.;Kendall,B.J.;Fitzgerald,R.;Thrift,A.P.;Vaughan,T.L.;Buas,									10.1136/gutjnl-2020-323906	20210635851	1468-3288	0017-5749		Gut	34187846:10057			esophagus			34187846	635403430					2022		Multitrait genetic association analysis identifies 50 new risk loci for gastro-oesophageal reflux, seven new loci for Barrett's oesophagus and provides insights into clinical heterogeneity in reflux diagnosis, Ong,J.-S.; Han,X. et al., (2022), Gut	We finally applied a simple heuristic to dissect aetiological heterogeneity in Gastro-oesophageal reflux disease by separating Gastro-oesophageal reflux disease risk loci into obesity-driven and depression-driven categories; we then assessed these categories for differences in predicted gene expression in various tissues and for their ability to predict Barrett’s oesophagus/EA susceptibility.	Medscan					info:pmid/34187846#cont:58		Multitrait genetic association analysis identifies 50 new risk loci for gastro-oesophageal reflux, seven new loci for Barrett's oesophagus and provides insights into clinical heterogeneity in reflux diagnosis
FunctionalAssociation: depression ---- obesity	Shoubridge,A.P.;Choo,J.M.;Rogers,G.B.;Shoubridge,A.P.;Choo,J.M.;Rogers,G.B.;Martin,A.M.;Keating,D.J.;Wong,M.-L.;Licinio,J.;Licinio,J.									10.1038/s41380-022-01479-w	20220197225	1476-5578	1359-4184		Molecular Psychiatry	35236957:10141			gastrointestinal tract	Homo sapiens		35236957	2015186021					2022		The gut microbiome and mental health: advances in research and emerging priorities, Shoubridge,A.P.; Choo,J.M. et al., (2022), Molecular Psychiatry	Similarly, exposure of diet-induced obese mice to antibiotics results in reduced anxiety and depression traits, altered levels of tryptophan, gamma-aminobutyric acid, brain-derived neurotrophic factor, and decreased insulin signalling and inflammation in the nucleus accumbens and amygdala of the brain [90], an effect that further implicates the gut microbiome in the increased rates of anxiety and…	Medscan					info:pmid/35236957#cont:142		The gut microbiome and mental health: advances in research and emerging priorities
FunctionalAssociation: depression ---- obesity	Ben-Cnaan,E.;Tam,J.;Permyakova,A.;Azar,S.;Hirsch,S.;Baraghithy,S.;Hinden,L.									10.3390/ijms23105610	20220504540	1422-0067	1661-6596		International Journal of Molecular Sciences	35628417:10079				Mus musculus		35628417	2016794318					2022		The Metabolic Efficacy of a Cannabidiolic Acid (CBDA) Derivative in Treating Diet-and Genetic-Induced Obesity, Ben-Cnaan,E.; Tam,J. et al., (2022), International Journal of Molecular Sciences	However, EPM301 completely restored the voluntary wheel running ability of the mice (Figure 2I), suggesting that EPM301 may reduce obesity-induced depression symptoms.	Medscan					info:pmid/35628417#cont:80		The Metabolic Efficacy of a Cannabidiolic Acid (CBDA) Derivative in Treating Diet-and Genetic-Induced Obesity
FunctionalAssociation: depression ---- obesity	Park,S.S.;Kim,T.W.;Kim,B.K.;Kim,S.H.;Park,J.S.;Shin,M.S.									10.12965/jer.2244278.13910.12965/jer.2244278.139			2288-176X			35846233:7	J Exerc Rehabil					35846233						2022		The effects of exercise and diet on mental status, insulin signaling pathway, and microbiome in obese mice., Park,S.S.; Kim,T.W. et al., (2022), J Exerc Rehabil	Obesity-induced depression and anxiety status, suppressed ratio of p-AKT/t-AKT and phosphoinositide 3-kinase/total PI3K, and inhibited tryptophan hydroxylase synthesis.	Medscan			83: 'p-PI3K' -> 'phosphoinositide 3-kinase' 109: 't-PI3K' -> 'total PI3K' 135: 'TPH ' -> 'tryptophan hydroxylase '		info:pmid/35846233#abs:8		The effects of exercise and diet on mental status, insulin signaling pathway, and microbiome in obese mice.
FunctionalAssociation: depression ---- obesity	Tang,K.-;Mo,X.-;Zhou,X.-;Chen,Y.-;Liu,D.-;He,L.-;Ma,Q.-;Li,X.-;Chen,J.-									10.1016/j.joim.2022.07.003			2095-4964		Journal of Integrative Medicine	100000024:1005					S2095-4964(22)00076-0							2022		Xiaoyao San, a Chinese herbal formula, ameliorates depression-like behavior in mice through the AdipoR1/AMPK/ACC pathway in hypothalamus, Tang,K.-; Mo,X.- et al., (2022), Journal of Integrative Medicine	Convincing evidence indicates that depression is strongly associated with metabolic disorders, including dyslipidemia, obesity, type 2 diabetes, and insulin resistance .	Medscan					info:doi/10.1016/j.joim.2022.07.003#body:6		Xiaoyao San, a Chinese herbal formula, ameliorates depression-like behavior in mice through the AdipoR1/AMPK/ACC pathway in hypothalamus
FunctionalAssociation: depression ---- obesity	Abu Dayyeh,B.K.;Bazerbachi,F.;Vargas,E.J.;Sharaiha,R.Z.;Thompson,C.C.;Thaemert,B.C.;Teixeira,A.F.;Chapman,C.G.;Kumbhari,V.;Ujiki,M.B.;Ahrens,J.;Day,C.;Acosta,A.J.;Badurdeen,D.;Buttar,N.S.;Clark,M.M.;Eaton,L.;Ghanem,O.;Grothe,K.;Jirapinyo,P.;Kellogg,T.;Kl									10.1016/S0140-6736(22)01280-6			0140-6736		The Lancet	100000013:1191					S0140-6736(22)01280-6							2022		Endoscopic sleeve gastroplasty for treatment of class 1 and 2 obesity (MERIT): a prospective, multicentre, randomised trial, Abu Dayyeh,B.K.; Bazerbachi,F. et al., (2022), The Lancet	endoscopic sleeve gastroplasty induced clinically meaningful weight loss with improvements in obesity-related comorbid conditions of metabolic syndrome, type 2 diabetes, hypertension, quality of life, eating behaviours, and depression, and did not lead to worsening of gastroesophageal reflux disease, while maintaining a high patient satisfaction.	Medscan			0: 'ESG ' -> 'endoscopic sleeve gastroplasty '		info:doi/10.1016/S0140-6736(22)01280-6#body:192		Endoscopic sleeve gastroplasty for treatment of class 1 and 2 obesity (MERIT): a prospective, multicentre, randomised trial
FunctionalAssociation: depression ---- obesity	Smith,C.E.;Hawkins,M.A.W.;Williams-Kerver,G.A.;Duncan,J.									10.1016/j.soard.2019.12.01710.1016/j.soard.2019.12.017		1878-7533				32044238:1	Surg Obes Relat Dis					32044238						2020		Depression subtypes, binge eating, and weight loss in bariatric surgery candidates., Smith,C.E.; Hawkins,M.A.W. et al., (2020), Surg Obes Relat Dis	Depression subtypes may be differentially related to obesity, such that the atypical subtype predicts poorer outcomes.	Medscan					info:pmid/32044238#abs:2		Depression subtypes, binge eating, and weight loss in bariatric surgery candidates.
FunctionalAssociation: depression ---- obesity	Amadio,P.;Macchi,C.;Favero,C.;Zarà,M.;Solazzo,G.;Dioni,L.;Sandrini,L.;Vigna,L.;Greco,M.F.;Buoli,M.;Sirtori,C.R.;Pesatori,A.C.;Ieraci,A.;Ruscica,M.;Barbieri,S.S.;Bollati,V.									10.3389/fcvm.2022.90648310.3389/fcvm.2022.906483			2297-055X			35911513:1	Front Cardiovasc Med		brain			35911513						2022		Brain-Derived Neurotrophic Factor and Extracellular Vesicle-Derived miRNAs in an Italian Cohort of Individuals With Obesity: A Key to Explain the Link Between Depression and Atherothrombosis., Amadio,P.; Macchi,C. et al., (2022), Front Cardiovasc Med	Brain-Derived Neurotrophic Factor (BDNF), altered in the brain both of subjects with depression and obesity, provides a potential link between depression and thrombosis.	Medscan					info:pmid/35911513#abs:2		Brain-Derived Neurotrophic Factor and Extracellular Vesicle-Derived miRNAs in an Italian Cohort of Individuals With Obesity: A Key to Explain the Link Between Depression and Atherothrombosis.
FunctionalAssociation: depression ---- obesity	Choudhary,P.;Ronkainen,J.;Nedelec,R.;Tolvanen,M.;Miettunen,J.;Jarvelin,M.-R.;Sebert,S.;Lowry,E.;Miettunen,J.;Jarvelin,M.-R.;Jarvelin,M.-R.;Jarvelin,M.-R.									10.1038/s41366-022-01134-y	20220441378	1476-5497	0307-0565		International Journal of Obesity	35562396:10437						35562396	2016783039					2022		The relationship of life-course patterns of adiposity with type 2 diabetes, depression, and their comorbidity in the Northern Finland Birth Cohort 1966, Choudhary,P.; Ronkainen,J. et al., (2022), International Journal of Obesity	These findings indicate that Type 2 diabetes and depression in our population may have independent pathways of origin and show absence of a shared link via adiposity channel.	Medscan					info:pmid/35562396#cont:438		The relationship of life-course patterns of adiposity with type 2 diabetes, depression, and their comorbidity in the Northern Finland Birth Cohort 1966
FunctionalAssociation: depression ---- obesity	Tabone,J.K.;Cox,S.;Aylward,L.;Abunnaja,S.;Szoka,N.;Tabone,L.E.									10.1007/s11695-022-06192-9	20220611471	1708-0428	0960-8923		Obesity Surgery	35790671:10090						35790671	2018145631					2022		The Roles of Depression and Binge Eating in the Relationship Between Adverse Childhood Experiences (ACEs) and Obesity, Tabone,J.K.; Cox,S. et al., (2022), Obesity Surgery	Specifically, adverse childhood experiences was significantly associated with depression and binge eating, and depression was significantly associated with binge eating and obesity.	Medscan					info:pmid/35790671#cont:91		The Roles of Depression and Binge Eating in the Relationship Between Adverse Childhood Experiences (ACEs) and Obesity
FunctionalAssociation: depression ---- obesity	Li,T.;Guo,M.;Zhang,W.									10.14715/cmb/2022.68.3.20	20220863108	1165-158X	0145-5680		Cellular and Molecular Biology	35988175:10158				Homo sapiens		35988175	2020295663					2022		Comparison of Therapeutic Effects of Topical Application of Diclofenac Sodium Nanoparticles and Conventional Placebo on Knee Osteoarthritis, Li,T.; Guo,M. et al., (2022), Cellular and Molecular Biology	The risk factors of knee osteoarthritis mainly include age, obesity, and gender, which seriously affect the quality of life of patients and easily cause depression and anxiety (15).	Medscan					info:pmid/35988175#cont:159		Comparison of Therapeutic Effects of Topical Application of Diclofenac Sodium Nanoparticles and Conventional Placebo on Knee Osteoarthritis
FunctionalAssociation: depression ---- obesity	Huang,J.H.;Li,R.H.;Tsai,L.C.									10.3390/nu14194200		2072-6643				36235852:0	Nutrients					36235852						2022		Relationship between Depression with Physical Activity and Obesity in Older Diabetes Patients: Inflammation as a Mediator., Huang,J.H.; Li,R.H. et al., (2022), Nutrients	Obesity and physical activity may affect inflammation and are also related to depression.	Medscan			30: '(PA) ' -> ''		info:pmid/36235852#abs:1		Relationship between Depression with Physical Activity and Obesity in Older Diabetes Patients: Inflammation as a Mediator.
FunctionalAssociation: depression ---- obesity	Robinson,D.T.;Josefson,J.;Balmert,L.C.;Van Horn,L.;Silton,R.L.									10.1055/s-0041-1723828	20210198701	1098-8785	0735-1631		American Journal of Perinatology	33592668:10268						33592668	634277874					2022		Early Growth and Cognitive Development in Children Born Preterm: Relevance of Maternal Body Mass Index, Robinson,D.T.; Josefson,J. et al., (2022), American Journal of Perinatology	Also, depression or other mood disorders associated with maternal overweight and obesity may influence childhood development.31	Medscan					info:pmid/33592668#cont:269		Early Growth and Cognitive Development in Children Born Preterm: Relevance of Maternal Body Mass Index
FunctionalAssociation: depression ---- obesity	Niewiadomska,E.;Łabuz-Roszak,B.;Pawłowski,P.;Wypych-Ślusarska,A.									10.3390/ijerph192013410		1660-4601				36293986:6	Int J Environ Res Public Health					36293986						2022		The Physical and Mental Well-Being of Medical Doctors in the Silesian Voivodeship., Niewiadomska,E.; Łabuz-Roszak,B. et al., (2022), Int J Environ Res Public Health	The higher risks of anxiety and depression were related to their social and professional roles, lower economic status, overweight or obesity, chronic diseases, pharmacotherapy, diets, and chronic fatigue.	Medscan					info:pmid/36293986#abs:7		The Physical and Mental Well-Being of Medical Doctors in the Silesian Voivodeship.
FunctionalAssociation: depression ---- obesity	Wang,P.;Kong,F.Z.;Hong,X.H.;Zhang,L.;Zhao,W.H.;Yang,J.C.;Zhang,H.									10.3390/nu14204302		2072-6643				36296987:8	Nutrients			Mus musculus		36296987						2022		Neuronal Nitric Oxide Synthase Regulates Depression-like Behaviors in Shortening-Induced Obese Mice., Wang,P.; Kong,F.Z. et al., (2022), Nutrients	Administration of the nNOS inhibitor 7-nitroindole could improve depression-like behaviors in obese mice, further suggesting that inhibition of nNOS is helpful for depression associated with obesity.	Medscan					info:pmid/36296987#abs:9		Neuronal Nitric Oxide Synthase Regulates Depression-like Behaviors in Shortening-Induced Obese Mice.
FunctionalAssociation: depression ---- obesity	Hadjihambi,A.;Konstantinou,C.;Klohs,J.;Monsorno,K.;Le Guennec,A.;Donnelly,C.;Cox,I.J.;Kusumbe,A.;Hosford,P.S.;Soffientini,U.;Lecca,S.;Mameli,M.;Jalan,R.;Paolicelli,R.C.;Pellerin,L.									10.1016/j.jhep.2022.08.008			0168-8278		Journal of Hepatology	35995127:1097				Mus musculus	S0168-8278(22)03008-2	35995127						2022		Partial MCT1 invalidation protects against diet-induced non-alcoholic fatty liver disease and the associated brain dysfunction, Hadjihambi,A.; Konstantinou,C. et al., (2022), Journal of Hepatology	These features included anxiety- and depression-related behaviour, also reported in obese people and those with Non-alcoholic fatty liver disease, which were even worse in the presence of insulin resistance (as seen in the Mct1+/+ HFDHF/HG mice).	Medscan			112: 'NAFLD' -> 'Non-alcoholic fatty liver disease'		info:pmid/35995127#body:98		Partial MCT1 invalidation protects against diet-induced non-alcoholic fatty liver disease and the associated brain dysfunction
FunctionalAssociation: depression ---- obesity	Yu,H.;Zhao,Y.;Li,Y.									10.1155/2022/2061340	20220980300	1741-4288	1741-427X		Evidence-based Complementary and Alternative Medicine	36285161:10043			islets of Langerhans			36285161	2020904835					2022		Analysis of Early Warning Diagnostic Indexes and Influencing Factors of Anxiety and Depression in Patients with Arrhythmia, Yu,H.; Zhao,Y. et al., (2022), Evidence-based Complementary and Alternative Medicine	Some studies have confirmed that depression can cause cortisol hyperfunction, improve sympathetic sensitivity, increase the corresponding hormone level in plasma, and then, cause insulin resistance, pancreatic islet secretion defect, lipid metabolism disorder, and other endocrine disorders, increase the incidence of obesity, and further aggravate the severity of arrhythmia [14, 15].	Medscan					info:pmid/36285161#cont:44	plasma	Analysis of Early Warning Diagnostic Indexes and Influencing Factors of Anxiety and Depression in Patients with Arrhythmia
FunctionalAssociation: depression ---- obesity	Melin,E.O.;Wanby,P.;Neumark,T.;Holmberg,S.;Neumark,A.N.;Johansson,K.;Landin-Olsson,M.;Thulesius,H.;Hillman,M.;Thunander,M.									10.1186/s12902-022-01184-3		1472-6823				36348470:11	BMC Endocr Disord					36348470						2022		Depression was associated with younger age, female sex, obesity, smoking, and physical inactivity, in 1027 patients with newly diagnosed type 2 diabetes: a Swedish multicentre cross-sectional study., Melin,E.O.; Wanby,P. et al., (2022), BMC Endocr Disord	Three risk factors for CVD, obesity, smoking, and physical inactivity, were associated with depression.	Medscan					info:pmid/36348470#abs:12		Depression was associated with younger age, female sex, obesity, smoking, and physical inactivity, in 1027 patients with newly diagnosed type 2 diabetes: a Swedish multicentre cross-sectional study.
FunctionalAssociation: depression ---- obesity	Bąk-Sosnowska,M.;Moszak,M.;Bogdański,P.;Doroszewska,A.;Wyleżoł,M.;Wyleżoł,M.;Ostrowska,L.									10.20452/pamw.16351	20221026622	1897-9483	0032-3772		Polish Archives of Internal Medicine	36197133:10032						36197133	2021008392					2022		Patient-centered care and “people-first language” as tools to prevent stigmatization of patients with obesity, Bąk-Sosnowska,M.; Moszak,M. et al., (2022), Polish Archives of Internal Medicine	It must be mentioned that obesity, as a psychosomatic disease, is also conditioned by psychological fac‐ tors, including depression, serious mental illness‐ es (eg, schizophrenia, bipolar affective disorder), and eating disorders.7	Medscan					info:pmid/36197133#cont:33		Patient-centered care and “people-first language” as tools to prevent stigmatization of patients with obesity
FunctionalAssociation: depression ---- obesity	Shiga,T.									10.1016/j.jjcc.2022.11.010			0914-5087		Journal of Cardiology	36410589:1077					S0914-5087(22)00281-7	36410589						2022		Depression and cardiovascular diseases, Shiga,T., (2022), Journal of Cardiology	Depression is often associated with an unhealthy lifestyle, inactivity, smoking, alcoholism, irritability, obesity, and poor treatment adherence.	Medscan					info:pmid/36410589#body:78		Depression and cardiovascular diseases
FunctionalAssociation: depression ---- obesity	Le Jemtel,T.H.;Dhore-patil,A.;Baker,J.W.									10.1007/s11695-022-06316-1	20220943740	1708-0428	0960-8923		Obesity Surgery	36243898:10028						36243898	2019593705					2022		Towards Cost-Effective Care for Severe Obesity, Le Jemtel,T.H.; Dhore-patil,A. et al., (2022), Obesity Surgery	The management of obesity-associated conditions like dyslipidemia (41.8%), hypertension (34.7%), osteoarthritis (17.5%), gastroesophageal reflux disease (14.2%), lower back pain (13.9%), chronic obstructive pulmonary disease (11.6%), depression (in 2020, 1.2%), non-alcoholic fatty liver disease (9.7%), diabetes (9.6%), and coronary artery disease (2000) (9.2%) accounts for the bulk of obesity-rel…	Medscan					info:pmid/36243898#cont:29		Towards Cost-Effective Care for Severe Obesity
FunctionalAssociation: depression ---- obesity	Anaika,G.;Regalla,S.S.;Reddy,B.M.;Ganguly,E.;Sharma,P.K.									10.22540/JFSF-07-207		2459-4148				36531515:7	J Frailty Sarcopenia Falls					36531515						2022		Association of Obesity with Cognitive Impairment and Depression among Oldest Old Population having Frailty syndrome., Anaika,G.; Regalla,S.S. et al., (2022), J Frailty Sarcopenia Falls	Obesity was inversely associated with cognitive impairment and depression among frail individuals.	Medscan					info:pmid/36531515#abs:8		Association of Obesity with Cognitive Impairment and Depression among Oldest Old Population having Frailty syndrome.
FunctionalAssociation: depression ---- obesity	Bo,M.;Xu,J.;Jia,X.;Lu,Z.;Zhang,H.;Zhao,H.;Wang,G.									10.3389/fnbeh.2022.1061877	20221146081		1662-5153		Frontiers in Behavioral Neuroscience	36560929:10045						36560929	2020657944					2022		Systematic review of Kaixinsan in treating depression: Efficacy and pharmacological mechanisms, Bo,M.; Xu,J. et al., (2022), Frontiers in Behavioral Neuroscience	Depression increases the risk of obesity, coronary artery disease, and inflammation (Aksay et al., 2016; Biffi et al., 2017; Leonard, 2018).	Medscan					info:pmid/36560929#cont:46		Systematic review of Kaixinsan in treating depression: Efficacy and pharmacological mechanisms
FunctionalAssociation: depression ---- obesity	Harsanyi,S.;Kupcova,I.;Danisovic,L.;Klein,M.									10.3390/ijms24010578	20230033436	1422-0067	1661-6596		International Journal of Molecular Sciences	36614020:10281						36614020	2020986302					2023		Selected Biomarkers of Depression: What Are the Effects of Cytokines and Inflammation?, Harsanyi,S.; Kupcova,I. et al., (2023), International Journal of Molecular Sciences	From the pathological perspective, IL-17A has been implicated in the pathogenesis of autoimmune diseases, obesity-associated chronic low-grade inflammation, tumorigenesis, neurodegeneration, depression, and autism [143].	Medscan					info:pmid/36614020#cont:282		Selected Biomarkers of Depression: What Are the Effects of Cytokines and Inflammation?
FunctionalAssociation: depression ---- obesity	Mallah,M.A.;Soomro,T.;Noreen,S.;Ali,M.;Kafle,A.;Khatoon,N.;Naveed,M.									10.1097/MRR.0000000000000565		1473-5660				36727942:9	Int J Rehabil Res			Homo sapiens		36727942						2023		Association of obesity and cardiovascular disease and progress in pharmacotherapy: what is next for obesity?, Mallah,M.A.; Soomro,T. et al., (2023), Int J Rehabil Res	Obesity is a well-known risk factor for cardiovascular disease and is one of the leading causes of the greater risk of diseases, including dyslipidemia, hypertension, depression, metabolic syndrome, atrial fibrillation, and heart failure in adults and children.	Medscan			40: 'CVD ' -> 'cardiovascular disease '		info:pmid/36727942#abs:10		Association of obesity and cardiovascular disease and progress in pharmacotherapy: what is next for obesity?
Regulation: corticosterone ---> hypothalamic-pituitary-gonadal system	Lind,C.M.;Moore,I.T.;Vernasco,B.J.;Farrell,T.M.									10.1016/j.ygcen.2018.05.027			0016-6480		General and Comparative Endocrinology	29807034:1140			hypothalamic-pituitary-gonadal system		S0016-6480(18)30151-5	29807034						2018		Seasonal testosterone and corticosterone patterns in relation to body condition and reproduction in a subtropical pitviper, Sistrurus miliarius, Lind,C.M.; Moore,I.T. et al., (2018), General and Comparative Endocrinology	Models that posit that corticosterone acts to suppress the hypothalamo-pituitary-gonadal axis (e.g. the corticosterone fitness hypothesis; Bonier 2009) predict a strong relationship between body condition, T, and corticosterone during the breeding season.	Medscan			23: 'cort ' -> 'corticosterone ' 59: 'HPG ' -> 'hypothalamo-pituitary-gonadal axis ' 104: 'cort ' -> 'corticosterone ' 213: 'cort ' -> 'corticosterone '		info:pmid/29807034#body:141		Seasonal testosterone and corticosterone patterns in relation to body condition and reproduction in a subtropical pitviper, Sistrurus miliarius
Regulation: corticosterone ---> hypothalamic-pituitary-gonadal system	Loshchagina,J.;Tsvey,A.;Naidenko,S.									10.1016/j.yhbeh.2017.12.013			0018-506X		Hormones and Behavior	29288637:1158			hypothalamic-pituitary-gonadal system		S0018-506X(17)30299-4	29288637						2018		Baseline and stress-induced corticosterone levels are higher during spring than autumn migration in European robins, Loshchagina,J.; Tsvey,A. et al., (2018), Hormones and Behavior	Despite of lack of evidence of direct Corticosterone stimulation by day length, the photoperiod might impact Corticosterone concentrations indirectly through stimulation of HPG-axis and by concurrent changes in testosterone secretion and corticosterone-binding globulin capacity ( ).	Medscan			38: 'CORT ' -> 'Corticosterone ' 109: 'CORT ' -> 'Corticosterone '		info:pmid/29288637#body:159		Baseline and stress-induced corticosterone levels are higher during spring than autumn migration in European robins
Regulation: corticosterone ---> hypothalamic-pituitary-gonadal system	Schoech,S.J.;Bowman,R.;Bridge,E.S.;Morgan,G.M.;Rensel,M.A.;Wilcoxen,T.E.;Boughton,R.K.									10.1016/j.yhbeh.2007.04.004			0018-506X		Hormones and Behavior	17498715:1010			hypothalamic-pituitary-gonadal system		S0018-506X(07)00079-7	17498715						2007		Corticosterone administration does not affect timing of breeding in Florida scrub-jays ( Aphelocoma coerulescens), Schoech,S.J.; Bowman,R. et al., (2007), Hormones and Behavior	When conditions are stressful due to any of a broad spectrum of environmental perturbations, elevated levels of corticosterone would have a negative effect on the hypothalamic-pituitary-gonadal axis and serve as a brake on the reproductive axis, thereby delaying breeding until conditions improve or the perturbations cease.	Medscan			112: 'CORT ' -> 'corticosterone ' 163: 'HPG ' -> 'hypothalamic-pituitary-gonadal '		info:pmid/17498715#body:11		Corticosterone administration does not affect timing of breeding in Florida scrub-jays ( Aphelocoma coerulescens)
Regulation: corticosterone ---> hypothalamic-pituitary-gonadal system	Rosvall,K.A.;Reichard,D.G.;Ferguson,S.M.;Whittaker,D.J.;Ketterson,E.D.									10.1016/j.yhbeh.2012.07.009			0018-506X		Hormones and Behavior	22850247:1185			hypothalamic-pituitary-gonadal system		S0018-506X(12)00188-2	22850247						2012		Robust behavioral effects of song playback in the absence of testosterone or corticosterone release, Rosvall,K.A.; Reichard,D.G. et al., (2012), Hormones and Behavior	In both populations, the lack of socially induced corticosterone elevation also minimizes the possibility that our lack of T elevation may have been caused by corticosterone-induced suppression of the hypothalamo-pituitary-gonadal axis ( ).	Medscan			50: 'CORT ' -> 'corticosterone ' 159: 'CORT' -> 'corticosterone' 201: 'HPG ' -> 'hypothalamo-pituitary-gonadal '		info:pmid/22850247#body:186		Robust behavioral effects of song playback in the absence of testosterone or corticosterone release
Regulation: corticosterone ---> hypothalamic-pituitary-gonadal system	Lind,C.M.;Moore,I.T.;Vernasco,B.J.;Farrell,T.M.									10.1016/j.ygcen.2018.05.027			0016-6480		General and Comparative Endocrinology	29807034:1121			hypothalamic-pituitary-gonadal system		S0016-6480(18)30151-5	29807034						2018		Seasonal testosterone and corticosterone patterns in relation to body condition and reproduction in a subtropical pitviper, Sistrurus miliarius, Lind,C.M.; Moore,I.T. et al., (2018), General and Comparative Endocrinology	The negative relationships between T and corticosterone observed in the fall, winter, and spring could be driven by variation in individual energetic status and may not indicate direct causal suppression of the hypothalamo-pituitary-gonadal axis axis by corticosterone.	Medscan			41: 'cort ' -> 'corticosterone ' 211: 'HPG ' -> 'hypothalamo-pituitary-gonadal axis ' 254: 'cort' -> 'corticosterone'		info:pmid/29807034#body:122		Seasonal testosterone and corticosterone patterns in relation to body condition and reproduction in a subtropical pitviper, Sistrurus miliarius
Regulation: corticosterone ---> hypothalamic-pituitary-gonadal system	Grace,J.K.;Parenteau,C.;Angelier,F.									10.1016/j.ygcen.2019.113238			0016-6480		General and Comparative Endocrinology	31376365:1128			hypothalamic-pituitary-gonadal system		S0016-6480(19)30098-X	31376365						2019		Post-natal glucocorticoid elevation affects GnRH-induced luteinizing hormone concentration in female house sparrows, Grace,J.K.; Parenteau,C. et al., (2019), General and Comparative Endocrinology	Thus, exposure to elevated corticosterone during the mid-late nestling period had strong organizing effects on regulation of the hypothalamic-pituitary-gonadal axis of female house sparrows, but that effect was moderated by current mass.	Medscan			129: 'HPG ' -> 'hypothalamic-pituitary-gonadal '		info:pmid/31376365#body:129		Post-natal glucocorticoid elevation affects GnRH-induced luteinizing hormone concentration in female house sparrows
Regulation: corticosterone ---> hypothalamic-pituitary-gonadal system	Yewers,M.S.C.;Jessop,T.S.;Stuart-Fox,D.									10.1016/j.yhbeh.2017.05.001			0018-506X		Hormones and Behavior	28478216:1181			hypothalamic-pituitary-gonadal system	Homo sapiens	S0018-506X(16)30357-9	28478216						2017		Endocrine differences among colour morphs in a lizard with alternative behavioural strategies, Yewers,M.S.C.; Jessop,T.S. et al., (2017), Hormones and Behavior	This is contrary to many species where exposure to stressors or elevated corticosterone inhibit hormonal function of the hypothalamic-pituitary-gonadal axis and suppress sex steroid production (lizards: ; mice: ; humans: ).	Medscan			121: 'HPG ' -> 'hypothalamic-pituitary-gonadal '		info:pmid/28478216#body:182		Endocrine differences among colour morphs in a lizard with alternative behavioural strategies
Regulation: corticosterone ---> hypothalamic-pituitary-gonadal system	Feng,Y.;Lin,J.;Su,M.;Zhang,X.;Fang,D.Z.									10.1016/j.jocn.2018.11.021			0967-5868		Journal of Clinical Neuroscience	30470649:1112			hypothalamic-pituitary-adrenal system		S0967-5868(18)31270-0	30470649						2019		Interplays of estrogen receptor alpha gene rs2234693 with post-traumatic stress disorder influence serum glucose and lipids profiles in Chinese adolescents, Feng,Y.; Lin,J. et al., (2019), Journal of Clinical Neuroscience	For example, corticosterone, the end product of the hypothalamic-pituitary-adrenal axis has been shown to inhibit the hypothalamic-pituitary-gonadal axis .	Medscan			52: 'HPA ' -> 'hypothalamic-pituitary-adrenal ' 118: 'HPG ' -> 'hypothalamic-pituitary-gonadal '		info:pmid/30470649#body:113		Interplays of estrogen receptor alpha gene rs2234693 with post-traumatic stress disorder influence serum glucose and lipids profiles in Chinese adolescents
Regulation: corticosterone ---> hypothalamic-pituitary-gonadal system	Goymann,W.									10.1016/j.ygcen.2008.11.027			0016-6480		General and Comparative Endocrinology	19100740:1152			hypothalamic-pituitary-gonadal system		S0016-6480(08)00426-7	19100740						2009		Social modulation of androgens in male birds, Goymann,W., (2009), General and Comparative Endocrinology	Is it due to suppression of the hypothalamic-pituitary-gonadal axis by elevated corticosterone?	Medscan			63: '(HPG) ' -> ''		info:pmid/19100740#body:153		Social modulation of androgens in male birds
Regulation: corticosterone ---> hypothalamic-pituitary-gonadal system	Goutte,A.;Angelier,F.;Chastel,C.C.;Trouvé,C.;Moe,B.;Bech,C.;Gabrielsen,G.W.;Chastel,O.									10.1016/j.ygcen.2010.07.016			0016-6480		General and Comparative Endocrinology	20688061:1117			hypothalamic-pituitary-gonadal system		S0016-6480(10)00264-9	20688061						2010		Stress and the timing of breeding: Glucocorticoid-luteinizing hormones relationships in an arctic seabird, Goutte,A.; Angelier,F. et al., (2010), General and Comparative Endocrinology	In kittiwakes, corticosterone may need time to suppress the HPG axis, therefore a short acute release of stress hormones could be inappropriate to trigger strong HPG disruption.	Medscan					info:pmid/20688061#body:118		Stress and the timing of breeding: Glucocorticoid-luteinizing hormones relationships in an arctic seabird
Regulation: corticosterone ---> hypothalamic-pituitary-gonadal system	Vinícius Fagundes Donadio,M.;Kunrath,A.;Corezola,K.L.;Franci,C.R.;Anselmo-Franci,J.A.;Lucion,A.B.;Sanvitto,G.L.									10.1016/j.physbeh.2007.05.005			0031-9384		Physiology & Behavior	17573075:1142			hypothalamic-pituitary-gonadal system		S0031-9384(07)00174-6	17573075						2007		Effects of acute stress on the day of proestrus on sexual behavior and ovulation in female rats: Participation of the angiotensinergic system, Vinícius Fagundes Donadio,M.; Kunrath,A. et al., (2007), Physiology & Behavior	However, we have shown a significant increase in the corticosterone AUC in the afternoon of the proestrus in saline-treated animals submitted to stress, which can also play a role in the inhibition of the hypothalamic-pituitary-gonadal axis .	Medscan			205: 'HPG ' -> 'hypothalamic-pituitary-gonadal '		info:pmid/17573075#body:143		Effects of acute stress on the day of proestrus on sexual behavior and ovulation in female rats: Participation of the angiotensinergic system
Regulation: corticosterone ---> hypothalamic-pituitary-gonadal system	Engeland,C.G.;Kavaliers,M.;Ossenkopp,K.P.									10.1016/j.psyneuen.2005.11.007			0306-4530		Psychoneuroendocrinology	16413135:1215			hypothalamic-pituitary-gonadal system		S0306-4530(05)00246-5	16413135						2006		Influence of the estrous cycle on tolerance development to LPS-induced sickness behaviors in rats, Engeland,C.G.; Kavaliers,M. et al., (2006), Psychoneuroendocrinology	Corticosterone has been shown to inhibit the hypothalamic-pituitary-gonadal axis in a variety of ways ( ), and corticosteroids have been shown to possess 'progestin-like' activities ( ).	Medscan			76: '(HPG) ' -> ''		info:pmid/16413135#body:216		Influence of the estrous cycle on tolerance development to LPS-induced sickness behaviors in rats
Regulation: corticosterone ---> hypothalamic-pituitary-gonadal system	Bauer,C.M.;Needham,K.B.;Le,C.N.;Stewart,E.C.;Graham,J.L.;Ketterson,E.D.;Greives,T.J.									10.1016/j.ygcen.2015.12.020			0016-6480		General and Comparative Endocrinology	26718082:1012			hypothalamic-pituitary-gonadal system		S0016-6480(15)30053-8	26718082						2015		Hypothalamic-pituitary-adrenal axis activity is not elevated in a songbird (Junco hyemalis) preparing for migration, Bauer,C.M.; Needham,K.B. et al., (2015), General and Comparative Endocrinology	Additionally, Corticosterone has well-known suppressive effects on the hypothalamic-pituitary-gonadal axis ( ).	Medscan			14: 'CORT ' -> 'Corticosterone ' 102: '(HPG) ' -> ''		info:pmid/26718082#body:13		Hypothalamic-pituitary-adrenal axis activity is not elevated in a songbird (Junco hyemalis) preparing for migration
Regulation: corticosterone ---> hypothalamic-pituitary-gonadal system	Foradori,C.D.;Hinds,L.R.;Quihuis,A.M.;Lacagnina,A.F.;Handa,R.J.;Breckenridge,C.B.									10.1095/biolreprod.111.092452	2011624814	1529-7268	0006-3363		Biology of Reproduction	21677308:10152			hypothalamic-pituitary-gonadal system			21677308	362913856					2011		The differential effect of atrazine on luteinizing hormone release in adrenalectomized adult female wistar rats, Foradori,C.D.; Hinds,L.R. et al., (2011), Biology of Reproduction	Prior studies have reported that elevations in corticosterone can impair the hypothalamo-pituitary-gonadal axis and result in alterations in luteinizing hormone secretory parameters that are similar to those reported in animals following ATR treatment [21, 22].	Medscan					info:pmid/21677308#cont:153		The differential effect of atrazine on luteinizing hormone release in adrenalectomized adult female wistar rats
Regulation: corticosterone ---> hypothalamic-pituitary-gonadal system	Sokół,R.;Koziatek-Sadłowska,S.;Michalczyk,M.									10.1007/s11259-018-9743-z	20190016434	1573-7446	0165-7380		Veterinary Research Communications	30612297:10165			hypothalamic-pituitary-adrenal system			30612297	625821246					2019		The influence of Dermanyssus gallinae and different lighting regimens on selected blood proteins, corticosterone levels and egg production in layer hens, Sokół,R.; Koziatek-Sadłowska,S. et al., (2019), Veterinary Research Communications	Corticosterone secreted during the stimulation of the HPA axis may also suppress the hypothalamic-pituitary-gonadal axis which regulates egg production (Kowalski et al. 2006; Kowalski and Sokół 2009).	Medscan					info:pmid/30612297#cont:166		The influence of Dermanyssus gallinae and different lighting regimens on selected blood proteins, corticosterone levels and egg production in layer hens
Regulation: corticosterone ---> hypothalamic-pituitary-gonadal system	Austin,S.H.;Harris,R.M.;Booth,A.M.;Lang,A.S.;Farrar,V.S.;Krause,J.S.;Hallman,T.A.;MacManes,M.;Calisi,R.M.									10.3389/fendo.2021.63206010.3389/fendo.2021.632060			1664-2392			34149609:2	Front Endocrinol (Lausanne)		hypothalamic-pituitary-gonadal system			34149609						2021		Isolating the Role of Corticosterone in the Hypothalamic-Pituitary-Gonadal Transcriptomic Stress Response., Austin,S.H.; Harris,R.M. et al., (2021), Front Endocrinol (Lausanne)	To gain a more complete understanding of how elevated corticosterone affects transcriptomic activity of the HPG axis, we experimentally examined its role in male and female rock doves (Columba livia).	Medscan			54: 'CORT ' -> 'corticosterone '		info:pmid/34149609#abs:3		Isolating the Role of Corticosterone in the Hypothalamic-Pituitary-Gonadal Transcriptomic Stress Response.
positive Regulation: testosterone --+> neurodegeneration	Lee,J.H.;Byun,M.S.;Yi,D.;Choe,Y.M.;Choi,H.J.;Baek,H.;Sohn,B.K.;Lee,J.-Y.;Kim,H.J.;Kim,J.W.;Lee,Y.;Kim,Y.K.;Sohn,C.-H.;Woo,J.I.;Lee,D.Y.									10.1016/j.neurobiolaging.2017.06.005			0197-4580		Neurobiology of Aging	28692878:1144			brain		S0197-4580(17)30201-4	28692878						2017		Sex-specific association of sex hormones and gonadotropins, with brain amyloid and hippocampal neurodegeneration, Lee,J.H.; Byun,M.S. et al., (2017), Neurobiology of Aging	More specifically, testosterone seems to inhibit the early pathological accumulation of accumulation of brain beta-amyloid in females and delay the progression of Alzheimer's disease-specific neurodegeneration in males.	Medscan			88: 'Aβ ' -> 'accumulation of brain beta-amyloid ' 163: 'AD' -> 'Alzheimer\'s disease'		info:pmid/28692878#body:145		Sex-specific association of sex hormones and gonadotropins, with brain amyloid and hippocampal neurodegeneration
positive Regulation: testosterone --+> neurodegeneration	Cunningham,R.L.;Macheda,T.;Watts,L.T.;Poteet,E.;Singh,M.;Roberts,J.L.;Giuffrida,A.				dopaminergic neuron					10.1016/j.yhbeh.2011.08.012			0018-506X		Hormones and Behavior	21907204:1013			midbrain		S0018-506X(11)00204-2	21907204						2011		Androgens exacerbate motor asymmetry in male rats with unilateral 6-hydroxydopamine lesion, Cunningham,R.L.; Macheda,T. et al., (2011), Hormones and Behavior	Therefore, these observations suggest that testosterone participates in the progressive neurodegeneration process observed in Parkinson's disease.	Medscan			126: 'PD' -> 'Parkinson\'s disease'		info:pmid/21907204#body:14		Androgens exacerbate motor asymmetry in male rats with unilateral 6-hydroxydopamine lesion
positive Regulation: testosterone --+> neurodegeneration	Gillies,G.E.;Murray,H.E.;Dexter,D.;McArthur,S.									10.1016/j.pbb.2004.04.022			0091-3057		Pharmacology, Biochemistry and Behavior	15251260:1091			corpus striatum	Mus musculus	S0091-3057(04)00147-9	15251260						2004		Sex dimorphisms in the neuroprotective effects of estrogen in an animal model of Parkinson's disease, Gillies,G.E.; Murray,H.E. et al., (2004), Pharmacology, Biochemistry and Behavior	In contrast, another study found that testosterone treatment of orchidectomised male CD-1 mice decreased l-DOPA-evoked striatal dopamine release in vitro compared with a no-testosterone group , supporting our view that testosterone may increase the degree of neurodegeneration elicited by nigrostriatal dopaminergic toxins.	Medscan			128: 'DA ' -> 'dopamine ' 289: 'NSDA ' -> 'nigrostriatal dopaminergic '		info:pmid/15251260#body:92		Sex dimorphisms in the neuroprotective effects of estrogen in an animal model of Parkinson's disease
positive Regulation: testosterone --+> neurodegeneration	Colton,C.A.;Brown,C.M.;Vitek,M.P.				macrophage					10.1016/j.neurobiolaging.2004.08.001			0197-4580		Neurobiology of Aging	15639315:1168			cerebral cortex	Mus musculus	S0197-4580(04)00265-9	15639315						2005		Sex steroids, APOE genotype and the innate immune system, Colton,C.A.; Brown,C.M. et al., (2005), Neurobiology of Aging	Impairment of androgen receptor receptor function such as that observed in APOE4 male mice would be exacerbated when testosterone levels are low, suggesting that the combination of low testosterone and a malfunctioning androgen receptor can contribute to neurodegeneration.	Medscan			14: 'AR ' -> 'androgen receptor ' 219: 'AR ' -> 'androgen receptor '		info:pmid/15639315#body:169		Sex steroids, APOE genotype and the innate immune system
positive Regulation: testosterone --+> neurodegeneration	Rusmini,P.;Sau,D.;Crippa,V.;Palazzolo,I.;Simonini,F.;Onesto,E.;Martini,L.;Poletti,A.									10.1016/j.neurobiolaging.2006.05.015			0197-4580		Neurobiology of Aging	16781019:1124			eye	Drosophila melanogaster	S0197-4580(06)00176-X	16781019						2007		Aggregation and proteasome: The case of elongated polyglutamine aggregation in spinal and bulbar muscular atrophy, Rusmini,P.; Sau,D. et al., (2007), Neurobiology of Aging	Interestingly, Furutani et al. have recently demonstrated, by monitoring neurodegeneration as a rough eye phenotype in a Drosophila Spinal and bulbar muscular atrophy model, that both testosterone and several known AR antagonists induced a rough eye phenotype, considered as marker of polyQ toxicity, leading to the onset of neurodegeneration.	Medscan			132: 'SBMA ' -> 'Spinal and bulbar muscular atrophy '		info:pmid/16781019#body:125		Aggregation and proteasome: The case of elongated polyglutamine aggregation in spinal and bulbar muscular atrophy
positive Regulation: testosterone --+> neurodegeneration	Lewis,C.;Dluzen,D.E.									10.1016/j.neulet.2008.10.011			0304-3940		Neuroscience Letters	18852023:1005			nigrostriatal system	Rodentia	S0304-3940(08)01372-4	18852023						2008		Testosterone enhances dopamine depletion by methamphetamine in male, but not female, mice, Lewis,C.; Dluzen,D.E., (2008), Neuroscience Letters	Unlike estrogen, when tested under similar conditions, testosterone fails to display any indication of neuroprotection against MPTP and methamphetamine and there are indications that testosterone may enhance neurodegeneration, as a significantly greater amount of striatal dopamine depletion was reported in intact vs gonadectomized male rats subjected to 6-OHDA .	Medscan			136: 'MA ' -> 'methamphetamine ' 273: 'DA ' -> 'dopamine '		info:pmid/18852023#body:6		Testosterone enhances dopamine depletion by methamphetamine in male, but not female, mice
positive Regulation: testosterone --+> neurodegeneration	Lim,D.;Flicker,L.;Dharamarajan,A.;Martins,R.N.				neuron					10.1016/S0306-9877(03)00072-0			0306-9877		Medical Hypotheses	12699720:1014					S0306-9877(03)00072-0	12699720						2003		Can testosterone replacement decrease the memory problem of old age?, Lim,D.; Flicker,L. et al., (2003), Medical Hypotheses	In relation to Alzheimer's disease, there are several potential mechanisms by which testosterone may protect against neurodegeneration: prevention of tau protein hyperphosphorylation (one of the neuropathological hallmarks of Alzheimer's disease) , changes in APP metabolism to preclude Alzheimer's β-amyloid formation , increased expression of nerve growth factor , reversal of the age-related incr…	Medscan			15: 'AD' -> 'Alzheimer\'s disease' 226: 'AD' -> 'Alzheimer\'s disease' 287: 'Aβ ' -> 'Alzheimer\'s β-amyloid '		info:pmid/12699720#body:15		Can testosterone replacement decrease the memory problem of old age?
positive Regulation: testosterone --+> neurodegeneration	Rusmini,P.;Bolzoni,E.;Crippa,V.;Onesto,E.;Sau,D.;Galbiati,M.;Piccolella,M.;Poletti,A.									10.1016/j.nbd.2010.06.016			0969-9961		Neurobiology of Disease	20621188:1018					S0969-9961(10)00212-3	20621188						2010		Proteasomal and autophagic degradative activities in spinal and bulbar muscular atrophy, Rusmini,P.; Bolzoni,E. et al., (2010), Neurobiology of Disease	Moreover, it has been shown that the neurodegeneration induced by the mutant androgen receptor is triggered by its ligand testosterone (see below), and this may facilitate the analysis of the alteration in the protein biochemical behaviour, during its conversion from a nontoxic to a neurotoxic status.	Medscan			77: 'AR ' -> 'androgen receptor '		info:pmid/20621188#body:19		Proteasomal and autophagic degradative activities in spinal and bulbar muscular atrophy
positive Regulation: testosterone --+> neurodegeneration	Lipinski,M.M.;Yuan,J.				motor neuron					10.1016/j.coph.2003.09.008			1471-4892		Current Opinion in Pharmacology	15018844:1036				Mus musculus	S1471-4892(03)00188-7	15018844						2004		Mechanisms of cell death in polyglutamine expansion diseases, Lipinski,M.M.; Yuan,J., (2004), Current Opinion in Pharmacology	Confirming that sex specificity was a result of the action of testosterone, castration dramatically reduced disease phenotype in males, whereas administration of testosterone to females induced neurodegeneration .	Medscan					info:pmid/15018844#body:37		Mechanisms of cell death in polyglutamine expansion diseases
positive Regulation: testosterone --+> neurodegeneration	Tenkorang,M.A.A.;Duong,P.;Cunningham,R.L.		N27							10.1210/en.2018-01079	20190391418	1945-7170	0013-7227		Endocrinology	30811529:10200						30811529	627835900					2019		NADPH oxidase mediates membrane androgen receptor-induced neurodegeneration, Tenkorang,M.A.A.; Duong,P. et al., (2019), Endocrinology	The role of G protein and InsP3R in testosterone-induced neurodegeneration	Medscan					info:pmid/30811529#cont:201		NADPH oxidase mediates membrane androgen receptor-induced neurodegeneration
positive Regulation: testosterone --+> neurodegeneration	Tenkorang,M.A.A.;Duong,P.;Cunningham,R.L.									10.1210/en.2018-01079	20190391418	1945-7170	0013-7227		Endocrinology	30811529:10242						30811529	627835900					2019		NADPH oxidase mediates membrane androgen receptor-induced neurodegeneration, Tenkorang,M.A.A.; Duong,P. et al., (2019), Endocrinology	The role of G protein and InsP3R receptor in testosterone-induced neurodegeneration.	Medscan					info:pmid/30811529#cont:243		NADPH oxidase mediates membrane androgen receptor-induced neurodegeneration
positive Regulation: testosterone --+> neurodegeneration	Tenkorang,M.A.A.;Duong,P.;Cunningham,R.L.									10.1210/en.2018-01079	20190391418	1945-7170	0013-7227		Endocrinology	30811529:10287						30811529	627835900					2019		NADPH oxidase mediates membrane androgen receptor-induced neurodegeneration, Tenkorang,M.A.A.; Duong,P. et al., (2019), Endocrinology	The role of NOX2 in testosterone-induced neuro-degeneration was further examined using a selective NOX2 inhibitor, GSK2795039.	Medscan					info:pmid/30811529#cont:288		NADPH oxidase mediates membrane androgen receptor-induced neurodegeneration
positive Regulation: testosterone --+> neurodegeneration	Tenkorang,M.A.A.;Duong,P.;Cunningham,R.L.				dopaminergic neuron					10.1210/en.2018-01079	20190391418	1945-7170	0013-7227		Endocrinology	30811529:10399				Primates		30811529	627835900					2019		NADPH oxidase mediates membrane androgen receptor-induced neurodegeneration, Tenkorang,M.A.A.; Duong,P. et al., (2019), Endocrinology	In conclusion, this study provides evidence that (i) androgen receptor45 located in lipid rafts complexes with NOX1, NOX2, and Gaq; (ii) Gaq does not complex with NOX1 and NOX2; (iii) androgen’s negative effects are mediated via androgen receptor45 and NOX; (iv) Gaq does not mediate testosterone’s negative effects; and (v) InsP3R is involved in testosterone-induced neurodegeneration (Fig. 8).	Medscan					info:pmid/30811529#cont:400		NADPH oxidase mediates membrane androgen receptor-induced neurodegeneration
positive Regulation: testosterone --+> neurodegeneration	Tenkorang,M.A.A.;Duong,P.;Cunningham,R.L.				dopaminergic neuron					10.1210/en.2018-01079	20190391418	1945-7170	0013-7227		Endocrinology	30811529:10400				Primates		30811529	627835900					2019		NADPH oxidase mediates membrane androgen receptor-induced neurodegeneration, Tenkorang,M.A.A.; Duong,P. et al., (2019), Endocrinology	The findings of this study help identify key players (e.g., membrane-associated androgen receptor, NOX, and InsP3R-mediated Ca2+) in testosterone-induced neurodegeneration that could serve as potential therapeutic targets for Parkinson disease.	Medscan					info:pmid/30811529#cont:401		NADPH oxidase mediates membrane androgen receptor-induced neurodegeneration
positive Regulation: testosterone --+> neurodegeneration	Carteri,R.B.;Kopczynski,A.;Rodolphi,M.S.;Strogulski,N.R.;Sartor,M.;Feldmann,M.;De Bastiani,M.A.;Duval Wannmacher,C.M.;De Franceschi,I.D.;Portela,L.V.;Duval Wannmacher,C.M.;De Franceschi,I.D.;Portela,L.V.;Hansel,G.;Smith,D.H.									10.1089/neu.2018.6266	20190473331	1557-9042	0897-7151		Journal of Neurotrauma	30794079:10252						30794079	628432777					2019		Testosterone administration after traumatic brain injury reduces mitochondrial dysfunction and neurodegeneration, Carteri,R.B.; Kopczynski,A. et al., (2019), Journal of Neurotrauma	Remarkably, 10 days of testosterone administration after cortical impact prevented the increase in the molecular effectors of neurodegeneration to date; Tau ...	Medscan					info:pmid/30794079#cont:253		Testosterone administration after traumatic brain injury reduces mitochondrial dysfunction and neurodegeneration
positive Regulation: testosterone --+> neurodegeneration	Carteri,R.B.;Kopczynski,A.;Rodolphi,M.S.;Strogulski,N.R.;Sartor,M.;Feldmann,M.;De Bastiani,M.A.;Duval Wannmacher,C.M.;De Franceschi,I.D.;Portela,L.V.;Duval Wannmacher,C.M.;De Franceschi,I.D.;Portela,L.V.;Hansel,G.;Smith,D.H.									10.1089/neu.2018.6266	20190473331	1557-9042	0897-7151		Journal of Neurotrauma	30794079:10290						30794079	628432777					2019		Testosterone administration after traumatic brain injury reduces mitochondrial dysfunction and neurodegeneration, Carteri,R.B.; Kopczynski,A. et al., (2019), Journal of Neurotrauma	Testosterone attenuates molecular effectors of neurodegeneration after a severe controlled cortical impact .	Medscan					info:pmid/30794079#cont:291		Testosterone administration after traumatic brain injury reduces mitochondrial dysfunction and neurodegeneration
positive Regulation: testosterone --+> neurodegeneration	Carteri,R.B.;Kopczynski,A.;Rodolphi,M.S.;Strogulski,N.R.;Sartor,M.;Feldmann,M.;De Bastiani,M.A.;Duval Wannmacher,C.M.;De Franceschi,I.D.;Portela,L.V.;Duval Wannmacher,C.M.;De Franceschi,I.D.;Portela,L.V.;Hansel,G.;Smith,D.H.									10.1089/neu.2018.6266	20190473331	1557-9042	0897-7151		Journal of Neurotrauma	30794079:10294						30794079	628432777					2019		Testosterone administration after traumatic brain injury reduces mitochondrial dysfunction and neurodegeneration, Carteri,R.B.; Kopczynski,A. et al., (2019), Journal of Neurotrauma	Testosterone administration attenuated the expression levels of the mentioned effectors of neurodegeneration (A, B, C, D, and F; n = 6, per group).	Medscan					info:pmid/30794079#cont:295		Testosterone administration after traumatic brain injury reduces mitochondrial dysfunction and neurodegeneration
positive Regulation: testosterone --+> neurodegeneration	Sobue,G.										2011266584		0009-918X		Clinical Neurology	20030200:10030						20030200	361759903					2009		Molecular-targeted therapy for neurodegenerative diseases, Sobue,G., (2009), Clinical Neurology	There is increasing evidence that testosterone, the ligand of androgen receptor, plays a pivotal role in the neurodegeneration in spinal and bulbar muscular atrophy.	Medscan					info:pmid/20030200#cont:31		Molecular-targeted therapy for neurodegenerative diseases
positive Regulation: testosterone --+> neurodegeneration	Katsuno,M.;Adachi,H.;Waza,M.;Banno,H.;Suzuki,K.;Tanaka,F.;Doyu,M.;Sobue,G.				motor neuron					10.1016/j.expneurol.2006.01.021			0014-4886			16513111:5	Exp Neurol		brain stem			16513111						2006		Pathogenesis, animal models and therapeutics in spinal and bulbar muscular atrophy (SBMA)., Katsuno,M.; Adachi,H. et al., (2006), Exp Neurol	There is increasing evidence that testosterone, the ligand of androgen receptor, plays a pivotal role in the pathogenesis of neurodegeneration in Spinal and bulbar muscular atrophy.	Medscan			62: 'AR' -> 'androgen receptor' 146: 'SBMA' -> 'Spinal and bulbar muscular atrophy'		info:pmid/16513111#abs:6		Pathogenesis, animal models and therapeutics in spinal and bulbar muscular atrophy (SBMA).
positive Regulation: testosterone --+> neurodegeneration	Katsuno,M.;Banno,H.;Suzuki,K.;Takeuchi,Y.;Sobue,G.												1881-6096			17447523:8	Brain Nerve					17447523						2007		[Paradigm shift in clinical trials for neurodegenerative diseases]., Katsuno,M.; Banno,H. et al., (2007), Brain Nerve	There is increasing evidence that testosterone, the ligand of androgen receptor, plays a pivotal role in the neurodegeneration in spinal and bulbar muscular atrophy.	Medscan			62: 'AR' -> 'androgen receptor' 130: 'SBMA' -> 'spinal and bulbar muscular atrophy'		info:pmid/17447523#abs:9		[Paradigm shift in clinical trials for neurodegenerative diseases].
positive Regulation: testosterone --+> neurodegeneration	Sobue,G.												0009-918X			18210842:3	Rinsho Shinkeigaku			Gallus gallus		18210842						2007		[Animal models of neurodegenerative diseases on the road to disease-modifying therapy: spinal and bulbar muscular atrophy]., Sobue,G., (2007), Rinsho Shinkeigaku	There is increasing evidence that testosterone, the ligand of androgen receptor, plays a pivotal role in the neurodegeneration in SBMA.	Medscan			62: 'AR' -> 'androgen receptor'		info:pmid/18210842#abs:4		[Animal models of neurodegenerative diseases on the road to disease-modifying therapy: spinal and bulbar muscular atrophy].
positive Regulation: testosterone --+> neurodegeneration	Sobue,G.									10.5692/clinicalneurol.49.747			0009-918X			20030200:7	Rinsho Shinkeigaku					20030200						2009		[Molecular-targeted therapy for neurodegenerative diseases]., Sobue,G., (2009), Rinsho Shinkeigaku	There is increasing evidence that testosterone, the ligand of androgen receptor, plays a pivotal role in the neurodegeneration in spinal and bulbar muscular atrophy.	Medscan			62: 'AR' -> 'androgen receptor' 130: 'SBMA' -> 'spinal and bulbar muscular atrophy'		info:pmid/20030200#abs:8		[Molecular-targeted therapy for neurodegenerative diseases].
positive Regulation: testosterone --+> neurodegeneration	Sigwald,E.L.;Genoud,M.E.;Giachero,M.;de Olmos,S.;Molina,V.A.;Lorenzo,A.				neuron					10.1007/s00429-015-1008-910.1007/s00429-015-1008-9		1863-2661				25682264:3	Brain Struct Funct		cerebral cortex			25682264						2016		Selective neuronal degeneration in the retrosplenial cortex impairs the recall of contextual fear memory., Sigwald,E.L.; Genoud,M.E. et al., (2016), Brain Struct Funct	To search for the participation of A29 on fear memory, we triggered selective degeneration of neurons within cortical layers IV and V of A29 by using a non-invasive protocol that takes advantage of the vulnerability that these neurons have MK801-toxicity and the modulation of this neurodegeneration by testosterone.	Medscan					info:pmid/25682264#abs:4	internal granular layer of the cerebral cortex	Selective neuronal degeneration in the retrosplenial cortex impairs the recall of contextual fear memory.
positive Regulation: testosterone --+> neurodegeneration	Lee,J.H.;Byun,M.S.;Yi,D.;Choe,Y.M.;Choi,H.J.;Baek,H.;Sohn,B.K.;Lee,J.Y.;Kim,H.J.;Kim,J.W.;Lee,Y.;Kim,Y.K.;Sohn,C.H.;Woo,J.I.;Lee,D.Y.									10.1016/j.neurobiolaging.2017.06.00510.1016/j.neurobiolaging.2017.06.005		1558-1497				28692878:6	Neurobiol Aging		brain			28692878						2017		Sex-specific association of sex hormones and gonadotropins, with brain amyloid and hippocampal neurodegeneration., Lee,J.H.; Byun,M.S. et al., (2017), Neurobiol Aging	These results suggest that testosterone might inhibit the early pathological accumulation of and the cerebral beta-amyloid in females and delay neurodegeneration in males.	Medscan			93: 'Aβ ' -> 'and the cerebral beta-amyloid '		info:pmid/28692878#abs:7		Sex-specific association of sex hormones and gonadotropins, with brain amyloid and hippocampal neurodegeneration.
positive Regulation: testosterone --+> neurodegeneration	Voskuhl,R.;Itoh,Y.									10.1084/jem.20211488	20221109601	1540-9538	0022-1007		Journal of Experimental Medicine	36331399:10087						36331399	2018754870					2022		Sex Differences Series The X factor in neurodegeneration, Voskuhl,R.; Itoh,Y., (2022), Journal of Experimental Medicine	How sex hormones (estrogen, testosterone) and sex chromosomes (XX, XY) influence neurodegeneration across the lifespan remains unclear.	Medscan					info:pmid/36331399#cont:88		Sex Differences Series The X factor in neurodegeneration
Regulation: sirtuin ---> energy intake	Pennisi,G.;Cornelius,C.;Cavallaro,M.M.;Salinaro,A.T.;Cambria,M.T.;Pennisi,M.;Bella,R.;Milone,P.;Ventimiglia,B.;Migliore,M.R.;Di Renzo,L.;De Lorenzo,A.;Calabrese,V.									10.1016/j.bcp.2011.07.092			0006-2952		Biochemical Pharmacology	21824468:1154				Homo sapiens	S0006-2952(11)00568-5	21824468						2011		Redox regulation of cellular stress response in multiple sclerosis, Pennisi,G.; Cornelius,C. et al., (2011), Biochemical Pharmacology	Sirtuins are involved in the regulation of important biological processes, such as apoptosis, cell differentiation, energy transduction, glucose homeostasis , as well as in mediating enhancement of synaptic plasticity and neurogenesis in response to exercise, dietary energy restriction, and other hormetic environmental factors .	Medscan					info:pmid/21824468#body:155	blood	Redox regulation of cellular stress response in multiple sclerosis
Regulation: sirtuin ---> energy intake	Forbes,J.M.;Cooper,M.E.;Forbes,J.M.;Cooper,M.E.;Forbes,J.M.;Cooper,M.E.									10.1152/physrev.00045.2011	2013039391	1522-1210	0031-9333		Physiological Reviews	23303908:11202						23303908	368115574					2013		Mechanisms of diabetic complications, Forbes,J.M.; Cooper,M.E. et al., (2013), Physiological Reviews	Sirtuins can affect gene transcription, apoptosis, and resistance to stress, as well as modulate energy efficiency during restricted calorie intake.	Medscan					info:pmid/23303908#cont:1203		Mechanisms of diabetic complications
negative StateChange: depression ---| nervous system	Jiao,J.;Wang,S.;Zhang,R.;Ma,Z.;Du,G.;Chen,X.;Tao,D.;Zhao,J.									10.1016/j.cbi.2017.02.022			0009-2797		Chemico-Biological Interactions	28284660:1002			nervous system		S0009-2797(16)30669-X	28284660						2017		iTRAQ-based quantitative proteomics discovering potential serum biomarkers in locoweed poisoned rabbits, Jiao,J.; Wang,S. et al., (2017), Chemico-Biological Interactions	Multiple studies have reported that long-term ingestion of swainsonine-containing locoweed resulted in reproductive dysfunction and severe nervous system disturbance in livestock including spirit depression, response lag, dyskinesia, ataxia, even death, and, in dams, abortion and birth defects.	Medscan					info:pmid/28284660#body:3		iTRAQ-based quantitative proteomics discovering potential serum biomarkers in locoweed poisoned rabbits
negative StateChange: depression ---| nervous system	Miller,C.H.;Davis,E.G.;King,L.S.;Sacchet,M.D.;Grill-Spector,K.;Gotlib,I.H.									10.1016/j.psychres.2020.113399			0165-1781		Psychiatry Research	33070106:1078			nervous system		S0165-1781(20)31041-6	33070106						2020		The structure of depressive symptoms and characteristics and their relation to overall severity in major depressive disorder, Miller,C.H.; Davis,E.G. et al., (2020), Psychiatry Research	Future research should investigate the reliability and specificity of these neural abnormalities in depression and the intriguing possibility of discovering an integrative neural mechanism responsible for the close relation between these cognitive and behavioral constructs of depression.	Medscan					info:pmid/33070106#body:79		The structure of depressive symptoms and characteristics and their relation to overall severity in major depressive disorder
negative StateChange: depression ---| nervous system	Steffens,D.C.									10.1016/j.jns.2004.09.013			0022-510X		Journal of the Neurological Sciences	15537521:1005			nervous system		S0022-510X(04)00294-1	15537521						2004		Establishing diagnostic criteria for vascular depression, Steffens,D.C., (2004), Journal of the Neurological Sciences	These findings led to publications by two groups of investigators who proposed a vascular depression hypothesis in which depression was linked to MRI changes or to neurological or neuropsychological impairment thought to be associated with structural brain damage .	Medscan					info:pmid/15537521#body:6		Establishing diagnostic criteria for vascular depression
negative StateChange: depression ---| nervous system	Alcaro,A.;Panksepp,J.;Witczak,J.;Hayes,D.J.;Northoff,G.									10.1016/j.neubiorev.2009.11.023			0149-7634		Neuroscience and Biobehavioral Reviews	19958790:1062			nervous system		S0149-7634(09)00189-4	19958790						2010		Is subcortical-cortical midline activity in depression mediated by glutamate and GABA? A cross-species translational approach, Alcaro,A.; Panksepp,J. et al., (2010), Neuroscience and Biobehavioral Reviews	We carried out a descriptive analysis of neurochemical GABA and glutamate anomalies within those neural structures showing altered metabolism in animal models of depression.	Medscan					info:pmid/19958790#body:63		Is subcortical-cortical midline activity in depression mediated by glutamate and GABA? A cross-species translational approach
negative StateChange: depression ---| nervous system	Northoff,G.									10.1016/j.jad.2007.02.012			0165-0327		Journal of Affective Disorders	17379318:1230			brain		S0165-0327(07)00084-5	17379318						2007		Psychopathology and pathophysiology of the self in depression - Neuropsychiatric hypothesis, Northoff,G., (2007), Journal of Affective Disorders	This will ultimately not only lead to a better understanding of our brain-based self in both empirical and conceptual regard but will also provide us better insight into the complex psychological and neural abnormalities of the self in depression with consecutive improvement of both diagnosis and therapy.	Medscan					info:pmid/17379318#body:231		Psychopathology and pathophysiology of the self in depression - Neuropsychiatric hypothesis
negative StateChange: depression ---| nervous system	Katz,M.M.;Bowden,C.L.;Frazer,A.									10.1016/j.jad.2009.08.011			0165-0327		Journal of Affective Disorders	19735945:1017			nervous system		S0165-0327(09)00388-7	19735945						2010		Rethinking depression and the actions of antidepressants: Uncovering the links between the neural and behavioral elements, Katz,M.M.; Bowden,C.L. et al., (2010), Journal of Affective Disorders	The impact of these results coupled with evidence concerning the drugs' effects on central neurotransmitter systems and the popular catecholamine theory ( ) was highly persuasive that the drugs were "specific" in their action, i.e., theoretically resolving the specific neural malfunction associated with depression as a disorder.	Medscan					info:pmid/19735945#body:18		Rethinking depression and the actions of antidepressants: Uncovering the links between the neural and behavioral elements
negative StateChange: depression ---| nervous system	Herrera-Pérez,J.J.;Martínez-Mota,L.;Fernández-Guasti,A.									10.1016/j.pnpbp.2008.07.020			0278-5846		Progress in Neuropsychopharmacology & Biological Psychiatry	18722496:1114			brain	Rattus norvegicus	S0278-5846(08)00236-4	18722496						2008		Aging increases the susceptibility to develop anhedonia in male rats, Herrera-Pérez,J.J.; Martínez-Mota,L. et al., (2008), Progress in Neuropsychopharmacology & Biological Psychiatry	It has been suggested that depression is related to an alteration of neural network function ( ) and a reduction in hippocampal cell neurogenesis ( ); thus, the higher capacity of old rats to develop anhedonia could be explained by aging-related plastic changes in the brain ( ).	Medscan					info:pmid/18722496#body:115		Aging increases the susceptibility to develop anhedonia in male rats
negative StateChange: depression ---| nervous system	van Oostrom,I.;Franke,B.;Rijpkema,M.;Gerritsen,L.;Arias-Vásquez,A.;Fernández,G.;Tendolkar,I.									10.1016/j.biopsycho.2011.10.012			0301-0511		Biological Psychology	22033217:1094			nervous system	Homo sapiens	S0301-0511(11)00264-X	22033217						2012		Interaction between BDNF Val66Met and childhood stressful life events is associated to affective memory bias in men but not women, van Oostrom,I.; Franke,B. et al., (2012), Biological Psychology	Indeed, in a recent functional magnetic resonance imaging study we were able to show that patients remitted from depression still exhibit an altered neural processing during memory formation of positive information ( ).	Medscan					info:pmid/22033217#body:95		Interaction between BDNF Val66Met and childhood stressful life events is associated to affective memory bias in men but not women
negative StateChange: depression ---| nervous system	Eugène,F.;Joormann,J.;Cooney,R.E.;Atlas,L.Y.;Gotlib,I.H.									10.1016/j.pscychresns.2009.07.010			0925-4927		Psychiatry Research: Neuroimaging	19962859:1130			putamen		S0925-4927(09)00175-9	19962859						2010		Neural correlates of inhibitory deficits in depression, Eugène,F.; Joormann,J. et al., (2010), Psychiatry Research: Neuroimaging	This result provides further support for our hypothesis that major depressive disorder participants had difficulty disengaging from the processing of negative material and suggests that depression is associated with increased activation in neural regions, such as the putamen, that are posited to be involved in the response to emotional stimuli, even when participants are instructed to ignore the …	Medscan			61: 'MDD ' -> 'major depressive disorder '		info:pmid/19962859#body:131		Neural correlates of inhibitory deficits in depression
negative StateChange: depression ---| nervous system	Simon,J.J.;Walther,S.;Fiebach,C.J.;Friederich,H.C.;Stippich,C.;Weisbrod,M.;Kaiser,S.									10.1016/j.neuroimage.2009.09.016			1053-8119		Neuroimage	19770056:1130			nervous system	Homo sapiens	S1053-8119(09)00995-1	19770056						2010		Neural reward processing is modulated by approach- and avoidance-related personality traits, Simon,J.J.; Walther,S. et al., (2010), Neuroimage	Our results are in line with the observation of impaired neural processing of rewarding outcomes in patients with depression ( ).	Medscan					info:pmid/19770056#body:131		Neural reward processing is modulated by approach- and avoidance-related personality traits
negative StateChange: depression ---| nervous system										10.1016/j.biopsych.2012.08.005			0006-3223		Biological Psychiatry	100944467:1022			cerebral cortex		S0006-3223(12)00690-7							2012		A brief summary of the articles appearing in this issue of Biological Psychiatry, No authors, (2012), Biological Psychiatry	These findings suggest that young people at-risk for depression have altered neural representation of reward and punishment, particularly in cortical regions linked to the use of positive and negative feedback to guide adaptive behavior.	Medscan					info:doi/10.1016/j.biopsych.2012.08.005#body:23		A brief summary of the articles appearing in this issue of Biological Psychiatry
negative StateChange: depression ---| nervous system	van der Velde,J.;Servaas,M.N.;Goerlich,K.S.;Bruggeman,R.;Horton,P.;Costafreda,S.G.;Aleman,A.									10.1016/j.neubiorev.2013.07.008			0149-7634		Neuroscience and Biobehavioral Reviews	23886515:1033			nervous system		S0149-7634(13)00179-6	23886515						2013		Neural correlates of alexithymia: A meta-analysis of emotion processing studies, van der Velde,J.; Servaas,M.N. et al., (2013), Neuroscience and Biobehavioral Reviews	Besides these indications of possible differences between the neural correlates of positive and negative emotion processing in alexithymia, a recent meta-analyses indicated that emotional valence modulates neural abnormalities in depression ( ).	Medscan					info:pmid/23886515#body:34		Neural correlates of alexithymia: A meta-analysis of emotion processing studies
negative StateChange: depression ---| nervous system	Yamauchi,H.;Fukuyama,H.;Nagahama,Y.;Nishizawa,S.;Konishi,J.				neuron								0039-2499			10390317:1029	Stroke		cerebral cortex			10390317						1999		Uncoupling of oxygen and glucose metabolism in persistent crossed cerebellar diaschisis., Yamauchi,H.; Fukuyama,H. et al., (1999), Stroke	Introduction TopAbstractIntroduction Subjects and MethodsResultsDiscussionReferences In cerebrovascular diseases, functional depression caused by a decrease in neural input tends to widely affect both cortical and subcortical structures, as a result of disconnection.1 2 A decrease in neural input may have profound effects on postsynaptic neurons, including atrophy or death and synaptic reorganiza…	Medscan					info:pmid/10390317#body:30		Uncoupling of oxygen and glucose metabolism in persistent crossed cerebellar diaschisis.
negative StateChange: depression ---| nervous system	Sibille,E.;Arango,V.;Galfalvy,H.C.;Pavlidis,P.;Erraji-Benchekroun,L.;Ellis,S.P.;John Mann,J.				neuron								0893-133X			14603265:1277	Neuropsychopharmacology		brain			14603265						2004		Gene expression profiling of depression and suicide in human prefrontal cortex., Sibille,E.; Arango,V. et al., (2004), Neuropsychopharmacology	Again, it is also important to note that mRNA differences restricted to small number of key neurons involved in a putative neural network affected in depression, may be considerably diluted and indistinguishable in the overall RNA pool extracted from the whole brain area.	Medscan					info:pmid/14603265#body:278		Gene expression profiling of depression and suicide in human prefrontal cortex.
negative StateChange: depression ---| nervous system	Berridge,M.J.									10.1124/pr.116.013227	20170135490	1521-0081	0031-6997		Pharmacological Reviews	28202503:10205			nervous system			28202503	614505665					2017		Vitamin D and depression: Cellular and regulatory mechanisms, Berridge,M.J., (2017), Pharmacological Reviews	The alterations in neural function during depression are also reflected in alterations in sleep patterns	Medscan					info:pmid/28202503#cont:206		Vitamin D and depression: Cellular and regulatory mechanisms
negative StateChange: depression ---| nervous system	Xu,H.;Wang,Z.;Zhu,L.;Sui,Z.;Liu,R.;Bi,K.;Li,Q.;Sui,Z.;Bi,W.									10.3390/molecules23092375		1420-3049			Molecules	30227663:10358			nervous system	Rattus norvegicus		30227663	623914681					2018		Targeted neurotransmitters profiling identifies metabolic signatures in rat brain by LC-MS/MS: Application in insomnia, depression and Alzheimer's Disease, Xu,H.; Wang,Z. et al., (2018), Molecules	The study result demonstrated that the function of DAergic and AChergic nervous systems declined in rats with depression and Alzheimer’s disease, expressed as reduced concentrations of Dopamine, norepinephrine, Acetylcholine and tyrosine.	Medscan					info:pmid/30227663#cont:359		Targeted neurotransmitters profiling identifies metabolic signatures in rat brain by LC-MS/MS: Application in insomnia, depression and Alzheimer's Disease
negative StateChange: depression ---| nervous system	Kaczkurkin,A.N.;Satterthwaite,T.D.;Raznahan,A.									10.1038/s41386-018-0111-z	20180440793	1740-634X	0893-133X		Neuropsychopharmacology	29930385:10249			nervous system			29930385	622665665					2019		Sex differences in the developing brain: insights from multimodal neuroimaging, Kaczkurkin,A.N.; Satterthwaite,T.D. et al., (2019), Neuropsychopharmacology	Thus, the neural abnormalities associated with depression may become apparent in adolescence.	Medscan					info:pmid/29930385#cont:250		Sex differences in the developing brain: insights from multimodal neuroimaging
negative StateChange: depression ---| nervous system	Depping,M.S.;Schmitgen,M.M.;Bach,C.;Listunova,L.;Kienzle,J.;Kubera,K.M.;Roesch-Ely,D.;Wolf,R.C.									10.1007/s12311-020-01157-z	20200568857	1473-4230	1473-4222		Cerebellum	32642931:10181			nervous system			32642931	2005524545					2020		Abnormal Cerebellar Volume in Patients with Remitted Major Depression with Persistent Cognitive Deficits, Depping,M.S.; Schmitgen,M.M. et al., (2020), Cerebellum	Such neural abnormalities may accumulate with increasing number of depression relapses and they may in turn convey an increased risk for relapse [41–43].	Medscan					info:pmid/32642931#cont:182		Abnormal Cerebellar Volume in Patients with Remitted Major Depression with Persistent Cognitive Deficits
negative StateChange: depression ---| nervous system	Cassano,P.;Argibay,P.										2011378535	1669-9106	0025-7680		Medicina	20447905:10020			endocrine system			20447905	362109746					2010		Depression and neuroplasticity. Interaction of nervous, endocrine and immune systems, Cassano,P.; Argibay,P., (2010), Medicina	The interaction and the response of the endocrine system with the immune and nervous system are altered in depression.	Medscan					info:pmid/20447905#cont:21		Depression and neuroplasticity. Interaction of nervous, endocrine and immune systems
negative StateChange: depression ---| nervous system	Hamilton,J.P.;Thomason,M.E.;Schwartz,M.E.;Gotlib,I.H.;Chen,G.									10.1038/mp.2010.46	2011349672	1476-5578	1359-4184		Molecular Psychiatry	20479758:10423			nervous system		MP201046	20479758	50916886					2011		Investigating neural primacy in Major Depressive Disorder: Multivariate Granger causality analysis of resting-state fMRI time-series data, Hamilton,J.P.; Thomason,M.E. et al., (2011), Molecular Psychiatry	Thus, we can infer only that the aberrant neural functioning in depression reported here is associated with depressive pathology in general, and not with a particular type of depressotypic thought or activity.	Medscan					info:pmid/20479758#cont:424		Investigating neural primacy in Major Depressive Disorder: Multivariate Granger causality analysis of resting-state fMRI time-series data
negative StateChange: depression ---| nervous system	Brzezicka,A.											1689-0035	0065-1400		Acta Neurobiologiae Experimentalis	24129481:10125			nervous system			24129481	370043066					2013		Integrative deficits in depression and in negative mood states as a result of fronto-parietal network dysfunctions, Brzezicka,A., (2013), Acta Neurobiologiae Experimentalis	In this article I want to focus on the phenomenon of cognitive deficits in depressed people from a slightly different perspective, namely taking into consideration the neural underpinnings of the reasoning processes as well as evidence for neural abnormalities in depression.	Medscan					info:pmid/24129481#cont:126		Integrative deficits in depression and in negative mood states as a result of fronto-parietal network dysfunctions
negative StateChange: depression ---| nervous system	Brzezicka,A.											1689-0035	0065-1400		Acta Neurobiologiae Experimentalis	24129481:10249			nervous system			24129481	370043066					2013		Integrative deficits in depression and in negative mood states as a result of fronto-parietal network dysfunctions, Brzezicka,A., (2013), Acta Neurobiologiae Experimentalis	This is especially important for understanding neural abnormalities in depression.	Medscan					info:pmid/24129481#cont:250		Integrative deficits in depression and in negative mood states as a result of fronto-parietal network dysfunctions
negative StateChange: depression ---| nervous system	Pearson-Fuhrhop,K.M.;Mortero,S.;Cramer,S.C.;Dunn,E.C.;Devan,W.J.;Falcone,G.J.;Lee,P.;Smoller,J.W.;Rosand,J.;Dunn,E.C.;Lee,P.;Holmes,A.J.;Roffman,J.L.;Smoller,J.W.;Dunn,E.C.;Lee,P.;Smoller,J.W.;Holmes,A.J.;Hollinshead,M.O.;Rosand,J.;Rosand,J.;Cramer,S.C.									10.1371/journal.pone.0093772	2014356630	1932-6203			PLoS ONE	24834916:10352			cerebral cortex			24834916	373153407					2014		Dopamine genetic risk score predicts depressive symptoms in healthy adults and adults with depression, Pearson-Fuhrhop,K.M.; Mortero,S. et al., (2014), PLoS ONE	Important to the current hypotheses, the proteins encoded by the five genes we examined are abundantly present in the cortical and subcortical neural structures affected in depression [10,11].	Medscan					info:pmid/24834916#cont:353		Dopamine genetic risk score predicts depressive symptoms in healthy adults and adults with depression
negative StateChange: depression ---| nervous system	Cun,L.;Wang,Y.;Zhang,S.;Wei,D.;Qiu,J.;Cun,L.;Wang,Y.;Zhang,S.;Wei,D.;Qiu,J.									10.1097/WNR.0000000000000222	2014540256	1473-558X	0959-4965		NeuroReport	24999908:10270			corpus callosum			24999908	53229494					2014		The contribution of regional gray/white matter volume in preclinical depression assessed by the Automatic Thoughts Questionnaire: A voxel-based morphometry study, Cun,L.; Wang,Y. et al., (2014), NeuroReport	In addition, brain volume changes in the parahippocampal gyrus, fusiform gyrus, and corpus callosum region might reflect patterns of neural abnormalities that develop early in preclinical depression.	Medscan					info:pmid/24999908#cont:271		The contribution of regional gray/white matter volume in preclinical depression assessed by the Automatic Thoughts Questionnaire: A voxel-based morphometry study
negative StateChange: depression ---| nervous system	Zhang,M.;Zheng,C.;An,L.;Zhang,T.;Quan,M.;Yang,Z.									10.1159/000329302	2011700658	1424-8638	1424-862X		NeuroSignals	21849761:10294			nervous system			21849761	51577958					2011		Directional indicator on neural oscillations as a measure of synaptic plasticity in Chronic unpredictable stress rats, Zhang,M.; Zheng,C. et al., (2011), NeuroSignals	However, the coupling direction index d in either the delta band or the theta band was significantly reduced in the chronic stressed group, which indicated that the pattern of neural information flow was influenced by depression in the chronic unpredictable stress animal model.	Medscan					info:pmid/21849761#cont:295		Directional indicator on neural oscillations as a measure of synaptic plasticity in Chronic unpredictable stress rats
negative StateChange: depression ---| nervous system	Sawaya,H.;Chahine,G.;Atoui,M.;Nahas,Z.;Johnson,K.;Arana,A.;Schmidt,M.;George,M.S.;Pincus,D.;Panksepp,J.									10.1093/ijnp/pyu112	2015295483	1469-5111	1461-1457		International Journal of Neuropsychopharmacology	25744282:10012			cerebral cortex			25744282	605574295					2015		Resting-state functional connectivity of antero-medial prefrontal cortex sub-regions in major depression and relationship to emotional intelligence, Sawaya,H.; Chahine,G. et al., (2015), International Journal of Neuropsychopharmacology	Positron Emission Tomography and functional magnetic resonance imaging studies have revealed abnormal neural functioning in depression within cortical ...	Medscan					info:pmid/25744282#cont:13		Resting-state functional connectivity of antero-medial prefrontal cortex sub-regions in major depression and relationship to emotional intelligence
negative StateChange: depression ---| nervous system	Jesberger,J.A.;Richardson,J.S.									10.1016/0006-3223(85)90156-8			0006-3223			2860930:4	Biol Psychiatry		nervous system			2860930						1985		Animal models of depression: parallels and correlates to severe depression in humans., Jesberger,J.A.; Richardson,J.S., (1985), Biol Psychiatry	Therefore, the appropriate animal model for severe depression should have some disruption of neural functioning that is returned to normal by the chronic administration of antidepressant drugs.	Medscan					info:pmid/2860930#abs:5		Animal models of depression: parallels and correlates to severe depression in humans.
negative StateChange: depression ---| nervous system	Mizoguchi,K.;Yuzurihara,M.;Ishige,A.;Sasaki,H.;Chui,D.H.;Tabira,T.									10.1016/s0306-4530(01)00004-x			0306-4530			11337130:10	Psychoneuroendocrinology		nervous system			11337130						2001		Chronic stress differentially regulates glucocorticoid negative feedback response in rats., Mizoguchi,K.; Yuzurihara,M. et al., (2001), Psychoneuroendocrinology	These mechanisms may be involved in the stress-induced neural abnormalities observed in depression.	Medscan					info:pmid/11337130#abs:11		Chronic stress differentially regulates glucocorticoid negative feedback response in rats.
negative StateChange: depression ---| nervous system	Cassano,P.;Argibay,P.												0025-7680			20447905:3	Medicina (B Aires)		endocrine system			20447905						2010		[Depression and neuroplasticity. Interaction of nervous, endocrine and immune systems]., Cassano,P.; Argibay,P., (2010), Medicina (B Aires)	The interaction and the response of the endocrine system with the immune and nervous system are altered in depression.	Medscan					info:pmid/20447905#abs:4		[Depression and neuroplasticity. Interaction of nervous, endocrine and immune systems].
negative StateChange: depression ---| nervous system	McCabe,C.;Woffindale,C.;Harmer,C.J.;Cowen,P.J.									10.1016/j.biopsych.2012.04.03410.1016/j.biopsych.2012.04.034		1873-2402				22704059:5	Biol Psychiatry		cerebral cortex			22704059						2012		Neural processing of reward and punishment in young people at increased familial risk of depression., McCabe,C.; Woffindale,C. et al., (2012), Biol Psychiatry	Our findings suggest that young people at increased familial risk of depression have altered neural representation of reward and punishment, particularly in cortical regions linked to the use of positive and negative feedback to guide adaptive behavior.	Medscan					info:pmid/22704059#abs:6		Neural processing of reward and punishment in young people at increased familial risk of depression.
negative StateChange: depression ---| nervous system	Connolly,M.E.;Gollan,J.K.;Cobia,D.;Wang,X.									10.1016/j.jpsychires.2015.04.02510.1016/j.jpsychires.2015.04.025		1879-1379				26070246:0	J Psychiatr Res		nervous system			26070246						2015		Reduced striatal activation in females with major depression during the processing of affective stimuli., Connolly,M.E.; Gollan,J.K. et al., (2015), J Psychiatr Res	The extent to which affective reactivity and associated neural underpinnings are altered by depression remains equivocal.	Medscan					info:pmid/26070246#abs:1		Reduced striatal activation in females with major depression during the processing of affective stimuli.
negative StateChange: depression ---| nervous system	Admon,R.;Pizzagalli,D.A.									10.1016/j.copsyc.2014.12.011			2352-250X			26258159:3	Curr Opin Psychol		nervous system			26258159						2015		Dysfunctional Reward Processing in Depression., Admon,R.; Pizzagalli,D.A., (2015), Curr Opin Psychol	In line with this, recent findings indicate that behavioral impairments and neural abnormalities in depression vary across distinct reward-related constructs.	Medscan					info:pmid/26258159#abs:4		Dysfunctional Reward Processing in Depression.
negative StateChange: depression ---| nervous system	Takamura,M.;Okamoto,Y.;Okada,G.;Toki,S.;Yamamoto,T.;Yamamoto,O.;Jitsuiki,H.;Yokota,N.;Tamura,T.;Kurata,A.;Kaichi,Y.;Akiyama,Y.;Awai,K.;Yamawaki,S.									10.1159/00045339910.1159/000453399		1423-0224				28052303:1	Neuropsychobiology		nervous system			28052303						2016		Disrupted Brain Activation and Deactivation Pattern during Semantic Verbal Fluency Task in Patients with Major Depression., Takamura,M.; Okamoto,Y. et al., (2016), Neuropsychobiology	Here, using functional magnetic resonance imaging , we investigated the dysfunction of neural processing in acute depression and examined the effects of a 6-week pharmacological intervention.	Medscan			50: '(fMRI)' -> ''		info:pmid/28052303#abs:2		Disrupted Brain Activation and Deactivation Pattern during Semantic Verbal Fluency Task in Patients with Major Depression.
negative StateChange: depression ---| nervous system	Cui,G.;Wang,Y.;Wang,X.;Zheng,L.;Li,L.;Li,P.;Zhang,L.;Guo,Y.;Chen,Y.;Sun,Z.;Meng,X.									10.1016/j.bbr.2019.11233510.1016/j.bbr.2019.112335		1872-7549				31697986:2	Behav Brain Res		prefrontal cortex			31697986						2020		Static and dynamic functional connectivity of the prefrontal cortex during resting-state predicts self-serving bias in depression., Cui,G.; Wang,Y. et al., (2020), Behav Brain Res	Although static resting-state functional connectivity studies provide tremendous amounts of evidences on functional changes in depression, explorations of dynamic resting-state functional connectivity among the prefrontal cortex and other brain regions may elucidate the temporal changes of neural activities associated with depression.	Medscan			16: 'RSFC ' -> 'resting-state functional connectivity ' 163: 'RSFC ' -> 'resting-state functional connectivity ' 211: 'PFC ' -> 'prefrontal cortex '		info:pmid/31697986#abs:3		Static and dynamic functional connectivity of the prefrontal cortex during resting-state predicts self-serving bias in depression.
negative StateChange: depression ---| nervous system	Wang,P.;Feng,Y.-;Wang,L.;Li,Y.;Fan,C.;Song,Q.;Yu,S.Y.									10.1016/j.bbi.2019.08.002			0889-1591		Brain Behavior and Immunity	100104746:1179			nervous system		S0889-1591(19)30420-9							2019		Interleukin-6: Its role and mechanisms in rescuing depression-like behaviors in rat models of depression, Wang,P.; Feng,Y.- et al., (2019), Brain Behavior and Immunity	Emerging evidence has indicated that neuronal injury represents a significant component contributing to the pathogenesis of depression ( ), however, information regarding an exact role for cytokines in this process is very limited, particularly with regard to stress-mediated neural dysfunctions in depression.	Medscan					info:doi/10.1016/j.bbi.2019.08.002#body:180		Interleukin-6: Its role and mechanisms in rescuing depression-like behaviors in rat models of depression
negative StateChange: depression ---| nervous system	Cun,L.;Wang,Y.;Zhang,S.;Wei,D.;Qiu,J.;Cun,L.;Wang,Y.;Zhang,S.;Wei,D.;Qiu,J.									10.1097/WNR.0000000000000222	2014540256	1473-558X	0959-4965		NeuroReport	100305478:10270			corpus callosum				53229494					2014		The contribution of regional gray/white matter volume in preclinical depression assessed by the Automatic Thoughts Questionnaire: A voxel-based morphometry study, Cun,L.; Wang,Y. et al., (2014), NeuroReport	In addition, brain volume changes in the parahippocampal gyrus, fusiform gyrus, and corpus callosum region might reflect patterns of neural abnormalities that develop early in preclinical depression.	Medscan					info:doi/10.1097/WNR.0000000000000222#cont:271		The contribution of regional gray/white matter volume in preclinical depression assessed by the Automatic Thoughts Questionnaire: A voxel-based morphometry study
negative StateChange: depression ---| nervous system	Tartt,A.N.;Mariani,M.B.;Hen,R.;Mann,J.J.;Boldrini,M.;Hen,R.;Hen,R.;Hen,R.;Mann,J.J.;Boldrini,M.									10.1038/s41380-022-01520-y	20220299886	1476-5578	1359-4184		Molecular Psychiatry	35354926:10210			nervous system	Homo sapiens		35354926	2015503395					2022		Dysregulation of adult hippocampal neuroplasticity in major depression: pathogenesis and therapeutic implications, Tartt,A.N.; Mariani,M.B. et al., (2022), Molecular Psychiatry	As previously discussed, patients with depression have disruptions in neurological circuits responsible for mood regulation and cognition, that may underlie Major depressive disorder symptoms.	Medscan					info:pmid/35354926#cont:211		Dysregulation of adult hippocampal neuroplasticity in major depression: pathogenesis and therapeutic implications
negative Regulation: testosterone ---| anxiety	Choi,M.H.;Lim,T.S.;Yoon,B.S.;Son,K.S.;Hong,J.M.;Lee,J.S.									10.1016/j.jstrokecerebrovasdis.2018.08.014			1052-3057		Journal of Stroke and Cerebrovascular Diseases	30195698:1010					S1052-3057(18)30456-7	30195698						2018		Low Testosterone Level as a Predictor of Poststroke Emotional Disturbances: Anger Proneness and Emotional Incontinence, Choi,M.H.; Lim,T.S. et al., (2018), Journal of Stroke and Cerebrovascular Diseases	Clinical evidence suggests that testosterone has beneficial effects on anxiety and depression, and hormone replacement therapy in hypogonadal men is known to relieve anxiety and attenuate depressive symptoms.	Medscan					info:pmid/30195698#body:11		Low Testosterone Level as a Predictor of Poststroke Emotional Disturbances: Anger Proneness and Emotional Incontinence
negative Regulation: testosterone ---| anxiety	Zitzmann,M.									10.1111/andr.1286710.1111/andr.12867		2047-2927				32657051:2	Andrology					32657051						2020		Testosterone, mood, behaviour and quality of life., Zitzmann,M., (2020), Andrology	Also, various traits of anxiety, from unfocussed fear to phobic anxiousness and open panic syndromes, are influenced by testosterone.	Medscan					info:pmid/32657051#abs:3		Testosterone, mood, behaviour and quality of life.
negative Regulation: testosterone ---| anxiety	Choi,M.H.;Lim,T.S.;Yoon,B.S.;Son,K.S.;Hong,J.M.;Lee,J.S.									10.1016/j.jstrokecerebrovasdis.2018.08.014			1052-3057		Journal of Stroke and Cerebrovascular Diseases	30195698:1011				Homo sapiens	S1052-3057(18)30456-7	30195698						2018		Low Testosterone Level as a Predictor of Poststroke Emotional Disturbances: Anger Proneness and Emotional Incontinence, Choi,M.H.; Lim,T.S. et al., (2018), Journal of Stroke and Cerebrovascular Diseases	In addition, testosterone has protective effect against anxiety and depression in both men and women.	Medscan					info:pmid/30195698#body:12		Low Testosterone Level as a Predictor of Poststroke Emotional Disturbances: Anger Proneness and Emotional Incontinence
negative Regulation: testosterone ---| anxiety	Turkson,S.;Kloster,A.;Hamilton,P.J.;Neigh,G.N.									10.1016/j.yfrne.2019.100770			0091-3022		Frontiers in Neuroendocrinology	100101384:1317					S0091-3022(19)30032-9							2019		Neuroendocrine drivers of risk and resilience: The influence of metabolism & mitochondria, Turkson,S.; Kloster,A. et al., (2019), Frontiers in Neuroendocrinology	However, testosterone is present in both sexes and plays a role in metabolic function as well as modulation of mood disorders and anxiety phenotypes.	Medscan					info:doi/10.1016/j.yfrne.2019.100770#body:318		Neuroendocrine drivers of risk and resilience: The influence of metabolism & mitochondria
negative Regulation: testosterone ---| anxiety	Turkson,S.;Kloster,A.;Hamilton,P.J.;Neigh,G.N.									10.1016/j.yfrne.2019.100770			0091-3022		Frontiers in Neuroendocrinology	100101384:1331					S0091-3022(19)30032-9							2019		Neuroendocrine drivers of risk and resilience: The influence of metabolism & mitochondria, Turkson,S.; Kloster,A. et al., (2019), Frontiers in Neuroendocrinology	This decrease in testosterone allows for susceptibility to anxiety and depressive behaviors as demonstrated by outcomes of stress exposure in hypogonadism ( ).	Medscan					info:doi/10.1016/j.yfrne.2019.100770#body:332		Neuroendocrine drivers of risk and resilience: The influence of metabolism & mitochondria
negative Regulation: testosterone ---| anxiety	Spielberg,J.M.;Schwarz,J.M.;Matyi,M.A.									10.1016/j.yfrne.2019.100791			0091-3022		Frontiers in Neuroendocrinology	100110493:1246					S0091-3022(19)30053-6							2019		Anxiety in transition: Neuroendocrine mechanisms supporting the development of anxiety pathology in adolescence and young adulthood, Spielberg,J.M.; Schwarz,J.M. et al., (2019), Frontiers in Neuroendocrinology	These data also indicate that testosterone has an important role in the development of these "naturally occurring" anxiety-like behaviors, and thus testosterone may also have an important role in the development of pathological anxiety via similar mechanisms.	Medscan					info:doi/10.1016/j.yfrne.2019.100791#body:247		Anxiety in transition: Neuroendocrine mechanisms supporting the development of anxiety pathology in adolescence and young adulthood
negative Regulation: testosterone ---| anxiety	Spielberg,J.M.;Schwarz,J.M.;Matyi,M.A.									10.1016/j.yfrne.2019.100791			0091-3022		Frontiers in Neuroendocrinology	100110493:1277			orbital cortex		S0091-3022(19)30053-6							2019		Anxiety in transition: Neuroendocrine mechanisms supporting the development of anxiety pathology in adolescence and young adulthood, Spielberg,J.M.; Schwarz,J.M. et al., (2019), Frontiers in Neuroendocrinology	Furthermore, mounting evidence suggests that the influence of testosterone on this circuitry leads to difficulties with emotion regulation (e.g., alcohol use, anxiety).	Medscan					info:doi/10.1016/j.yfrne.2019.100791#body:278		Anxiety in transition: Neuroendocrine mechanisms supporting the development of anxiety pathology in adolescence and young adulthood
negative Regulation: testosterone ---| anxiety	van Honk,J.;Peper,J.S.;Schutter,D.J.L.G.									10.1016/j.biopsych.2005.04.003			0006-3223		Biological Psychiatry	15939408:1029			face		S0006-3223(05)00435-X	15939408						2005		Testosterone Reduces Unconscious Fear but Not Consciously Experienced Anxiety: Implications for the Disorders of Fear and Anxiety, van Honk,J.; Peper,J.S. et al., (2005), Biological Psychiatry	Based on theoretical notions and experimental data above, it was hypothesized that in healthy volunteers, a single administration of testosterone compared with placebo would reduce the unconscious emotional response of fear without affecting consciously experienced measures of anxiety.	Medscan					info:pmid/15939408#body:30		Testosterone Reduces Unconscious Fear but Not Consciously Experienced Anxiety: Implications for the Disorders of Fear and Anxiety
negative Regulation: testosterone ---| anxiety	van Honk,J.;Peper,J.S.;Schutter,D.J.L.G.									10.1016/j.biopsych.2005.04.003			0006-3223		Biological Psychiatry	15939408:1112			right prefrontal cortex		S0006-3223(05)00435-X	15939408						2005		Testosterone Reduces Unconscious Fear but Not Consciously Experienced Anxiety: Implications for the Disorders of Fear and Anxiety, van Honk,J.; Peper,J.S. et al., (2005), Biological Psychiatry	Research in our laboratory that applies effects of testosterone on the fear-potentiated startle ( ) may provide for further insights into which aspects of fear and anxiety are influenced by testosterone.	Medscan					info:pmid/15939408#body:113		Testosterone Reduces Unconscious Fear but Not Consciously Experienced Anxiety: Implications for the Disorders of Fear and Anxiety
negative Regulation: testosterone ---| anxiety	Lund,T.D.;Lephart,E.D.									10.1016/S0006-8993(01)02793-7			0006-8993		Brain Research	11549384:1006			ovary	Rattus norvegicus	S0006-8993(01)02793-7	11549384						2001		Dietary soy phytoestrogens produce anxiolytic effects in the elevated plus-maze, Lund,T.D.; Lephart,E.D., (2001), Brain Research	Likewise, chronic administration of testosterone, which produced 10-fold increases in circulating androgens and anti-anxiety performance in the plus maze , enhances 3α-androstanediol concentrations and gamma-aminobutyric acid receptor activity .	Medscan			227: '(GABA) ' -> ''		info:pmid/11549384#body:7		Dietary soy phytoestrogens produce anxiolytic effects in the elevated plus-maze
negative Regulation: testosterone ---| anxiety	Weiser,M.J.;Goel,N.;Sandau,U.S.;Bale,T.L.;Handa,R.J.									10.1016/j.expneurol.2008.07.013			0014-4886		Experimental Neurology	18706413:1013			hypothalamic-pituitary-adrenal system		S0014-4886(08)00293-8	18706413						2008		Androgen regulation of corticotropin-releasing hormone receptor 2 (CRHR2) mRNA expression and receptor binding in the rat brain, Weiser,M.J.; Goel,N. et al., (2008), Experimental Neurology	In male rodents, removal of the endogenous source of androgen by gonadectomy (GDX), causes increased anxiety- and depressive-type behaviors which are reversed by systemic testosterone treatment ( ).	Medscan					info:pmid/18706413#body:14		Androgen regulation of corticotropin-releasing hormone receptor 2 (CRHR2) mRNA expression and receptor binding in the rat brain
negative Regulation: testosterone ---| anxiety	James,P.J.;Nyby,J.G.;Saviolakis,G.A.									10.1016/j.yhbeh.2006.05.004			0018-506X		Hormones and Behavior	16828762:1204			brain	Rodentia	S0018-506X(06)00126-7	16828762						2006		Sexually stimulated testosterone release in male mice ( Mus musculus): Roles of genotype and sexual arousal, James,P.J.; Nyby,J.G. et al., (2006), Hormones and Behavior	This hypothesis is based upon findings that testosterone injections to gonadally intact male rodents have quick (possibly nongenomic) effects in reducing mount latency ( ), lowering anxiety ( ), activating penile reflexes ( ), lowering pain threshold ( ), and activating reward mechanisms in the brain ( ).	Medscan					info:pmid/16828762#body:205		Sexually stimulated testosterone release in male mice ( Mus musculus): Roles of genotype and sexual arousal
negative Regulation: testosterone ---| anxiety	Nyby,J.G.									10.1016/j.yfrne.2007.09.001			0091-3022		Frontiers in Neuroendocrinology	17976710:1181			hippocampus	Rattus norvegicus	S0091-3022(07)00048-9	17976710						2008		Reflexive testosterone release: A model system for studying the nongenomic effects of testosterone upon male behavior, Nyby,J.G., (2008), Frontiers in Neuroendocrinology	A series of experiments examining house mice supported the hypotheses that reflexive testosterone release reduces male anxiety (in terms of behavior on an elevated plus-maze) and that this anxiolysis is mediated by the conversion of testosterone to neurosteroids that interact with GABA A receptors.	Medscan					info:pmid/17976710#body:182		Reflexive testosterone release: A model system for studying the nongenomic effects of testosterone upon male behavior
negative Regulation: testosterone ---| anxiety	Nyby,J.G.									10.1016/j.yfrne.2007.09.001			0091-3022		Frontiers in Neuroendocrinology	17976710:1204			hippocampus		S0091-3022(07)00048-9	17976710						2008		Reflexive testosterone release: A model system for studying the nongenomic effects of testosterone upon male behavior, Nyby,J.G., (2008), Frontiers in Neuroendocrinology	Thus testosterone appeared to reduce anxiety through intracellular androgen receptors.	Medscan					info:pmid/17976710#body:205		Reflexive testosterone release: A model system for studying the nongenomic effects of testosterone upon male behavior
negative Regulation: testosterone ---| anxiety	Farabollini,F.;Porrini,S.;Dessı̀-Fulgheri,F.									10.1016/S0091-3057(99)00136-7			0091-3057		Pharmacology, Biochemistry and Behavior	10593191:1141					S0091-3057(99)00136-7	10593191						1999		Perinatal Exposure to the Estrogenic Pollutant Bisphenol A Affects Behavior in Male and Female Rats, Farabollini,F.; Porrini,S. et al., (1999), Pharmacology, Biochemistry and Behavior	In line with the present findings, it has been shown that the absence of male gonadal hormones in the postnatal period reduces anxiety in males and that testosterone given neonatally to female rats increases anxiety, as measured in the plus-maze test .	Medscan					info:pmid/10593191#body:142		Perinatal Exposure to the Estrogenic Pollutant Bisphenol A Affects Behavior in Male and Female Rats
negative Regulation: testosterone ---| anxiety	Clark,A.S.;Henderson,L.P.									10.1016/S0149-7634(03)00064-2			0149-7634		Neuroscience and Biobehavioral Reviews	14505684:1234					S0149-7634(03)00064-2	14505684						2003		Behavioral and physiological responses to anabolic-androgenic steroids, Clark,A.S.; Henderson,L.P., (2003), Neuroscience and Biobehavioral Reviews	The anxiolytic effects of testosterone were blocked by co-injection of the GABA A receptor antagonists, bicuculline or picrotoxin, suggesting that the ability of testosterone to reduce anxiety arose from nongenomic allosteric modulation of this neurotransmitter receptor, although secondary effects on locomotor behavior observed with bicuculline or picrotoxin complicate interpretation of experimen…	Medscan					info:pmid/14505684#body:235		Behavioral and physiological responses to anabolic-androgenic steroids
negative Regulation: testosterone ---| anxiety	Clark,A.S.;Henderson,L.P.									10.1016/S0149-7634(03)00064-2			0149-7634		Neuroscience and Biobehavioral Reviews	14505684:1238					S0149-7634(03)00064-2	14505684						2003		Behavioral and physiological responses to anabolic-androgenic steroids, Clark,A.S.; Henderson,L.P., (2003), Neuroscience and Biobehavioral Reviews	The findings of an anxiety-reducing action of testosterone reported by Bitran et al. and Bing et al. require follow-up with additional Anabolic-androgenic steroids, as well as time course and dose-response characterizations.	Medscan			135: 'AAS' -> 'Anabolic-androgenic steroids'		info:pmid/14505684#body:239		Behavioral and physiological responses to anabolic-androgenic steroids
negative Regulation: testosterone ---| anxiety	George,D.T.;Umhau,J.C.;Phillips,M.J.;Emmela,D.;Ragan,P.W.;Shoaf,S.E.;Rawlings,R.R.									10.1016/S0165-1781(01)00292-X			0165-1781		Psychiatry Research	11600187:1022				Homo sapiens	S0165-1781(01)00292-X	11600187						2001		Serotonin, testosterone and alcohol in the etiology of domestic violence, George,D.T.; Umhau,J.C. et al., (2001), Psychiatry Research	One possibility is that testosterone modulates 5-HT 1A and 5-HT 2A receptor activity, which has been shown in animals to directly affect aggression as well as anxiety ( ).	Medscan					info:pmid/11600187#body:23	plasma	Serotonin, testosterone and alcohol in the etiology of domestic violence
negative Regulation: testosterone ---| anxiety	Umehara,F.;Mishima,K.;Egashira,N.;Ogata,A.;Iwasaki,K.;Fujiwara,M.				oligodendroglia					10.1016/j.bbr.2006.07.022			0166-4328		Behavioural Brain Research	16952407:1152			brain		S0166-4328(06)00413-X	16952407						2006		Elevated anxiety-like and depressive behavior in Desert hedgehog knockout male mice, Umehara,F.; Mishima,K. et al., (2006), Behavioural Brain Research	Since GABA A agonists are anxiolytic, testosterone reduces anxiety.	Medscan					info:pmid/16952407#body:153		Elevated anxiety-like and depressive behavior in Desert hedgehog knockout male mice
negative Regulation: testosterone ---| anxiety	Buddenberg,T.E.;Komorowski,M.;Ruocco,L.A.;Silva,M.A.S.;Topic,B.									10.1016/j.brainresbull.2009.02.008			0361-9230		Brain Research Bulletin	19429189:1080					S0361-9230(09)00079-3	19429189						2009		Attenuating effects of testosterone on depressive-like behavior in the forced swim test in healthy male rats, Buddenberg,T.E.; Komorowski,M. et al., (2009), Brain Research Bulletin	These results are in line with a recent study in mice, showing that testosterone attenuated immobility, but failed to have anti-anxiety effects in healthy male mice .	Medscan					info:pmid/19429189#body:81		Attenuating effects of testosterone on depressive-like behavior in the forced swim test in healthy male rats
negative Regulation: testosterone ---| anxiety	Raynaud,J.;Müller,K.;Schradin,C.									10.1016/j.ygcen.2012.04.028			0016-6480		General and Comparative Endocrinology	22565164:1165			gonad		S0016-6480(12)00192-X	22565164						2012		Experimental increase of testosterone levels in free-ranging juvenile male African striped mice (Rhabdomys pumilio) induces physiological, morphological, and behavioral changes, Raynaud,J.; Müller,K. et al., (2012), General and Comparative Endocrinology	Testosterone can reduce anxiety in laboratory male mice and it is known from other species that experimental testosterone administration can lead to larger home range sizes .	Medscan					info:pmid/22565164#body:166		Experimental increase of testosterone levels in free-ranging juvenile male African striped mice (Rhabdomys pumilio) induces physiological, morphological, and behavioral changes
negative Regulation: testosterone ---| anxiety	Luedke,A.C.;Boucher,P.O.;Niel,L.;Holmes,M.M.									10.1016/j.bbr.2012.10.056			0166-4328		Behavioural Brain Research	23142367:1104					S0166-4328(12)00706-1	23142367						2012		Altered anxiety and defensive behaviors in Bax knockout mice, Luedke,A.C.; Boucher,P.O. et al., (2012), Behavioural Brain Research	Similarly, testosterone treatment in adulthood reduces anxiety in some paradigms (e.g., novel object), though it fails to affect behavior on the elevated plus maze .	Medscan					info:pmid/23142367#body:105		Altered anxiety and defensive behaviors in Bax knockout mice
negative Regulation: testosterone ---| anxiety	McHenry,J.;Carrier,N.;Hull,E.;Kabbaj,M.									10.1016/j.yfrne.2013.09.001			0091-3022		Frontiers in Neuroendocrinology	24076484:1023					S0091-3022(13)00057-5	24076484						2013		Sex differences in anxiety and depression: Role of testosterone, McHenry,J.; Carrier,N. et al., (2013), Frontiers in Neuroendocrinology	In general, testosterone appears to be most effective in alleviating symptoms of anxiety and/or depression in older hypogonadal men, but risk factors must also be assessed.	Medscan					info:pmid/24076484#body:24		Sex differences in anxiety and depression: Role of testosterone
negative Regulation: testosterone ---| anxiety	McHenry,J.;Carrier,N.;Hull,E.;Kabbaj,M.									10.1016/j.yfrne.2013.09.001			0091-3022		Frontiers in Neuroendocrinology	24076484:1047			brain		S0091-3022(13)00057-5	24076484						2013		Sex differences in anxiety and depression: Role of testosterone, McHenry,J.; Carrier,N. et al., (2013), Frontiers in Neuroendocrinology	Lastly, we provide a comprehensive review of the animal models and experiments that begin to elucidate the brain sites and neurobiological mechanisms by which testosterone exerts its generally beneficial effects on anxiety and depression.	Medscan					info:pmid/24076484#body:48		Sex differences in anxiety and depression: Role of testosterone
negative Regulation: testosterone ---| anxiety	McHenry,J.;Carrier,N.;Hull,E.;Kabbaj,M.									10.1016/j.yfrne.2013.09.001			0091-3022		Frontiers in Neuroendocrinology	24076484:1371			brain		S0091-3022(13)00057-5	24076484						2013		Sex differences in anxiety and depression: Role of testosterone, McHenry,J.; Carrier,N. et al., (2013), Frontiers in Neuroendocrinology	Overall, the studies presented here underscore the importance of testosterone and its metabolites in mediating patterns of gene expression within areas of the brain that are fundamental to the etiology of anxiety and depression.	Medscan					info:pmid/24076484#body:372		Sex differences in anxiety and depression: Role of testosterone
negative Regulation: testosterone ---| anxiety	Khakpai,F.									10.1016/j.bbr.2014.01.013			0166-4328		Behavioural Brain Research	24468308:1082					S0166-4328(14)00016-3	24468308						2014		The effect of opiodergic system and testosterone on anxiety behavior in gonadectomized rats, Khakpai,F., (2014), Behavioural Brain Research	That can be concluded, morphine and testosterone influence anxiety via different mechanisms.	Medscan					info:pmid/24468308#body:83		The effect of opiodergic system and testosterone on anxiety behavior in gonadectomized rats
negative Regulation: testosterone ---| anxiety	Khakpai,F.									10.1016/j.bbr.2014.01.013			0166-4328		Behavioural Brain Research	24468308:1097					S0166-4328(14)00016-3	24468308						2014		The effect of opiodergic system and testosterone on anxiety behavior in gonadectomized rats, Khakpai,F., (2014), Behavioural Brain Research	Testosterone administration in GDX male rats decreased indices of anxiety .	Medscan					info:pmid/24468308#body:98		The effect of opiodergic system and testosterone on anxiety behavior in gonadectomized rats
negative Regulation: testosterone ---| anxiety	Khakpai,F.									10.1016/j.bbr.2014.01.013			0166-4328		Behavioural Brain Research	24468308:1139					S0166-4328(14)00016-3	24468308						2014		The effect of opiodergic system and testosterone on anxiety behavior in gonadectomized rats, Khakpai,F., (2014), Behavioural Brain Research	Also, this study revealed that opioids and testosterone influence anxiety via different mechanisms.	Medscan					info:pmid/24468308#body:140	plasma	The effect of opiodergic system and testosterone on anxiety behavior in gonadectomized rats
negative Regulation: testosterone ---| anxiety	Doi,H.;Nishitani,S.;Shinohara,K.									10.1016/j.yhbeh.2014.12.005			0018-506X		Hormones and Behavior	25530487:1193					S0018-506X(14)00245-1	25530487						2015		Sex difference in the relationship between salivary testosterone and inter-temporal choice, Doi,H.; Nishitani,S. et al., (2015), Hormones and Behavior	On the basis of these findings, one might think that male participants with high testosterone levels exhibited a reduced preference for immediate rewards because their anxiety was ameliorated by testosterone.	Medscan					info:pmid/25530487#body:194		Sex difference in the relationship between salivary testosterone and inter-temporal choice
negative Regulation: testosterone ---| anxiety	Yan,W.;Kang,J.;Zhang,G.;Li,S.;Kang,Y.;Wang,L.;Shi,G.									10.1016/j.neulet.2015.07.039			0304-3940		Neuroscience Letters	100989642:1054				Homo sapiens	S0304-3940(15)30059-8							2015		The effects of gonadectomy and binge-like ethanol exposure during adolescence on open field behaviour in adult male rats, Yan,W.; Kang,J. et al., (2015), Neuroscience Letters	Testosterone administration in GX male rats decreased indices of anxiety .	Medscan					info:doi/10.1016/j.neulet.2015.07.039#body:55	blood	The effects of gonadectomy and binge-like ethanol exposure during adolescence on open field behaviour in adult male rats
negative Regulation: testosterone ---| anxiety	Yan,W.;Kang,J.;Zhang,G.;Li,S.;Kang,Y.;Wang,L.;Shi,G.									10.1016/j.neulet.2015.07.039			0304-3940		Neuroscience Letters	26238258:1084					S0304-3940(15)30059-8	26238258						2015		The effects of gonadectomy and binge-like ethanol exposure during adolescence on open field behaviour in adult male rats, Yan,W.; Kang,J. et al., (2015), Neuroscience Letters	Testosterone administration in GX male rats decreased indices of anxiety .	Medscan					info:pmid/26238258#body:85		The effects of gonadectomy and binge-like ethanol exposure during adolescence on open field behaviour in adult male rats
negative Regulation: testosterone ---| anxiety	Lynch,J.F.;Vanderhoof,T.;Winiecki,P.;Latsko,M.S.;Riccio,D.C.;Jasnow,A.M.									10.1016/j.yhbeh.2016.06.007			0018-506X		Hormones and Behavior	27368147:1020					S0018-506X(16)30098-8	27368147						2016		Aromatized testosterone attenuates contextual generalization of fear in male rats, Lynch,J.F.; Vanderhoof,T. et al., (2016), Hormones and Behavior	The evidence therefore, supports androgens such as testosterone reducing anxiety-like behavior in male and female rats, but the ultimate mechanisms responsible for these effects are not well understood.	Medscan					info:pmid/27368147#body:21		Aromatized testosterone attenuates contextual generalization of fear in male rats
negative Regulation: testosterone ---| anxiety	Luria,A.;Morisseau,C.;Tsai,H.J.;Yang,J.;Inceoglu,B.;De Taeye,B.;Watkins,S.M.;Wiest,M.M.;German,J.B.;Hammock,B.D.				Leydig cell								0193-1849			19458064:1225	Am J Physiol Endocrinol Metab					19458064						2009		Alteration in plasma testosterone levels in male mice lacking soluble epoxide hydrolase., Luria,A.; Morisseau,C. et al., (2009), Am J Physiol Endocrinol Metab	In several affective behavior tests, administration of testosterone significantly reduced anxiety of aged mice in open-field and dark-light transition tests (21, 22).	Medscan					info:pmid/19458064#body:226		Alteration in plasma testosterone levels in male mice lacking soluble epoxide hydrolase.
negative Regulation: testosterone ---| anxiety	Radke,S.;Kalt,T.;Wagels,L.;Radke,S.;Wagels,L.;Wagels,L.;Derntl,B.;Derntl,B.;Derntl,B.									10.3389/fnbeh.2018.00008	20180068006		1662-5153		Frontiers in Behavioral Neuroscience	29410619:10443						29410619	620383170					2018		Implicit and explicit motivational tendencies to faces varying in trustworthiness and dominance in men, Radke,S.; Kalt,T. et al., (2018), Frontiers in Behavioral Neuroscience	Testosterone abolishes implicit subordination in social anxiety.	Medscan					info:pmid/29410619#cont:444		Implicit and explicit motivational tendencies to faces varying in trustworthiness and dominance in men
negative Regulation: testosterone ---| anxiety	Choi,J.C.;Lee,J.H.;Seo,S.M.;Lim,H.K.;Choi,E.;Chung,M.-I.									10.3349/ymj.2014.55.1.216	2013807544		0513-5796		Yonsei Medical Journal	24339310:10009			brain			24339310	370523203					2014		Effects of seasonal differences in testosterone and cortisol levels on pain responses under resting and anxiety conditions, Choi,J.C.; Lee,J.H. et al., (2014), Yonsei Medical Journal	Purpose: This study investigated whether hormones and pain perception are associated with exam anxiety, and also whether exam anxiety is affected by seasonal differences in testosterone and cortisol levels.	Medscan					info:pmid/24339310#cont:10		Effects of seasonal differences in testosterone and cortisol levels on pain responses under resting and anxiety conditions
negative Regulation: testosterone ---| anxiety	Choi,J.C.;Lee,J.H.;Seo,S.M.;Lim,H.K.;Choi,E.;Chung,M.-I.									10.3349/ymj.2014.55.1.216	2013807544		0513-5796		Yonsei Medical Journal	24339310:10030						24339310	370523203					2014		Effects of seasonal differences in testosterone and cortisol levels on pain responses under resting and anxiety conditions, Choi,J.C.; Lee,J.H. et al., (2014), Yonsei Medical Journal	Animal studies have also reported that testosterone has analgesic and anti-anxiety effects8 and modulates opioid analgesia.9	Medscan					info:pmid/24339310#cont:31	serum	Effects of seasonal differences in testosterone and cortisol levels on pain responses under resting and anxiety conditions
negative Regulation: testosterone ---| anxiety	Choi,J.C.;Lee,J.H.;Seo,S.M.;Lim,H.K.;Choi,E.;Chung,M.-I.									10.3349/ymj.2014.55.1.216	2013807544		0513-5796		Yonsei Medical Journal	24339310:10194						24339310	370523203					2014		Effects of seasonal differences in testosterone and cortisol levels on pain responses under resting and anxiety conditions, Choi,J.C.; Lee,J.H. et al., (2014), Yonsei Medical Journal	The results described herein indicate that hormones and pain perception are changed by exam anxiety, and that exam anxiety is affected by seasonal differences in testosterone and cortisol levels.	Medscan					info:pmid/24339310#cont:195		Effects of seasonal differences in testosterone and cortisol levels on pain responses under resting and anxiety conditions
negative Regulation: testosterone ---| anxiety	Milian,M.;Honegger,J.;Gerlach,C.;Hemeling,X.;Psaras,T.									10.1159/000364878	2014792420	1423-0194	0028-3835		Neuroendocrinology	24902887:10262				Homo sapiens		24902887	53180228					2014		Similar psychopathological profiles in female and male cushing's disease patients after treatment but differences in the pathogenesis of symptoms, Milian,M.; Honegger,J. et al., (2014), Neuroendocrinology	Women are more likely to experience mood disturbances during times of hormonal flux, while testosterone may have protective benefits against anxiety and depression [32].	Medscan					info:pmid/24902887#cont:263		Similar psychopathological profiles in female and male cushing's disease patients after treatment but differences in the pathogenesis of symptoms
negative Regulation: testosterone ---| anxiety	Aikey,J.L.;Nyby,J.G.;Anmuth,D.M.;James,P.J.									10.1006/hbeh.2002.1838			0018-506X			12488111:100	Horm Behav					12488111						2002		Testosterone rapidly reduces anxiety in male house mice (Mus musculus)., Aikey,J.L.; Nyby,J.G. et al., (2002), Horm Behav	Testosterone rapidly reduces anxiety in male house mice (Mus musculus).	Medscan					info:pmid/12488111#title:1		Testosterone rapidly reduces anxiety in male house mice (Mus musculus).
negative Regulation: testosterone ---| anxiety	Aikey,J.L.;Nyby,J.G.;Anmuth,D.M.;James,P.J.									10.1006/hbeh.2002.1838			0018-506X			12488111:0	Horm Behav					12488111						2002		Testosterone rapidly reduces anxiety in male house mice (Mus musculus)., Aikey,J.L.; Nyby,J.G. et al., (2002), Horm Behav	Eight experiments supported the hypotheses that reflexive testosterone release by male mice during sexual encounters reduces male anxiety (operationally defined in terms of behavior on an elevated plus-maze) and that this anxiolysis is mediated by the conversion of testosterone to neurosteroids that interact with GABA(A) receptors.	Medscan					info:pmid/12488111#abs:1		Testosterone rapidly reduces anxiety in male house mice (Mus musculus).
negative Regulation: testosterone ---| anxiety	Aikey,J.L.;Nyby,J.G.;Anmuth,D.M.;James,P.J.									10.1006/hbeh.2002.1838			0018-506X			12488111:6	Horm Behav					12488111						2002		Testosterone rapidly reduces anxiety in male house mice (Mus musculus)., Aikey,J.L.; Nyby,J.G. et al., (2002), Horm Behav	In phase 1 of Experiment 3, sc injections of 500 microg of testosterone significantly reduced anxiety 30 min later while locomotor activity was not significantly affected.	Medscan					info:pmid/12488111#abs:7	urine	Testosterone rapidly reduces anxiety in male house mice (Mus musculus).
negative Regulation: testosterone ---| anxiety	Edinger,K.L.;Frye,C.A.									10.1037/0735-7044.118.6.1352			0735-7044			15598144:0	Behav Neurosci					15598144						2004		Testosterone's analgesic, anxiolytic, and cognitive-enhancing effects may be due in part to actions of its 5alpha-reduced metabolites in the hippocampus., Edinger,K.L.; Frye,C.A., (2004), Behav Neurosci	Although testosterone (T) may decrease anxiety and enhance cognitive performance, its mechanisms are not well understood.	Medscan					info:pmid/15598144#abs:1		Testosterone's analgesic, anxiolytic, and cognitive-enhancing effects may be due in part to actions of its 5alpha-reduced metabolites in the hippocampus.
negative Regulation: testosterone ---| anxiety	Edinger,K.L.;Frye,C.A.									10.1016/j.psyneuen.2004.11.001			0306-4530			15721054:0	Psychoneuroendocrinology					15721054						2005		Testosterone's anti-anxiety and analgesic effects may be due in part to actions of its 5alpha-reduced metabolites in the hippocampus., Edinger,K.L.; Frye,C.A., (2005), Psychoneuroendocrinology	Although testosterone (T) may have effects to enhance analgesia and reduce anxiety, its effects and mechanisms are not well understood.	Medscan					info:pmid/15721054#abs:1		Testosterone's anti-anxiety and analgesic effects may be due in part to actions of its 5alpha-reduced metabolites in the hippocampus.
negative Regulation: testosterone ---| anxiety	Chichinadze,K.;Lazarashvili,A.;Chichinadze,N.;Gachechiladze,L.									10.1007/s00359-012-0726-110.1007/s00359-012-0726-1		1432-1351				22526114:1	J Comp Physiol A Neuroethol Sens Neural Behav Physiol			Homo sapiens		22526114						2012		Testosterone dynamics during encounter: role of emotional factors., Chichinadze,K.; Lazarashvili,A. et al., (2012), J Comp Physiol A Neuroethol Sens Neural Behav Physiol	The crux of our new theory consists of the following four theses: (1) the strengthening of testosterone synthesis is a result of not only the existence of challenges, but also of a positive mood before an encounter that is associated with the anticipation of a victory; (2) in situations where the anticipation of victory is present but the positive mood is absent, no rise in testosterone levels wi…	Medscan					info:pmid/22526114#abs:2	blood	Testosterone dynamics during encounter: role of emotional factors.
negative Regulation: testosterone ---| anxiety	Hodosy,J.;Zelmanová,D.;Majzúnová,M.;Filová,B.;Malinová,M.;Ostatníková,D.;Celec,P.									10.1016/j.pbb.2012.04.00510.1016/j.pbb.2012.04.005		1873-5177				22546276:13	Pharmacol Biochem Behav					22546276						2012		The anxiolytic effect of testosterone in the rat is mediated via the androgen receptor., Hodosy,J.; Zelmanová,D. et al., (2012), Pharmacol Biochem Behav	Using the light-dark box we have shown that a single injection of testosterone decreases anxiety in adult male rats.	Medscan					info:pmid/22546276#abs:14	plasma	The anxiolytic effect of testosterone in the rat is mediated via the androgen receptor.
negative Regulation: testosterone ---| anxiety	Roohbakhsh,A.;Moghaddam,A.H.;Delfan,K.M.												2008-3866			23493519:1	Iran J Basic Med Sci		GABAergic system			23493519						2011		Anxiolytic-like Effect of Testosterone in Male Rats: GABAC Receptors Are Not Involved., Roohbakhsh,A.; Moghaddam,A.H. et al., (2011), Iran J Basic Med Sci	There is evidence that testosterone modulates anxiety via GABA (gama aminobutyric acid) and GABAergic system.	Medscan					info:pmid/23493519#abs:2		Anxiolytic-like Effect of Testosterone in Male Rats: GABAC Receptors Are Not Involved.
negative Regulation: testosterone ---| anxiety	McHenry,J.;Carrier,N.;Hull,E.;Kabbaj,M.									10.1016/j.yfrne.2013.09.00110.1016/j.yfrne.2013.09.001		1095-6808				24076484:1	Front Neuroendocrinol			Homo sapiens		24076484						2014		Sex differences in anxiety and depression: role of testosterone., McHenry,J.; Carrier,N. et al., (2014), Front Neuroendocrinol	Gonadal hormones may be a major factor in this disparity, given that women are more likely to experience mood disturbances during times of hormonal flux, and testosterone may have protective benefits against anxiety and depression.	Medscan					info:pmid/24076484#abs:2		Sex differences in anxiety and depression: role of testosterone.
negative Regulation: testosterone ---| anxiety	Choi,J.C.;Lee,J.H.;Choi,E.;Chung,M.I.;Seo,S.M.;Lim,H.K.									10.3349/ymj.2014.55.1.21610.3349/ymj.2014.55.1.216		1976-2437				24339310:0	Yonsei Med J					24339310						2014		Effects of seasonal differences in testosterone and cortisol levels on pain responses under resting and anxiety conditions., Choi,J.C.; Lee,J.H. et al., (2014), Yonsei Med J	This study investigated whether hormones and pain perception are associated with exam anxiety, and also whether exam anxiety is affected by seasonal differences in testosterone and cortisol levels.	Medscan					info:pmid/24339310#abs:1		Effects of seasonal differences in testosterone and cortisol levels on pain responses under resting and anxiety conditions.
negative Regulation: testosterone ---| anxiety	Raynaud,J.;Schradin,C.									10.1016/j.physbeh.2014.02.00510.1016/j.physbeh.2014.02.005		1873-507X				24534177:100	Physiol Behav					24534177						2014		Experimental increase of testosterone increases boldness and decreases anxiety in male African striped mouse helpers., Raynaud,J.; Schradin,C., (2014), Physiol Behav	Experimental increase of testosterone increases boldness and decreases anxiety in male African striped mouse helpers.	Medscan					info:pmid/24534177#title:1		Experimental increase of testosterone increases boldness and decreases anxiety in male African striped mouse helpers.
negative Regulation: testosterone ---| anxiety	Fenchel,D.;Levkovitz,Y.;Vainer,E.;Kaplan,Z.;Zohar,J.;Cohen,H.									10.1016/j.euroneuro.2015.02.00410.1016/j.euroneuro.2015.02.004		1873-7862				25771251:1	Eur Neuropsychopharmacol		hypothalamus			25771251						2015		Beyond the HPA-axis: The role of the gonadal steroid hormone receptors in modulating stress-related responses in an animal model of PTSD., Fenchel,D.; Levkovitz,Y. et al., (2015), Eur Neuropsychopharmacol	Testosterone, a product of the hypothalamic-pituitary-gonadal, has many beneficial effects beyond its functions as a sex hormone including anti-anxiety properties.	Medscan			31: 'HPG' -> 'hypothalamic-pituitary-gonadal'		info:pmid/25771251#abs:2		Beyond the HPA-axis: The role of the gonadal steroid hormone receptors in modulating stress-related responses in an animal model of PTSD.
negative Regulation: testosterone ---| anxiety	He,F.Q.;Fang,G.;Wang,B.;Guo,X.J.;Guo,C.L.									10.1037/bne000009410.1037/bne0000094		1939-0084				26501180:0	Behav Neurosci					26501180						2015		Perinatal stress effects on later anxiety and hormone secretion in male mandarin voles., He,F.Q.; Fang,G. et al., (2015), Behav Neurosci	The estradiol (E2), estrogen receptor-α (ERα), testosterone (T), and androgen receptor can contribute to anxiety, but whether they are associated with the reversion of prenatal adverse outcomes remains unclear.	Medscan			89: '(AR) ' -> ''		info:pmid/26501180#abs:1		Perinatal stress effects on later anxiety and hormone secretion in male mandarin voles.
negative Regulation: testosterone ---| anxiety	Kim,C.;Barrett-Connor,E.;Aroda,V.R.;Mather,K.J.;Christophi,C.A.;Horton,E.S.;Pi-Sunyer,X.;Bray,G.A.;Labrie,F.;Golden,S.H.									10.1016/j.psyneuen.2016.06.00910.1016/j.psyneuen.2016.06.009		1873-3360				27371769:6	Psychoneuroendocrinology					27371769						2016		Testosterone and depressive symptoms among men in the Diabetes Prevention Program., Kim,C.; Barrett-Connor,E. et al., (2016), Psychoneuroendocrinology	Among men in the metformin arm, increases in testosterone were significantly associated with decreases in BDI-II (improved depressive symptoms) (β-coefficient -0.2336, p=0.0002) indicating a 0.23 decrease in BDI-II for every 1nmol/l increase in testosterone and decreases in BAI (improved anxiety symptoms) (β-coefficient -0.2147, p=0.0014).	Medscan					info:pmid/27371769#abs:7		Testosterone and depressive symptoms among men in the Diabetes Prevention Program.
negative Regulation: testosterone ---| anxiety	Terburg,D.;Syal,S.;Rosenberger,L.A.;Heany,S.J.;Stein,D.J.;Honk,J.v.									10.1016/j.psyneuen.2016.07.20310.1016/j.psyneuen.2016.07.203		1873-3360				27448713:100	Psychoneuroendocrinology					27448713						2016		Testosterone abolishes implicit subordination in social anxiety., Terburg,D.; Syal,S. et al., (2016), Psychoneuroendocrinology	Testosterone abolishes implicit subordination in social anxiety.	Medscan					info:pmid/27448713#title:1		Testosterone abolishes implicit subordination in social anxiety.
negative Regulation: testosterone ---| anxiety	Walther,A.;Waldvogel,P.;Noser,E.;Ruppen,J.;Ehlert,U.									10.3389/fpsyg.2017.0172210.3389/fpsyg.2017.01722			1664-1078			29033885:11	Front Psychol					29033885						2017		Emotions and Steroid Secretion in Aging Men: A Multi-Study Report., Walther,A.; Waldvogel,P. et al., (2017), Front Psychol	Overall, the results indicate that salivary cortisol might be a moderator of the association between age and symptoms of anxiety for self-reporting healthy and vitally exhausted men, while salivary testosterone seems to moderate the association between age and symptoms of anxiety or depression in vitally exhausted and fathered men, respectively.	Medscan			133: 'SRH ' -> 'self-reporting healthy ' 160: 'VE ' -> 'vitally exhausted ' 298: 'VE ' -> 'vitally exhausted ' 320: 'FA ' -> 'fathered '		info:pmid/29033885#abs:12	saliva	Emotions and Steroid Secretion in Aging Men: A Multi-Study Report.
negative Regulation: testosterone ---| anxiety	Kutlikova,H.H.;Durdiaková,J.B.;Wagner,B.;Vlček,M.;Eisenegger,C.;Lamm,C.;Riečanský,I.									10.1016/j.psyneuen.2020.10469310.1016/j.psyneuen.2020.104693		1873-3360				32413673:10	Psychoneuroendocrinology					32413673						2020		The effects of testosterone on the physiological response to social and somatic stressors., Kutlikova,H.H.; Durdiaková,J.B. et al., (2020), Psychoneuroendocrinology	Our results are also in line with research showing that testosterone decreases social anxiety and suggest it may help to modulate the effects of stress in socially challenging situations.	Medscan					info:pmid/32413673#abs:11		The effects of testosterone on the physiological response to social and somatic stressors.
negative Regulation: testosterone ---| anxiety	Feng,Y.;Shao,R.;Weijdegård,B.;Wang,T.;Johansson,J.;Sun,S.;Wang,W.;Egecioglu,E.;Billig,H.;Stener-Victorin,E.									10.1016/j.yhbeh.2011.07.012			0018-506X		Hormones and Behavior	21819988:1007					S0018-506X(11)00173-5	21819988						2011		Effects of androgen and leptin on behavioral and cellular responses in female rats, Feng,Y.; Shao,R. et al., (2011), Hormones and Behavior	For example, treatment with testosterone decreases anxiety and aggression in young, gonadectomized male mice ( ).	Medscan					info:pmid/21819988#body:8		Effects of androgen and leptin on behavioral and cellular responses in female rats
negative Regulation: testosterone ---| anxiety	Martı́nez-Mota,L.;Fernández-Guasti,A.									10.1016/j.pbb.2004.05.016			0091-3057		Pharmacology, Biochemistry and Behavior	15301926:1020					S0091-3057(04)00174-1	15301926						2004		Testosterone-dependent antidepressant-like effect of noradrenergic but not of serotonergic drugs, Martı́nez-Mota,L.; Fernández-Guasti,A., (2004), Pharmacology, Biochemistry and Behavior	In addition, because testosterone modulates several nonreproductive behaviors like aggression, anxiety, or immobility , the other aim of this study was to determine possible changes in the forced swimming test associated to orchidectomy or testosterone propionate supplementation.	Medscan			189: 'FST ' -> 'forced swimming test ' 264: '(TP) ' -> ''		info:pmid/15301926#body:21		Testosterone-dependent antidepressant-like effect of noradrenergic but not of serotonergic drugs
negative Regulation: testosterone ---| anxiety	Cui,R.;Zhang,G.;Kang,Y.;Cheng,Q.;Tan,H.;Cui,H.;Shi,G.									10.1016/j.exger.2011.10.009			0531-5565		Experimental Gerontology	22075531:1010			corpus striatum	Rattus norvegicus	S0531-5565(11)00306-8	22075531						2012		Amelioratory effects of testosterone propionate supplement on behavioral, biochemical and morphological parameters in aged rats, Cui,R.; Zhang,G. et al., (2012), Experimental Gerontology	Subcutaneous administration of testosterone increases anti-anxiety behavior and enhances cognitive performance in aged intact male mice ( ).	Medscan					info:pmid/22075531#body:11		Amelioratory effects of testosterone propionate supplement on behavioral, biochemical and morphological parameters in aged rats
negative Regulation: testosterone ---| anxiety	Döring,D.;Roscher,A.;Scheipl,F.;Küchenhoff,H.;Erhard,M.H.									10.1016/j.tvjl.2008.05.006			1090-0233		The Veterinary Journal	18700181:1103					S1090-0233(08)00169-X	18700181						2009		Fear-related behaviour of dogs in veterinary practice, Döring,D.; Roscher,A. et al., (2009), The Veterinary Journal	In other animal species, it was shown that males were less prone to anxiety behaviour in behavioural tests compared to females (e.g. in sheep, ), that castrated males reacted more anxiously than entires ( ), and that administration of testosterone may reduce anxiety behaviour (e.g. in heifers, ewes and rats; ).	Medscan					info:pmid/18700181#body:104		Fear-related behaviour of dogs in veterinary practice
negative Regulation: testosterone ---| anxiety	Khakpai,F.									10.1016/j.bbr.2014.01.013			0166-4328		Behavioural Brain Research	24468308:1095					S0166-4328(14)00016-3	24468308						2014		The effect of opiodergic system and testosterone on anxiety behavior in gonadectomized rats, Khakpai,F., (2014), Behavioural Brain Research	These data showed that testosterone treatment (i.p.) can alleviate anxiety behavior associated with GDX.	Medscan					info:pmid/24468308#body:96		The effect of opiodergic system and testosterone on anxiety behavior in gonadectomized rats
negative Regulation: testosterone ---| anxiety	Khakpai,F.									10.1016/j.bbr.2014.01.013			0166-4328		Behavioural Brain Research	24468308:1099			hypothalamic-pituitary system		S0166-4328(14)00016-3	24468308						2014		The effect of opiodergic system and testosterone on anxiety behavior in gonadectomized rats, Khakpai,F., (2014), Behavioural Brain Research	Testosterone's effects to enhance anti-anxiety behavior may be modulated by actions in the hypothalamic-pituitary-axis .	Medscan					info:pmid/24468308#body:100		The effect of opiodergic system and testosterone on anxiety behavior in gonadectomized rats
negative Regulation: testosterone ---| anxiety	Maeng,L.Y.;Milad,M.R.									10.1016/j.yhbeh.2015.04.002			0018-506X		Hormones and Behavior	25888456:1212				Homo sapiens	S0018-506X(15)00045-8	25888456						2015		Sex differences in anxiety disorders: Interactions between fear, stress, and gonadal hormones, Maeng,L.Y.; Milad,M.R., (2015), Hormones and Behavior	Testosterone and its metabolites have been shown to possess anxiolytic properties, reducing anxiety behaviors and enhancing cognition in male rodents ( ).	Medscan					info:pmid/25888456#body:213	cerebrospinal fluid	Sex differences in anxiety disorders: Interactions between fear, stress, and gonadal hormones
negative Regulation: testosterone ---| anxiety	Bodnar,R.J.									10.1016/j.peptides.2015.10.009			0196-9781		Peptides	26551874:1616			dorsum	Rattus norvegicus	S0196-9781(15)00291-0	26551874						2016		Endogenous opiates and behavior: 2014, Bodnar,R.J., (2016), Peptides	Naloxone and testosterone decreased anxiety behavior in gonadectomized rats .	Medscan					info:pmid/26551874#body:617		Endogenous opiates and behavior: 2014
negative Regulation: testosterone ---| anxiety	Luria,A.;Morisseau,C.;Tsai,H.J.;Yang,J.;Inceoglu,B.;De Taeye,B.;Watkins,S.M.;Wiest,M.M.;German,J.B.;Hammock,B.D.												0193-1849			19458064:1307	Am J Physiol Endocrinol Metab		endocrine system			19458064						2009		Alteration in plasma testosterone levels in male mice lacking soluble epoxide hydrolase., Luria,A.; Morisseau,C. et al., (2009), Am J Physiol Endocrinol Metab	This hypothesis is supported by studies showing that testosterone has an antianxiety effect on animal behavior (20).	Medscan					info:pmid/19458064#body:308		Alteration in plasma testosterone levels in male mice lacking soluble epoxide hydrolase.
negative Regulation: testosterone ---| anxiety	Kret,M.E.;Ploeger,A.									10.1016/j.neubiorev.2015.02.011			0149-7634		Neuroscience and Biobehavioral Reviews	25725415:1393			Neurosecretory Systems		S0149-7634(15)00059-7	25725415						2015		Emotion processing deficits: A liability spectrum providing insight into comorbidity of mental disorders, Kret,M.E.; Ploeger,A., (2015), Neuroscience and Biobehavioral Reviews	A growing body of research has investigated the possible involvement of cortisol, vasopressin, testosterone and oxytocin in the pathophysiology of neuropsychiatric disorders that affect social functioning including emotion processing, such as autism, schizophrenia, anxiety and depression (i.e. ).	Medscan					info:pmid/25725415#body:394		Emotion processing deficits: A liability spectrum providing insight into comorbidity of mental disorders
negative Regulation: testosterone ---| anxiety	Knyazev,G.G.									10.1016/j.neubiorev.2006.10.004			0149-7634		Neuroscience and Biobehavioral Reviews	17145079:1275					S0149-7634(06)00116-3	17145079						2007		Motivation, emotion, and their inhibitory control mirrored in brain oscillations, Knyazev,G.G., (2007), Neuroscience and Biobehavioral Reviews	This correlation diminished after administration of testosterone ( ), which inhibits the stress-induced activation of the HPA axis ( ) and decreases sensitivity to punishment and anxiety ( ).	Medscan					info:pmid/17145079#body:276	Saliva	Motivation, emotion, and their inhibitory control mirrored in brain oscillations
negative Regulation: testosterone ---| anxiety	Egashira,N.;Koushi,E.;Okuno,R.;Shirakawa,A.;Mishima,K.;Iwasaki,K.;Oishi,R.;Fujiwara,M.									10.1016/j.bbr.2010.01.030			0166-4328		Behavioural Brain Research	20117148:1109			Testis		S0166-4328(10)00054-9	20117148						2010		Depression-like behavior and reduced plasma testosterone levels in the senescence-accelerated mouse, Egashira,N.; Koushi,E. et al., (2010), Behavioural Brain Research	These findings suggest that testosterone and dehydroepiandrosterone may play an important role in the anxiety- and depression-like behaviors in rodents.	Medscan			45: 'DHEA ' -> 'dehydroepiandrosterone '		info:pmid/20117148#body:110		Depression-like behavior and reduced plasma testosterone levels in the senescence-accelerated mouse
negative Regulation: testosterone ---| anxiety	Knyazev,G.G.;Schutter,D.J.L.G.;van Honk,J.									10.1016/j.ijpsycho.2005.12.003			0167-8760		International Journal of Psychophysiology	16516317:1032					S0167-8760(05)00300-4	16516317						2006		Anxious apprehension increases coupling of delta and beta oscillations, Knyazev,G.G.; Schutter,D.J.L.G. et al., (2006), International Journal of Psychophysiology	The same authors ( ) showed that this correlation diminishes after administration of testosterone, which decreases sensitivity to punishment and anxiety ( ).	Medscan					info:pmid/16516317#body:33	Saliva	Anxious apprehension increases coupling of delta and beta oscillations
negative Regulation: testosterone ---| anxiety	Knyazev,G.G.									10.1016/j.ijpsycho.2008.05.518			0167-8760		International Journal of Psychophysiology	100239198:1004					S0167-8760(08)00298-5							2008		Coupling of beta with low frequency oscillations in motivationally relevant states, Knyazev,G.G., (2008), International Journal of Psychophysiology	The same authors (Schutter and van Honk, 2004) showed that this correlation diminishes after administration of testosterone, which inhibits the stress-induced activation of the HPA axis and decreases sensitivity to punishment and anxiety.	Medscan					info:doi/10.1016/j.ijpsycho.2008.05.518#body:5	Saliva	Coupling of beta with low frequency oscillations in motivationally relevant states
negative Regulation: testosterone ---| anxiety	Knyazev,G.G.									10.1016/j.ijpsycho.2011.03.013			0167-8760		International Journal of Psychophysiology	21458502:1023					S0167-8760(11)00107-3	21458502						2011		Cross-frequency coupling of brain oscillations: An impact of state anxiety, Knyazev,G.G., (2011), International Journal of Psychophysiology	Particularly, this evidence appears to imply that the state of anxiety should be associated with increased correlation between delta and high frequency oscillations, because it was higher in subjects with higher baseline level of salivary cortisol ( ), it increased after cortisol administration ( ), and it diminished after administration of testosterone ( ), which inhibits the stress-induced acti…	Medscan					info:pmid/21458502#body:24	Saliva	Cross-frequency coupling of brain oscillations: An impact of state anxiety
negative Regulation: testosterone ---| anxiety	Knyazev,G.G.;Savostyanov,A.N.;Levin,E.A.									10.1016/j.neulet.2005.06.016			0304-3940		Neuroscience Letters	16002215:1019					S0304-3940(05)00687-7	16002215						2005		Uncertainty, anxiety, and brain oscillations, Knyazev,G.G.; Savostyanov,A.N. et al., (2005), Neuroscience Letters	The same authors showed that this correlation diminishes after administration of testosterone, which inhibits the stress-induced activation of the hypothalamic-pituitary-adrenal axis and decreases sensitivity to punishment and anxiety .	Medscan					info:pmid/16002215#body:20	Saliva	Uncertainty, anxiety, and brain oscillations
negative Regulation: testosterone ---| anxiety	Ashton,C.H.									10.1016/j.mpmed.2008.06.002			1357-3039		Medicine	100514829:1056					S1357-3039(08)00176-X							2008		Psychiatric effects of drugs for other disorders, Ashton,C.H., (2008), Medicine	Testosterone and anabolic steroids - testosterone can cause depression, anxiety, asthenia and changes in libido.	Medscan					info:doi/10.1016/j.mpmed.2008.06.002#body:57		Psychiatric effects of drugs for other disorders
negative Regulation: testosterone ---| anxiety	McHenry,J.;Carrier,N.;Hull,E.;Kabbaj,M.									10.1016/j.yfrne.2013.09.001			0091-3022		Frontiers in Neuroendocrinology	24076484:1025					S0091-3022(13)00057-5	24076484						2013		Sex differences in anxiety and depression: Role of testosterone, McHenry,J.; Carrier,N. et al., (2013), Frontiers in Neuroendocrinology	Therefore, additional studies are required in order to know more about when and how testosterone therapy may be effective in treating anxiety and mood disorders despite potential risks involved.	Medscan					info:pmid/24076484#body:26		Sex differences in anxiety and depression: Role of testosterone
negative Regulation: testosterone ---| anxiety	Maeng,L.Y.;Milad,M.R.									10.1016/j.yhbeh.2015.04.002			0018-506X		Hormones and Behavior	25888456:1211				Homo sapiens	S0018-506X(15)00045-8	25888456						2015		Sex differences in anxiety disorders: Interactions between fear, stress, and gonadal hormones, Maeng,L.Y.; Milad,M.R., (2015), Hormones and Behavior	Testosterone also exerts effects on anxiety and fear processes that may be relevant in this discussion ( ).	Medscan					info:pmid/25888456#body:212	Cerebrospinal Fluid	Sex differences in anxiety disorders: Interactions between fear, stress, and gonadal hormones
negative Regulation: testosterone ---| anxiety	Mueller,S.C.;Fromm,S.;Ernst,M.;Merke,D.P.;Vanryzin,C.;Leschek,E.W.									10.1017/S1461145710001136	2011388432	1469-5111	1461-1457		International Journal of Neuropsychopharmacology	20860880:10019					S1461145710001136	20860880	51081611					2011		Increased medial temporal lobe and striatal grey-matter volume in a rare disorder of androgen excess: A voxel-based morphometry (VBM) study, Mueller,S.C.; Fromm,S. et al., (2011), International Journal of Neuropsychopharmacology	Testosterone plays a role in emotional processing (Derntl et al. 2009 ; Mueller et al. 2009), depression (Amore et al. 2009), anxiety (Fernandez-Guasti & ...	Medscan					info:pmid/20860880#cont:20		Increased medial temporal lobe and striatal grey-matter volume in a rare disorder of androgen excess: A voxel-based morphometry (VBM) study
negative Regulation: testosterone ---| anxiety	Šlamberová,R.;Pometlová,M.;Schutová,B.;Hrubá,L.;Deykun,K.;Mikulecká,A.									10.1097/FBP.0b013e32834afea4	2011523078	1473-5849	0955-8810		Behavioural Pharmacology	21921837:10034			Ovary	Homo sapiens		21921837	362582954					2011		Sex differences in social interaction of methamphetamine-treated rats, Šlamberová,R.; Pometlová,M. et al., (2011), Behavioural Pharmacology	In addition, testosterone has been shown to have anxiolytic effects in different tests of anxiety (Nyby, 2008).	Medscan					info:pmid/21921837#cont:35		Sex differences in social interaction of methamphetamine-treated rats
negative Regulation: testosterone ---| anxiety																														Title not available, No authors, (No publication date)		Medscan					info:pmid/26632120#abs:6
negative Regulation: testosterone ---| anxiety																														Title not available, No authors, (No publication date)		Medscan					info:pmid/27791114#cont:296
negative Regulation: testosterone ---| anxiety	Jennings,K.J.;de Lecea,L.									10.1210/endocr/bqaa150	20200959741	1945-7170	0013-7227		Endocrinology (United States)	32845294:10059			sensory system			32845294	2008419647					2020		Neural and hormonal control of sexual behavior, Jennings,K.J.; de Lecea,L., (2020), Endocrinology (United States)	Such socially induced testosterone pulses have been hypothesized to modify future behavior in several ways, including by promoting territory formation, promoting future winning (ie, the winner effect), modifying social vigilance, reducing anxiety, and potentially facilitating responses to the social situation through rapid, nongenomic actions (38-41).	Medscan					info:pmid/32845294#cont:60		Neural and hormonal control of sexual behavior
negative Regulation: testosterone ---| anxiety	Masson,C.;Prevost,A.;van Honk,J.;Solms,M.;van der Westhuizen,D.;Noel,J.-P.;van Honk,J.;Fotopoulou,A.;Serino,A.				neuron					10.1007/s00221-021-06080-1	20210324473	1432-1106	0014-4819		Experimental Brain Research	33770219:10286						33770219	2010960028					2021		Testosterone administration in women increases the size of their peripersonal space, Masson,C.; Prevost,A. et al., (2021), Experimental Brain Research	This is noteworthy, given that both anxiety (Iachini et al. 2015; Sambo and Iannetti 2013; Taffou and Viaud-Delmon 2014), and also paradoxically, testosterone, which is known to reduce anxiety (Hermans et al. 2006a, b; van Honk et al. 2005), increase peripersonal space.	Medscan					info:pmid/33770219#cont:287		Testosterone administration in women increases the size of their peripersonal space
negative Regulation: testosterone ---| anxiety	Ellis,S.N.;Honeycutt,J.A.;Honeycutt,J.A.									10.3389/fnbeh.2021.741454	20211080215		1662-5153		Frontiers in Behavioral Neuroscience	34803622:10442						34803622	636465164					2021		Sex Differences in Affective Dysfunction and Alterations in Parvalbumin in Rodent Models of Early Life Adversity, Ellis,S.N.; Honeycutt,J.A. et al., (2021), Frontiers in Behavioral Neuroscience	In addition to estrogens, testosterone may also play an important preventative role in the development of anxiety and depression (Aikey et al., 2002; Buddenberg et al., 2009; Roohbakhsh et al., 2011; Giltay et al., 2012; Hodosy et al., 2012; McHenry et al., 2014).	Medscan					info:pmid/34803622#cont:443		Sex Differences in Affective Dysfunction and Alterations in Parvalbumin in Rodent Models of Early Life Adversity
negative Regulation: testosterone ---| anxiety	Ellis,S.N.;Honeycutt,J.A.;Honeycutt,J.A.				neuron					10.3389/fnbeh.2021.741454	20211080215		1662-5153		Frontiers in Behavioral Neuroscience	34803622:10499			medial prefrontal cortex	Rattus norvegicus		34803622	636465164					2021		Sex Differences in Affective Dysfunction and Alterations in Parvalbumin in Rodent Models of Early Life Adversity, Ellis,S.N.; Honeycutt,J.A. et al., (2021), Frontiers in Behavioral Neuroscience	Testosterone rapidly reduces anxiety in male house mice (Mus musculus).	Medscan					info:pmid/34803622#cont:500		Sex Differences in Affective Dysfunction and Alterations in Parvalbumin in Rodent Models of Early Life Adversity
FunctionalAssociation: anxiety ---- hypothalamic-pituitary-gonadal system	Ravichandran,G.;Lakshmanan,D.K.;Raju,K.;Elangovan,A.;Nambirajan,G.;Devanesan,A.A.;Thilagar,S.									10.1016/j.envint.2018.12.032			0160-4120		Environment International	30622074:1253			hypothalamic-pituitary-gonadal system		S0160-4120(18)32251-7	30622074						2019		Food advanced glycation end products as potential endocrine disruptors: An emerging threat to contemporary and future generation, Ravichandran,G.; Lakshmanan,D.K. et al., (2019), Environment International	The subsequent alteration affects Hypothalamic-pituitary-gonadal axis leads to anxiety, depression and modulates learning and memory ( ; ).	Medscan			34: 'HPG ' -> 'Hypothalamic-pituitary-gonadal '		info:pmid/30622074#body:254		Food advanced glycation end products as potential endocrine disruptors: An emerging threat to contemporary and future generation
FunctionalAssociation: neurodevelopmental disorder ---- dementia	Merrill,M.A.;Chen,Y.;Strack,S.;Hell,J.W.									10.1016/j.tips.2005.10.003			0165-6147		Trends in Pharmacological Sciences	16253351:1150			hippocampus		S0165-6147(05)00268-3	16253351						2005		Activity-driven postsynaptic translocation of CaMKII, Merrill,M.A.; Chen,Y. et al., (2005), Trends in Pharmacological Sciences	In a mouse model for Angelman's syndrome, a neurodevelopmental disorder associated with early childhood dementia and seizures, calmodulin-dependent protein kinase II is inactivated by hyperphosphorylation of Thr305 or Thr306 in the calmodulin-binding region, probably as a consequence of decreased phosphatase activity .	Medscan			127: 'CaMKII ' -> 'calmodulin-dependent protein kinase II '		info:pmid/16253351#body:151		Activity-driven postsynaptic translocation of CaMKII
FunctionalAssociation: neurodevelopmental disorder ---- dementia	du Plessis,K.;d'Udekem,Y.									10.1016/j.athoracsur.2019.05.04310.1016/j.athoracsur.2019.05.043		1552-6259				31288020:5	Ann Thorac Surg					31288020						2019		The Neurodevelopmental Outcomes of Patients With Single Ventricles Across the Lifespan., du Plessis,K.; d'Udekem,Y., (2019), Ann Thorac Surg	Limited studies in adulthood and a lack of longitudinal studies hamper our full understanding of how neurodevelopment progresses across time, but estimates are that adults with neurodevelopmental impairments will be affected by abnormal brain aging and early-onset dementia.	Medscan					info:pmid/31288020#abs:6		The Neurodevelopmental Outcomes of Patients With Single Ventricles Across the Lifespan.
FunctionalAssociation: neurodevelopmental disorder ---- dementia	Kremers,S.H.M.;Beulens,J.W.J.;Rutters,F.;Kremers,S.H.M.;Elders,P.J.M.;Beulens,J.W.J.;de Wit,M.;Rutters,F.;Wild,S.H.;Elders,P.J.M.;Beulens,J.W.J.;Campbell,D.J.T.;Campbell,D.J.T.;Campbell,D.J.T.;Pouwer,F.;Lindekilde,N.;Pouwer,F.;Pouwer,F.;de Wit,M.;Lloyd,C									10.1007/s00125-022-05738-x	20220555328	1432-0428	0012-186X		Diabetologia	35729420:10047						35729420	2017965448					2022		The role of mental disorders in precision medicine for diabetes: a narrative review, Kremers,S.H.M.; Beulens,J.W.J. et al., (2022), Diabetologia	... (DSM)-5 definition of mental disorders [2] and included neurodevelopmental disorders (intellectual disability), schizophrenia and psychosis, bipolar disorder, depression, anxiety, obsessive–compulsive disorders, trauma-and stress-related disorders, feeding and eating disorders (anorexia, bulimia nervosa and binge-eating disorders), sleep–wake disorders (sleep disorders in general and insomnia…	Medscan					info:pmid/35729420#cont:48		The role of mental disorders in precision medicine for diabetes: a narrative review
FunctionalAssociation: fertility ---- hypothalamic-pituitary-gonadal system	Sen,A.;Hoffmann,H.M.									10.1016/j.mce.2019.110655			0303-7207		Molecular and Cellular Endocrinology	31756424:1005			hypothalamic-pituitary-gonadal system		S0303-7207(19)30357-0	31756424						2019		Role of core circadian clock genes in hormone release and target tissue sensitivity in the reproductive axis, Sen,A.; Hoffmann,H.M., (2019), Molecular and Cellular Endocrinology	Timed hormone release within the hypothalamic-pituitary-gonadal axis is required for normal fertility.	Medscan			64: '(HPG) ' -> ''		info:pmid/31756424#body:6		Role of core circadian clock genes in hormone release and target tissue sensitivity in the reproductive axis
FunctionalAssociation: fertility ---- hypothalamic-pituitary-gonadal system	Smedlund,K.B.;Hill,J.W.				neuron					10.1016/j.mce.2020.110996			0303-7207		Molecular and Cellular Endocrinology	32860862:1010			hypothalamic-pituitary-gonadal system		S0303-7207(20)30298-7	32860862						2020		The role of non-neuronal cells in hypogonadotropic hypogonadism, Smedlund,K.B.; Hill,J.W., (2020), Molecular and Cellular Endocrinology	We focus specifically on the interactions between GnRH neurons and glial cells and our growing knowledge of how endocrine, metabolic, and environmental signals are integrated by the hypothalamic-pituitary-gonadal axis to control fertility.	Medscan			182: 'HPG ' -> 'hypothalamic-pituitary-gonadal '		info:pmid/32860862#body:11		The role of non-neuronal cells in hypogonadotropic hypogonadism
FunctionalAssociation: fertility ---- hypothalamic-pituitary-gonadal system	Towe,M.;La,J.;El-Khatib,F.;Roberts,N.;Yafi,F.A.;Rubin,R.									10.1016/j.sxmr.2019.08.004			2050-0521		Sexual Medicine Reviews	31669123:1092			hypothalamic-pituitary-gonadal system		S2050-0521(19)30098-8	31669123						2020		Diet and Female Sexual Health, Towe,M.; La,J. et al., (2020), Sexual Medicine Reviews	This downregulation of the hypothalamic-pituitary-gonadal axis reduces fertility and likely also leads to poor sexual health.	Medscan					info:pmid/31669123#body:93		Diet and Female Sexual Health
FunctionalAssociation: fertility ---- hypothalamic-pituitary-gonadal system	Alexander,G.M.;Wilcox,T.;Farmer,M.E.									10.1016/j.yhbeh.2009.08.003			0018-506X		Hormones and Behavior	19699203:1005			hypothalamic-pituitary-gonadal system		S0018-506X(09)00173-1	19699203						2009		Hormone-behavior associations in early infancy, Alexander,G.M.; Wilcox,T. et al., (2009), Hormones and Behavior	For example, it is well established that inhibition of the hypothalamic-pituitary-gonadal axis can suppress both fertility and male sexual motivation ( ).	Medscan			59: 'HPG ' -> 'hypothalamic-pituitary-gonadal '		info:pmid/19699203#body:6		Hormone-behavior associations in early infancy
FunctionalAssociation: fertility ---- hypothalamic-pituitary-gonadal system	Kim,H.H.;Schlegel,P.N.									10.1016/j.ucl.2008.01.003			0094-0143		Urologic Clinics of North America	18423250:1041			hypothalamic-pituitary-gonadal system		S0094-0143(08)00004-9	18423250						2008		Endocrine Manipulation in Male Infertility, Kim,H.H.; Schlegel,P.N., (2008), Urologic Clinics of North America	Disruption at any point along the hypothalamic-pituitary-gonadal axis may result in fertility problems.	Medscan			34: 'HPG ' -> 'hypothalamic-pituitary-gonadal '		info:pmid/18423250#body:42		Endocrine Manipulation in Male Infertility
FunctionalAssociation: fertility ---- hypothalamic-pituitary-gonadal system	Wasserman,M.D.;Chapman,C.A.;Milton,K.;Gogarten,J.F.;Wittwer,D.J.;Ziegler,T.E.									10.1016/j.yhbeh.2012.09.005			0018-506X		Hormones and Behavior	23010620:1013			hypothalamic-pituitary-gonadal system		S0018-506X(12)00228-0	23010620						2012		Estrogenic plant consumption predicts red colobus monkey (Procolobus rufomitratus) hormonal state and behavior, Wasserman,M.D.; Chapman,C.A. et al., (2012), Hormones and Behavior	Interference with the hypothalamo-pituitary gonadal axis axis can result in altered fertility in males, due to the role of testosterone and gonadotropins in sperm production, and females, due to the role of estrogens and gonadotropins in their estrous cycle ( ).	Medscan			22: 'HPG ' -> 'hypothalamo-pituitary gonadal axis '		info:pmid/23010620#body:14		Estrogenic plant consumption predicts red colobus monkey (Procolobus rufomitratus) hormonal state and behavior
FunctionalAssociation: fertility ---- hypothalamic-pituitary-gonadal system	Moustakas-Verho,J.E.;Kurko,J.;House,A.H.;Erkinaro,J.;Debes,P.;Primmer,C.R.				neuron					10.1016/j.gep.2020.119149			1567-133X		Gene Expression Patterns	33007443:1059			hypothalamic-pituitary-gonadal system	Mus musculus	S1567-133X(20)30172-1	33007443						2020		Developmental expression patterns of six6: A gene linked with spawning ecotypes in Atlantic salmon, Moustakas-Verho,J.E.; Kurko,J. et al., (2020), Gene Expression Patterns	gonadotropin-releasing hormone neurons function in hormone signaling through the hypothalamic-pituitary-gonadal axis to regulate fertility and puberty, and Six6 has been shown to be necessary for this process in mice ( ; ).	Medscan			0: 'GnRH ' -> 'gonadotropin-releasing hormone ' 112: '(HPG) ' -> ''		info:pmid/33007443#body:60		Developmental expression patterns of six6: A gene linked with spawning ecotypes in Atlantic salmon
FunctionalAssociation: fertility ---- hypothalamic-pituitary-gonadal system	Waldrop,S.G.;Smith,G.P.;Boyle,S.M.;Sriranganathan,N.									10.1016/j.heliyon.2021.e06149			2405-8440		Heliyon	33644455:1026			hypothalamic-pituitary-gonadal system		S2405-8440(21)00254-1	33644455						2021		Brucella abortus RB51 ΔleuB expressing Salmonella FliC conjugated gonadotropins reduces mouse fetal numbers: A possible feral swine brucellosis immunocontraceptive vaccine, Waldrop,S.G.; Smith,G.P. et al., (2021), Heliyon	To evaluate if the hypothalamic-pituitary-gonadal axis has been negatively affected there are various fertility characteristics that can be measured.	Medscan					info:pmid/33644455#body:27		Brucella abortus RB51 ΔleuB expressing Salmonella FliC conjugated gonadotropins reduces mouse fetal numbers: A possible feral swine brucellosis immunocontraceptive vaccine
FunctionalAssociation: fertility ---- hypothalamic-pituitary-gonadal system	Shah,T.A.;Keye,W.R.									10.1016/j.cll.2005.06.007			0272-2712		Clinics in Laboratory Medicine	16129193:1031			hypothalamic-pituitary-gonadal system	Homo sapiens	S0272-2712(05)00068-5	16129193						2005		Fertility: Tissue and Cell Banking Overview, Shah,T.A.; Keye,W.R., (2005), Clinics in Laboratory Medicine	In pediatric patients with solid central nervous system tumors fertility disturbances may result from disruption of the hypothalamo-hypophyseal-gonadal axis after radiation therapy to the brain.	Medscan					info:pmid/16129193#body:32		Fertility: Tissue and Cell Banking Overview
FunctionalAssociation: fertility ---- hypothalamic-pituitary-gonadal system	Wallace,W.H.B.;Anderson,R.A.;Irvine,D.S.									10.1016/S1470-2045(05)70092-9			1470-2045		Lancet Oncology	15811616:1045			hypothalamic-pituitary-gonadal system		S1470-2045(05)70092-9	15811616						2005		Fertility preservation for young patients with cancer: who is at risk and what can be offered?, Wallace,W.H.B.; Anderson,R.A. et al., (2005), Lancet Oncology	Cranial irradiation is frequently used in treatment, and although the gonads are not harmed directly, fertility can be affected by disruption to the hypothalamic-pituitary-gonadal axis.	Medscan					info:pmid/15811616#body:46		Fertility preservation for young patients with cancer: who is at risk and what can be offered?
FunctionalAssociation: fertility ---- hypothalamic-pituitary-gonadal system	Givens,M.L.;Rave-Harel,N.;Goonewardena,V.D.;Kurotani,R.;Berdy,S.E.;Swan,C.H.;Rubenstein,J.L.R.;Robert,B.;Mellon,P.L.				neuron					10.1074/jbc.M502004200			0021-9258		Journal of Biological Chemistry	15743757:1000			hypothalamic-pituitary-gonadal system		S0021-9258(20)67565-2	15743757						2005		Developmental Regulation of Gonadotropin-releasing Hormone Gene Expression by the MSX and DLX Homeodomain Protein Families, Givens,M.L.; Rave-Harel,N. et al., (2005), Journal of Biological Chemistry	Proper sexual maturation and fertility are dependent upon the correct function of the hypothalamic-pituitary-gonadal axis, initiated by a small, yet critical population of gonadotropin-releasing hormone (GnRH) 1The abbreviations used are: GnRH, gonadotropin-releasing hormone; dpc, days postcoitum; EMSA, electromobility shift assay; DIG, digoxigenin; CNS, central nervous system. neurons.	Medscan					info:pmid/15743757#body:1		Developmental Regulation of Gonadotropin-releasing Hormone Gene Expression by the MSX and DLX Homeodomain Protein Families
FunctionalAssociation: fertility ---- hypothalamic-pituitary-gonadal system	Ko,E.K.;Chorich,L.P.;Sullivan,M.E.;Cameron,R.S.;Layman,L.C.									10.1016/j.mce.2017.10.009			0303-7207		Molecular and Cellular Endocrinology	29050862:1000			hypothalamic-pituitary-gonadal system		S0303-7207(17)30546-4	29050862						2017		JAK/STAT signaling pathway gene expression is reduced following Nelf knockdown in GnRH neurons, Ko,E.K.; Chorich,L.P. et al., (2017), Molecular and Cellular Endocrinology	The hypothalamic-pituitary-gonadal axis is necessary for pubertal development and fertility, and is regulated by gonadotropin releasing hormone (GnRH).	Medscan			35: '(HPG) ' -> ''		info:pmid/29050862#body:1		JAK/STAT signaling pathway gene expression is reduced following Nelf knockdown in GnRH neurons
FunctionalAssociation: fertility ---- hypothalamic-pituitary-gonadal system	Ajuogu,P.K.;Mgbere,O.O.;Bila,D.S.;McFarlane,J.R.									10.1016/j.jep.2018.12.036			0378-8741		Journal of Ethnopharmacology	30593891:1096			hypothalamic-pituitary-gonadal system		S0378-8741(18)32621-7	30593891						2019		Hormonal changes, semen quality and variance in reproductive activity outcomes of post pubertal rabbits fed Moringa oleifera Lam. leaf powder, Ajuogu,P.K.; Mgbere,O.O. et al., (2019), Journal of Ethnopharmacology	It has been suggested the hormones of the hypothalamic pituitary gonadal axis are essential reproductive biomarkers for the investigation of fertility and the functionality of reproduction in female animals ( ).	Medscan					info:pmid/30593891#body:97		Hormonal changes, semen quality and variance in reproductive activity outcomes of post pubertal rabbits fed Moringa oleifera Lam. leaf powder
FunctionalAssociation: fertility ---- hypothalamic-pituitary-gonadal system	Chen,Y.F.;Wu,C.Y.;Kao,C.H.;Tsai,T.F.									10.1016/j.arr.2010.07.003			1568-1637		Ageing Research Reviews	20667513:1052			hypothalamic-pituitary-gonadal system		S1568-1637(10)00055-3	20667513						2010		Longevity and lifespan control in mammals: Lessons from the mouse, Chen,Y.F.; Wu,C.Y. et al., (2010), Ageing Research Reviews	The somatotropic axis, growth hormone, and IGF-1 interact with the hypothalamic-pituitary-gonadal axis, which is involved in sexual development and fertility functions.	Medscan			23: 'GH' -> 'growth hormone'		info:pmid/20667513#body:53		Longevity and lifespan control in mammals: Lessons from the mouse
FunctionalAssociation: fertility ---- hypothalamic-pituitary-gonadal system	Zhang,H.;Bailey,J.S.;Coss,D.;Lin,B.;Tsutsumi,R.;Lawson,M.A.;Mellon,P.L.;Webster,N.J.												0888-8809			16772531:1064	Mol Endocrinol		hypothalamic-pituitary-gonadal system	Homo sapiens		16772531						2006		Activin modulates the transcriptional response of LbetaT2 cells to gonadotropin-releasing hormone and alters cellular proliferation., Zhang,H.; Bailey,J.S. et al., (2006), Mol Endocrinol	The hypothalamic-pituitary-gonadal axis is also critical to human fertility.	Medscan					info:pmid/16772531#body:65		Activin modulates the transcriptional response of LbetaT2 cells to gonadotropin-releasing hormone and alters cellular proliferation.
FunctionalAssociation: fertility ---- hypothalamic-pituitary-gonadal system	Wu,M.;Dumalska,I.;Morozova,E.;van den Pol,A.;Alreja,M.				neuron							1091-6490				19805188:1181	Proc Natl Acad Sci U S A		hypothalamic-pituitary-gonadal system	Mus musculus		19805188						2009		Melanin-concentrating hormone directly inhibits GnRH neurons and blocks kisspeptin activation, linking energy balance to reproduction., Wu,M.; Dumalska,I. et al., (2009), Proc Natl Acad Sci U S A	Thus, in the absence of an upregulated melanin-concentrating hormone system, lean mice may continue to be reproductively active, as melanin-concentrating hormone may be required to inhibit GnRH neurons and perhaps other components of the hypothalamic-pituitary-gonadal axis to suppress fertility.	Medscan					info:pmid/19805188#body:182		Melanin-concentrating hormone directly inhibits GnRH neurons and blocks kisspeptin activation, linking energy balance to reproduction.
FunctionalAssociation: fertility ---- hypothalamic-pituitary-gonadal system	Achermann,J.C.;Jameson,J.L.												0888-8809			10379880:1042	Mol Endocrinol		hypothalamic-pituitary-gonadal system			10379880						1999		Fertility and infertility: genetic contributions from the hypothalamic-pituitary-gonadal axis., Achermann,J.C.; Jameson,J.L., (1999), Mol Endocrinol	Single Gene Disorders in the Hypothalamic-Pituitary-Gonadal Axis Resulting in Impaired Fertility.	Medscan					info:pmid/10379880#body:43		Fertility and infertility: genetic contributions from the hypothalamic-pituitary-gonadal axis.
FunctionalAssociation: fertility ---- hypothalamic-pituitary-gonadal system	Hill,J.W.;Elias,C.F.;Hill,J.W.;Elias,C.F.									10.1152/physrev.00033.2017	20180877182	1522-1210	0031-9333		Physiological Reviews	30109817:10414			hypothalamic-pituitary-gonadal system			30109817	625367851					2018		Neuroanatomical framework of the metabolic control of reproduction, Hill,J.W.; Elias,C.F. et al., (2018), Physiological Reviews	It is possible that high ghrelin levels in Prader-Willi syndrome have an effect to inhibit the hypothalamo-pituitary-gonadal axis contributing to the disrupted fertility observed in affected individuals.	Medscan					info:pmid/30109817#cont:415		Neuroanatomical framework of the metabolic control of reproduction
FunctionalAssociation: fertility ---- hypothalamic-pituitary-gonadal system	Pandolfi,E.C.;Tonsfeldt,K.J.;Hoffmann,H.M.;Mellon,P.L.;Hoffmann,H.M.				neuron					10.1210/en.2019-00113	20190740826	1945-7170	0013-7227		Endocrinology	31211355:10279			hypothalamic-pituitary-gonadal system			31211355	629650594					2019		Deletion of the homeodomain protein six6 from gnrh neurons decreases gnrh gene expression, resulting in infertility, Pandolfi,E.C.; Tonsfeldt,K.J. et al., (2019), Endocrinology	GnRH neurons are a key regulator of the hypothalamic-pituitary-gonadal axis essential in regulating fertility, pregnancy, puberty, and numerous other physiological life functions (49, 50).	Medscan					info:pmid/31211355#cont:280		Deletion of the homeodomain protein six6 from gnrh neurons decreases gnrh gene expression, resulting in infertility
FunctionalAssociation: fertility ---- hypothalamic-pituitary-gonadal system	Mason,K.A.;Schoelwer,M.J.;Rogol,A.D.									10.1210/ENDREV/BNAA003	20210240562	1945-7189	0163-769X		Endocrine Reviews	32115641:10169			hypothalamic-pituitary-gonadal system	Homo sapiens		32115641	2011259835					2020		Androgens during infancy, childhood, and adolescence: Physiology and use in clinical practice, Mason,K.A.; Schoelwer,M.J. et al., (2020), Endocrine Reviews	This may be one among many factors (reduced proportion of women attempting to conceive, virilization, impaired sexual functioning, impact of elevated progesterone on endometrial tissue, and influence of hyperandrogenemia on the hypothalamic-pituitary-gonadal axis) contributing to the reduced rate of fertility in this population, cited as 0% to 10% in women treated with corticosteroid therapy alon…	Medscan					info:pmid/32115641#cont:170	endometrium	Androgens during infancy, childhood, and adolescence: Physiology and use in clinical practice
FunctionalAssociation: fertility ---- hypothalamic-pituitary-gonadal system	Schoeller,E.L.;Schon,S.;Moley,K.H.;Moley,K.H.									10.1007/s00441-012-1387-7	2012549764	1432-0878	0302-766X		Cell and Tissue Research	22526620:10032			hypothalamic-pituitary-gonadal system			22526620	51961413					2012		The effects of type 1 diabetes on the hypothalamic, pituitary and testes axis, Schoeller,E.L.; Schon,S. et al., (2012), Cell and Tissue Research	Disruptions in any part of the hypothalamic pituitary gonadal axis impair fertility.	Medscan					info:pmid/22526620#cont:33		The effects of type 1 diabetes on the hypothalamic, pituitary and testes axis
FunctionalAssociation: fertility ---- hypothalamic-pituitary-gonadal system	Schoeller,E.L.;Schon,S.;Moley,K.H.;Moley,K.H.									10.1007/s00441-012-1387-7	2012549764	1432-0878	0302-766X		Cell and Tissue Research	22526620:10115			hypothalamic-pituitary-gonadal system			22526620	51961413					2012		The effects of type 1 diabetes on the hypothalamic, pituitary and testes axis, Schoeller,E.L.; Schon,S. et al., (2012), Cell and Tissue Research	Fertility effects of deficiency in the hypothalamic pituitary gonadal axis	Medscan					info:pmid/22526620#cont:116		The effects of type 1 diabetes on the hypothalamic, pituitary and testes axis
FunctionalAssociation: fertility ---- hypothalamic-pituitary-gonadal system	Hoffmann,H.M.;Trang,C.;Gong,P.;Pandolfi,E.C.;Mellon,P.L.;Kimura,I.				neuron					10.1523/JNEUROSCI.2723-15.2016	20160250658	1529-2401	0270-6474		Journal of Neuroscience	27013679:10003			hypothalamic-pituitary-gonadal system	Mammalia		27013679	609293807					2016		Deletion of Vax1 from gonadotropin-releasing hormone (GnRH) neurons abolishes GnRH expression and leads to hypogonadism and infertility, Hoffmann,H.M.; Trang,C. et al., (2016), Journal of Neuroscience	Hypothalamic gonadotropin-releasing hormone (GnRH) neurons are at the apex of the hypothalamic-pituitary-gonadal axis that regulates mammalian fertility.	Medscan					info:pmid/27013679#cont:4		Deletion of Vax1 from gonadotropin-releasing hormone (GnRH) neurons abolishes GnRH expression and leads to hypogonadism and infertility
FunctionalAssociation: fertility ---- hypothalamic-pituitary-gonadal system	Allen-Worthington,K.;Xie,J.;Brown,J.L.;Edmunson,A.M.;Dowling,A.;Scavelli,K.;Yoon,H.;Roberson,M.S.;Kim,D.-G.;Bynoe,M.S.;Navratil,A.M.;Clarke,I.									10.1210/me.2015-1324	20160658524	1944-9917	0888-8809		Molecular Endocrinology	27482602:10004			hypothalamic-pituitary-gonadal system	Mammalia		27482602	612110664					2016		The F0F1 ATP synthase complex localizes to membrane rafts in gonadotrope cells, Allen-Worthington,K.; Xie,J. et al., (2016), Molecular Endocrinology	Fertility in mammals requires appropriate communication within the hypothalamic-pituitary-gonadal axis and the GnRH receptor (GnRHR) is a central conduit for this communication.	Medscan					info:pmid/27482602#cont:5		The F0F1 ATP synthase complex localizes to membrane rafts in gonadotrope cells
FunctionalAssociation: fertility ---- hypothalamic-pituitary-gonadal system	Christian,C.A.;Reddy,D.S.;Maguire,J.;Forcelli,P.A.									10.1124/pr.119.017392	20200753023	1521-0081	0031-6997		Pharmacological Reviews	32817274:11435			hypothalamic-pituitary-gonadal system	Mammalia		32817274	2004970118					2020		Sex differences in the epilepsies and associated comorbidities: Implications for use and development of pharmacotherapies, Christian,C.A.; Reddy,D.S. et al., (2020), Pharmacological Reviews	Investigations of the pathophysiology of reproductive endocrine comorbidities of epilepsy have naturally focused on the hypothalamic-pituitary-gonadal axis, which links the brain to the control of fertility and reproduction in all mammalian species.	Medscan					info:pmid/32817274#cont:1436		Sex differences in the epilepsies and associated comorbidities: Implications for use and development of pharmacotherapies
FunctionalAssociation: fertility ---- hypothalamic-pituitary-gonadal system	Vélez,L.M.;Abruzzese,G.A.;Motta,A.B.									10.2174/1381612811319250010		1873-4286				23565653:0	Curr Pharm Des		hypothalamic-pituitary-gonadal system			23565653						2013		The biology of the peroxisome proliferator-activated receptor system in the female reproductive tract., Vélez,L.M.; Abruzzese,G.A. et al., (2013), Curr Pharm Des	Fuel sensors such as glucose, insulin or leptin, are known to be directly involved in the regulation of fertility at each level of the hypothalamic-pituitary-gonadal axis.	Medscan					info:pmid/23565653#abs:1		The biology of the peroxisome proliferator-activated receptor system in the female reproductive tract.
FunctionalAssociation: fertility ---- hypothalamic-pituitary-gonadal system	Hoffmann,H.M.;Trang,C.;Gong,P.;Kimura,I.;Pandolfi,E.C.;Mellon,P.L.				neuron					10.1523/JNEUROSCI.2723-15.201610.1523/JNEUROSCI.2723-15.2016		1529-2401				27013679:0	J Neurosci		hypothalamic-pituitary-gonadal system	Mammalia		27013679						2016		Deletion of Vax1 from Gonadotropin-Releasing Hormone (GnRH) Neurons Abolishes GnRH Expression and Leads to Hypogonadism and Infertility., Hoffmann,H.M.; Trang,C. et al., (2016), J Neurosci	Hypothalamic gonadotropin-releasing hormone (GnRH) neurons are at the apex of the hypothalamic-pituitary-gonadal axis that regulates mammalian fertility.	Medscan					info:pmid/27013679#abs:1		Deletion of Vax1 from Gonadotropin-Releasing Hormone (GnRH) Neurons Abolishes GnRH Expression and Leads to Hypogonadism and Infertility.
FunctionalAssociation: fertility ---- hypothalamic-pituitary-gonadal system	Hoffmann,H.M.;Mellon,P.L.				neuron								2470-4008			28164172:1	Neurosci Commun (Houst)		hypothalamic-pituitary-gonadal system			28164172						2016		A small population of hypothalamic neurons govern fertility: the critical role of VAX1 in GnRH neuron development and fertility maintenance., Hoffmann,H.M.; Mellon,P.L., (2016), Neurosci Commun (Houst)	GnRH neurons are at the apex of the hypothalamic-pituitary-gonadal axis that regulates fertility.	Medscan					info:pmid/28164172#abs:2		A small population of hypothalamic neurons govern fertility: the critical role of VAX1 in GnRH neuron development and fertility maintenance.
FunctionalAssociation: fertility ---- hypothalamic-pituitary-gonadal system	Acevedo-Rodriguez,A.;Kauffman,A.S.;Cherrington,B.D.;Borges,C.S.;Roepke,T.A.;Laconi,M.									10.1111/jne.1259010.1111/jne.12590		1365-2826				29524268:0	J Neuroendocrinol		hypothalamic-pituitary-gonadal system			29524268						2018		Emerging insights into hypothalamic-pituitary-gonadal axis regulation and interaction with stress signalling., Acevedo-Rodriguez,A.; Kauffman,A.S. et al., (2018), J Neuroendocrinol	Reproduction and fertility are regulated via hormones of the hypothalamic-pituitary-gonadal axis.	Medscan			92: '(HPG) ' -> ''		info:pmid/29524268#abs:1		Emerging insights into hypothalamic-pituitary-gonadal axis regulation and interaction with stress signalling.
FunctionalAssociation: fertility ---- hypothalamic-pituitary-gonadal system	Jasurda,J.S.;Jung,D.O.;Froeter,E.D.;Schwartz,D.B.;Hopkins,T.D.;Farris,C.L.;McGee,S.;Narayan,P.;Ellsworth,B.S.									10.1095/biolreprod.113.11237510.1095/biolreprod.113.112375		1529-7268				24258212:0	Biol Reprod		hypothalamic-pituitary-gonadal system			24258212						2014		The forkhead transcription factor, FOXP3: a critical role in male fertility in mice., Jasurda,J.S.; Jung,D.O. et al., (2014), Biol Reprod	Fertility is dependent on the hypothalamic-pituitary-gonadal axis.	Medscan					info:pmid/24258212#abs:1		The forkhead transcription factor, FOXP3: a critical role in male fertility in mice.
FunctionalAssociation: fertility ---- hypothalamic-pituitary-gonadal system	Pandolfi,E.C.;Tonsfeldt,K.J.;Hoffmann,H.M.;Mellon,P.L.;Hoffmann,H.M.				neuron					10.1210/en.2019-00113	20190740826	1945-7170	0013-7227		Endocrinology	100180167:10279			hypothalamic-pituitary-gonadal system				629650594					2019		Deletion of the homeodomain protein six6 from gnrh neurons decreases gnrh gene expression, resulting in infertility, Pandolfi,E.C.; Tonsfeldt,K.J. et al., (2019), Endocrinology	GnRH neurons are a key regulator of the hypothalamic-pituitary-gonadal axis essential in regulating fertility, pregnancy, puberty, and numerous other physiological life functions (49, 50).	Medscan					info:doi/10.1210/en.2019-00113#cont:280		Deletion of the homeodomain protein six6 from gnrh neurons decreases gnrh gene expression, resulting in infertility
FunctionalAssociation: fertility ---- hypothalamic-pituitary-gonadal system	Kanasaki,H.;Tumurbaatar,T.;Tumurgan,Z.;Oride,A.;Okada,H.;Kyo,S.									10.1007/s43032-021-00695-z	20210687177	1933-7205	1933-7191		Reproductive Sciences	34268716:10229			hypothalamic-pituitary-gonadal system			34268716	2013154645					2021		Mutual Interactions Between GnRH and Kisspeptin in GnRH- and Kiss-1-Expressing Immortalized Hypothalamic Cell Models, Kanasaki,H.; Tumurbaatar,T. et al., (2021), Reproductive Sciences	Precise control of the hypothalamic-pituitary-gonadal axis is essential for maintaining fertility in all animals.	Medscan					info:pmid/34268716#cont:230		Mutual Interactions Between GnRH and Kisspeptin in GnRH- and Kiss-1-Expressing Immortalized Hypothalamic Cell Models
FunctionalAssociation: fertility ---- hypothalamic-pituitary-gonadal system	Stewart,C.A.;Wang,Y.;Mullen,R.D.;Kircher,B.K.;Behringer,R.R.;Stewart,M.D.;Liang,R.;Liu,Y.									10.1210/endocr/bqac011	20220192158	1945-7170	0013-7227		Endocrinology (United States)	35134138:10026			hypothalamic-pituitary-gonadal system			35134138	2017027573					2022		Chronic Estrus Disrupts Uterine Gland Development and Homeostasis, Stewart,C.A.; Wang,Y. et al., (2022), Endocrinology (United States)	This system is referred to as the hypothalamic-pituitary-gonadal axis, which is essential for cyclicity, fertility, and pregnancy.	Medscan					info:pmid/35134138#cont:27		Chronic Estrus Disrupts Uterine Gland Development and Homeostasis
FunctionalAssociation: fertility ---- hypothalamic-pituitary-gonadal system	Bechmann,N.;Maccio,U.;Moch,H.;Varga,Z.;Kotb,R.;Dweik,R.A.;Cherfane,M.;Bornstein,S.R.;Bornstein,S.R.									10.1055/a-1891-6621	20220677199	1439-4286	0018-5043		Hormone and Metabolic Research	35853464:10065			hypothalamic-pituitary-adrenal system	Homo sapiens		35853464	2019427221					2022		COVID-19 Infections in Gonads: Consequences on Fertility?, Bechmann,N.; Maccio,U. et al., (2022), Hormone and Metabolic Research	... protease serine subtype 2 and a simultaneous expression in human gonads could cause local inflammation after virus entry leading to tissue dysfunction. b: Physiological stress during the ongoing pandemic may also have an impact on the libido and the menstrual cycle. c: The interaction between the hypothalamic-pituitary-gonadal axis and the hypothalamic-pituitary-adrenal axis plays a crucial r…	Medscan					info:pmid/35853464#cont:66		COVID-19 Infections in Gonads: Consequences on Fertility?
FunctionalAssociation: fertility ---- hypothalamic-pituitary-gonadal system	Bechmann,N.;Maccio,U.;Moch,H.;Varga,Z.;Kotb,R.;Dweik,R.A.;Cherfane,M.;Bornstein,S.R.;Bornstein,S.R.									10.1055/a-1891-6621	20220677199	1439-4286	0018-5043		Hormone and Metabolic Research	35853464:10034			hypothalamic-pituitary-gonadal system			35853464	2019427221					2022		COVID-19 Infections in Gonads: Consequences on Fertility?, Bechmann,N.; Maccio,U. et al., (2022), Hormone and Metabolic Research	Impairment of the hypothalamic-pituitary-gonadal axis thus has direct consequences for fertility in males and females ( ?Fig. 1).	Medscan					info:pmid/35853464#cont:35		COVID-19 Infections in Gonads: Consequences on Fertility?
FunctionalAssociation: neurodevelopmental disorder ---- cognition	Homberg,J.R.;Kyzar,E.J.;Nguyen,M.;Norton,W.H.;Pittman,J.;Poudel,M.K.;Gaikwad,S.;Nakamura,S.;Koshiba,M.;Yamanouchi,H.;Scattoni,M.L.;Ullman,J.F.P.;Diamond,D.M.;Kaluyeva,A.A.;Parker,M.O.;Klimenko,V.M.;Apryatin,S.A.;Brown,R.E.;Song,C.;Gainetdinov,R.R.;Gottes									10.1016/j.neubiorev.2016.03.013			0149-7634		Neuroscience and Biobehavioral Reviews	27048961:1159					S0149-7634(15)30137-8	27048961						2016		Understanding autism and other neurodevelopmental disorders through experimental translational neurobehavioral models, Homberg,J.R.; Kyzar,E.J. et al., (2016), Neuroscience and Biobehavioral Reviews	Beyond their obvious advantage of larger size, rats have a wider range of well established complex behavioral paradigms (compared to mice), particularly critical to evaluate fine behaviors, cognitive function and emotionality, critical for Neurodevelopmental disorder research ( ).	Medscan			240: 'NDD ' -> 'Neurodevelopmental disorder '		info:pmid/27048961#body:160		Understanding autism and other neurodevelopmental disorders through experimental translational neurobehavioral models
FunctionalAssociation: neurodevelopmental disorder ---- cognition	James,T.F.;Nenov,M.N.;Tapia,C.M.;Lecchi,M.;Koshy,S.;Green,T.A.;Laezza,F.				interneuron					10.1016/j.neuro.2016.12.005			0161-813X		Neurotoxicology	28007400:1023			brain		S0161-813X(16)30256-X	28007400						2017		Consequences of acute Nav1.1 exposure to deltamethrin, James,T.F.; Nenov,M.N. et al., (2017), Neurotoxicology	As the primary Nav channel isoform expressed in fast-spiking GABAergic interneurons in the brain, Nav1.1 plays an essential role in synchronizing brain activity during cognitive tasks which are disrupted in neurodevelopmental disorders, such as autism and schizophrenia ( ).	Medscan					info:pmid/28007400#body:24		Consequences of acute Nav1.1 exposure to deltamethrin
FunctionalAssociation: neurodevelopmental disorder ---- cognition	Snyder,J.M.;Wood,T.R.;Corry,K.;Moralejo,D.H.;Parikh,P.;Juul,S.E.									10.1016/j.ijdevneu.2018.05.006			0736-5748		International Journal of Developmental Neuroscience	29791868:1000					S0736-5748(18)30092-3	29791868						2018		Ontogeny of white matter, toll-like receptor expression, and motor skills in the neonatal ferret, Snyder,J.M.; Wood,T.R. et al., (2018), International Journal of Developmental Neuroscience	Up to fifty percent of surviving infants born extremely preterm (less than 28 weeks of gestation) develop long-term neurodevelopmental impairments affecting cognition and learning, or motor problems such as cerebral palsy ( ).	Medscan					info:pmid/29791868#body:1		Ontogeny of white matter, toll-like receptor expression, and motor skills in the neonatal ferret
FunctionalAssociation: neurodevelopmental disorder ---- cognition	Kratzert,W.B.;Boyd,E.K.;Schwarzenberger,J.C.									10.1053/j.jvca.2017.11.025			1053-0770		Journal of Cardiothoracic and Vascular Anesthesia	29500124:1117			brain		S1053-0770(17)30907-2	29500124						2018		Management of the Critically Ill Adult With Congenital Heart Disease, Kratzert,W.B.; Boyd,E.K. et al., (2018), Journal of Cardiothoracic and Vascular Anesthesia	A significant proportion of children with congenital heart disease grow up with neurodevelopmental impairments affecting cognition, motor and language development, and higher-order cognitive functions.	Medscan			42: 'CHD ' -> 'congenital heart disease '		info:pmid/29500124#body:118		Management of the Critically Ill Adult With Congenital Heart Disease
FunctionalAssociation: neurodevelopmental disorder ---- cognition	Wamsley,E.J.;Tucker,M.A.;Shinn,A.K.;Ono,K.E.;McKinley,S.K.;Ely,A.V.;Goff,D.C.;Stickgold,R.;Manoach,D.S.									10.1016/j.biopsych.2011.08.008			0006-3223		Biological Psychiatry	21967958:1110					S0006-3223(11)00814-6	21967958						2012		Reduced Sleep Spindles and Spindle Coherence in Schizophrenia: Mechanisms of Impaired Memory Consolidation?, Wamsley,E.J.; Tucker,M.A. et al., (2012), Biological Psychiatry	In this context, we note that spindles are also reported to be abnormal in several other neurodevelopmental disorders affecting cognition, including mental retardation ( ), phenylketonuria ( ), and autism ( ).	Medscan					info:pmid/21967958#body:111		Reduced Sleep Spindles and Spindle Coherence in Schizophrenia: Mechanisms of Impaired Memory Consolidation?
FunctionalAssociation: neurodevelopmental disorder ---- cognition	Uzbay,T.I.									10.1016/j.neubiorev.2011.08.006			0149-7634		Neuroscience and Biobehavioral Reviews	21893093:1420					S0149-7634(11)00152-7	21893093						2012		The pharmacological importance of agmatine in the brain, Uzbay,T.I., (2012), Neuroscience and Biobehavioral Reviews	The neurodevelopmental disorder represents a complex condition, affecting almost all brain functions, such as perception, cognitive functions, consideration and emotion.	Medscan					info:pmid/21893093#body:421		The pharmacological importance of agmatine in the brain
FunctionalAssociation: neurodevelopmental disorder ---- cognition	Baune,B.T.;Czira,M.E.;Smith,A.L.;Mitchell,D.;Sinnamon,G.									10.1016/j.jad.2012.02.041			0165-0327		Journal of Affective Disorders	22445673:1027					S0165-0327(12)00190-5	22445673						2012		Neuropsychological performance in a sample of 13-25year olds with a history of non-psychotic major depressive disorder, Baune,B.T.; Czira,M.E. et al., (2012), Journal of Affective Disorders	Exclusion criteria were known neurological disorders, neurodevelopmental disorders such as learning disabilities affecting cognitive function and primary heavy alcohol and drug abuse since these conditions could affect neuropsychological testing.	Medscan					info:pmid/22445673#body:28		Neuropsychological performance in a sample of 13-25year olds with a history of non-psychotic major depressive disorder
FunctionalAssociation: neurodevelopmental disorder ---- cognition	Walder,D.J.;Mittal,V.;Trotman,H.D.;McMillan,A.L.;Walker,E.F.									10.1016/j.schres.2007.12.477			0920-9964		Schizophrenia Research	18280704:1094					S0920-9964(08)00036-4	18280704						2008		Neurocognition and conversion to psychosis in adolescents at high-risk, Walder,D.J.; Mittal,V. et al., (2008), Schizophrenia Research	This possibility fits with research suggesting that males are more vulnerable to neurodevelopmental abnormalities, which may influence cognition ( ).	Medscan					info:pmid/18280704#body:95		Neurocognition and conversion to psychosis in adolescents at high-risk
FunctionalAssociation: neurodevelopmental disorder ---- cognition	Henriksen,C.;Haugholt,K.;Lindgren,M.;Aurvåg,A.K.;Rønnestad,A.;Grønn,M.;Solberg,R.;Moen,A.;Nakstad,B.;Berge,R.K.;Smith,L.;Iversen,P.O.;Drevon,C.A.											1098-4275				18519483:1094	Pediatrics					18519483						2008		Improved cognitive development among preterm infants attributable to early supplementation of human milk with docosahexaenoic acid and arachidonic acid., Henriksen,C.; Haugholt,K. et al., (2008), Pediatrics	Adequate nutrition during infancy and early childhood is essential for optimal growth, cognitive functioning, and health.1 Preterm infants have increased morbidity and mortality rates in early life and higher prevalence rates of school problems and neurodevelopmental impairments, compared with term infants.2,3 Approximately 50% of preterm infants have psychological complaints, and 25% shows signs…	Medscan					info:pmid/18519483#body:95	breast milk	Improved cognitive development among preterm infants attributable to early supplementation of human milk with docosahexaenoic acid and arachidonic acid.
FunctionalAssociation: neurodevelopmental disorder ---- cognition	Hyman,S.E.;Hyman,S.E.									10.1038/nn.4429	20160797061	1546-1726	1097-6256		Nature Neuroscience	27786185:10063						27786185	613090828					2016		Back to basics: Luring industry back into neuroscience, Hyman,S.E.; Hyman,S.E., (2016), Nature Neuroscience	One more example: it has recently been reported that multiple human genes involved in cognition and social behavior that are also implicated in neurodevelopmental disorders, such as autism spectrum disorders, are found in genomic regions that have evolved rapidly in recent evolutionary history (human accelerated regions),	Medscan					info:pmid/27786185#cont:64		Back to basics: Luring industry back into neuroscience
FunctionalAssociation: neurodevelopmental disorder ---- cognition	McHail,D.G.;Valibeigi,N.;Dumas,T.C.;Dumas,T.C.									10.1101/lm.046300.117	20180206483	1549-5485	1072-0502		Learning and Memory	29449458:10283			nervous system			29449458	621356899					2018		Barnes maze for juvenile rats delineates the emergence of spatial navigation ability, McHail,D.G.; Valibeigi,N. et al., (2018), Learning and Memory	This baseline will be useful in animal models of neurodevelopmental disorders associated with impaired cognition.	Medscan					info:pmid/29449458#cont:284		Barnes maze for juvenile rats delineates the emergence of spatial navigation ability
FunctionalAssociation: neurodevelopmental disorder ---- cognition	Rafi,S.K.;Butler,M.G.;Fernández-Jaén,A.;Álvarez,A.;Nadeau,O.W.									10.3390/ijms20133358	20190622563	1422-0067	1661-6596		International Journal of Molecular Sciences	31323913:10682						31323913	2002453858					2019		High functioning autism with missense mutations in synaptotagmin-like protein 4 (SYTL4) and transmembrane protein 187 (TMEM187) genes: SYTL4- protein modeling, protein-protein interaction, expression profiling and microRNA studies, Rafi,S.K.; Butler,M.G. et al., (2019), International Journal of Molecular Sciences	The TMEM187 gene is in linkage with the MECP2 gene which is a well-known determinant of brain structure, and amino acid variations in the MECP2 protein cause micro-encephalopathy and are also associated with several neurodevelopmental disorders that affect both brain morphology and cognition [96].	Medscan					info:pmid/31323913#cont:683		High functioning autism with missense mutations in synaptotagmin-like protein 4 (SYTL4) and transmembrane protein 187 (TMEM187) genes: SYTL4- protein modeling, protein-protein interaction, expression profiling and microRNA studies
FunctionalAssociation: neurodevelopmental disorder ---- cognition	Karmiloff-Smith,A.									10.1097/WCO.0b013e3283518130	2012213941	1473-6551	1350-7540		Current Opinion in Neurology	22322417:10005						22322417	51856024					2012		Perspectives on the dynamic development of cognitive capacities: Insights from Williams syndrome, Karmiloff-Smith,A., (2012), Current Opinion in Neurology	Research on Williams syndrome is taken as a model, used to demonstrate the static versus dynamic perspectives, covering new work on social cognition, spatial cognition, and sleep-related consolidation of memory in neurodevelopmental disorders, as well as hypothesis-driven cross-syndrome comparisons.	Medscan					info:pmid/22322417#cont:6		Perspectives on the dynamic development of cognitive capacities: Insights from Williams syndrome
FunctionalAssociation: neurodevelopmental disorder ---- cognition	Ye,H.;Liu,J.;Wu,J.Y.									10.1159/000322543	2011133476		1424-862X		NeuroSignals	21212702:10009			brain			21212702	51222720					2010		Cell adhesion molecules and their involvement in autism spectrum disorder, Ye,H.; Liu,J. et al., (2010), NeuroSignals	Autism is a group of neurodevelopmental disorders affecting many aspects of cognition and behavior.	Medscan					info:pmid/21212702#cont:10		Cell adhesion molecules and their involvement in autism spectrum disorder
FunctionalAssociation: neurodevelopmental disorder ---- cognition	Peng,Y.;Lu,Z.;Li,G.;Piechowicz,M.;Anderson,M.;Uddin,Y.;Qiu,S.;Lu,Z.;Li,G.;Qiu,S.;Wu,J.				neuron					10.1038/mp.2015.182	20160019795	1476-5578	1359-4184		Molecular Psychiatry	26728565:10325			prefrontal cortex			26728565	607581057					2016		The autism-associated MET receptor tyrosine kinase engages early neuronal growth mechanism and controls glutamatergic circuits development in the forebrain, Peng,Y.; Lu,Z. et al., (2016), Molecular Psychiatry	Disruptions to the molecular mechanisms controlling excitatory synapse structure and function, often seen with deleterious mutations in synaptic proteins,46–49 have been suggested to underlie neurodevelopmental disorders affecting cognition, including intellectual disability and autism spectrum disorder.50,51	Medscan					info:pmid/26728565#cont:326		The autism-associated MET receptor tyrosine kinase engages early neuronal growth mechanism and controls glutamatergic circuits development in the forebrain
FunctionalAssociation: neurodevelopmental disorder ---- cognition	Brambilla,P.;Hardan,A.;di Nemi,S.U.;Perez,J.;Soares,J.C.;Barale,F.									10.1016/j.brainresbull.2003.06.001			0361-9230			14519452:0	Brain Res Bull					14519452						2003		Brain anatomy and development in autism: review of structural MRI studies., Brambilla,P.; Hardan,A. et al., (2003), Brain Res Bull	Autism is a neurodevelopmental disorder that severely disrupts social and cognitive functions.	Medscan					info:pmid/14519452#abs:1		Brain anatomy and development in autism: review of structural MRI studies.
FunctionalAssociation: neurodevelopmental disorder ---- cognition	Joyner,A.H.;J,C.R.;Bloss,C.S.;Bakken,T.E.;Rimol,L.M.;Melle,I.;Agartz,I.;Djurovic,S.;Topol,E.J.;Schork,N.J.;Andreassen,O.A.;Dale,A.M.									10.1073/pnas.090186610610.1073/pnas.0901866106		1091-6490				19717458:1	Proc Natl Acad Sci U S A					19717458						2009		A common MECP2 haplotype associates with reduced cortical surface area in humans in two independent populations., Joyner,A.H.; J,C.R. et al., (2009), Proc Natl Acad Sci U S A	Mutations in the MECP2 protein cause microencephalopathy and are associated with several neurodevelopmental disorders that affect both brain morphology and cognition.	Medscan					info:pmid/19717458#abs:2		A common MECP2 haplotype associates with reduced cortical surface area in humans in two independent populations.
FunctionalAssociation: neurodevelopmental disorder ---- cognition	Gauthier,J.;Siddiqui,T.J.;Huashan,P.;Yokomaku,D.;Hamdan,F.F.;Champagne,N.;Lapointe,M.;Spiegelman,D.;Noreau,A.;Lafrenière,R.G.;Fathalli,F.;Joober,R.;Krebs,M.O.;DeLisi,L.E.;Mottron,L.;Fombonne,E.;Michaud,J.L.;Drapeau,P.;Carbonetto,S.;Craig,A.M.;Rouleau,G.									10.1007/s00439-011-0975-z10.1007/s00439-011-0975-z		1432-1203				21424692:0	Hum Genet					21424692						2011		Truncating mutations in NRXN2 and NRXN1 in autism spectrum disorders and schizophrenia., Gauthier,J.; Siddiqui,T.J. et al., (2011), Hum Genet	Growing genetic evidence is converging in favor of common pathogenic mechanisms for autism spectrum disorders , intellectual disability (ID or mental retardation) and schizophrenia , three neurodevelopmental disorders affecting cognition and behavior.	Medscan			110: '(ASD)' -> '' 181: '(SCZ)' -> ''		info:pmid/21424692#abs:1		Truncating mutations in NRXN2 and NRXN1 in autism spectrum disorders and schizophrenia.
FunctionalAssociation: neurodevelopmental disorder ---- cognition	Karmiloff-Smith,A.									10.1097/WCO.0b013e328351813010.1097/WCO.0b013e3283518130		1473-6551				22322417:1	Curr Opin Neurol					22322417						2012		Perspectives on the dynamic development of cognitive capacities: insights from Williams syndrome., Karmiloff-Smith,A., (2012), Curr Opin Neurol	Research on Williams syndrome is taken as a model, used to demonstrate the static versus dynamic perspectives, covering new work on social cognition, spatial cognition, and sleep-related consolidation of memory in neurodevelopmental disorders, as well as hypothesis-driven cross-syndrome comparisons.	Medscan					info:pmid/22322417#abs:2		Perspectives on the dynamic development of cognitive capacities: insights from Williams syndrome.
FunctionalAssociation: neurodevelopmental disorder ---- cognition	Gigek,C.O.;Chen,E.S.;Ota,V.K.;Maussion,G.;Peng,H.;Vaillancourt,K.;Diallo,A.B.;Lopez,J.P.;Crapper,L.;Vasuta,C.;Chen,G.G.;Ernst,C.									10.1038/tp.2015.5610.1038/tp.2015.56		2158-3188				25966365:0	Transl Psychiatry					25966365						2015		A molecular model for neurodevelopmental disorders., Gigek,C.O.; Chen,E.S. et al., (2015), Transl Psychiatry	Genes implicated in neurodevelopmental disorders important in cognition and behavior may have convergent function and several cellular pathways have been implicated, including protein translational control, chromatin modification, and synapse assembly and maintenance.	Medscan			49: '(NDDs) ' -> ''		info:pmid/25966365#abs:1		A molecular model for neurodevelopmental disorders.
FunctionalAssociation: neurodevelopmental disorder ---- cognition	Castelhano,J.;Bernardino,I.;Rebola,J.;Rodriguez,E.;Castelo-Branco,M.									10.1162/jocn_a_0086310.1162/jocn_a_00863		1530-8898				26284991:1	J Cogn Neurosci		nervous system			26284991						2015		Oscillations or Synchrony? Disruption of Neural Synchrony despite Enhanced Gamma Oscillations in a Model of Disrupted Perceptual Coherence., Castelhano,J.; Bernardino,I. et al., (2015), J Cogn Neurosci	The hypothesis of loss of central perceptual coherence has been proposed to be at the origin of abnormal cognition in autism spectrum disorders and Williams syndrome, a neurodevelopmental disorder linked with autism, and a clearcut model for impaired central coherence.	Medscan					info:pmid/26284991#abs:2		Oscillations or Synchrony? Disruption of Neural Synchrony despite Enhanced Gamma Oscillations in a Model of Disrupted Perceptual Coherence.
FunctionalAssociation: neurodevelopmental disorder ---- cognition	Chauvin,R.J.;Mennes,M.;Buitelaar,J.K.;Beckmann,C.F.									10.1016/j.dcn.2017.11.01110.1016/j.dcn.2017.11.011		1878-9307				29223425:7	Dev Cogn Neurosci		brain			29223425						2018		Assessing age-dependent multi-task functional co-activation changes using measures of task-potency., Chauvin,R.J.; Mennes,M. et al., (2018), Dev Cogn Neurosci	This enables better characterisation of cognitive processes disrupted in neurodevelopmental disorders and may explain the increased level of heterogeneity observed in adolescent population studies.	Medscan					info:pmid/29223425#abs:8		Assessing age-dependent multi-task functional co-activation changes using measures of task-potency.
FunctionalAssociation: neurodevelopmental disorder ---- cognition	Escobar Torres,L.;Sanders,M.E.;Belenguer Benitez,C.;Melendez Ortega,A.				motor neuron					10.1097/PEP.000000000000065510.1097/PEP.0000000000000655		1538-005X				31568388:1	Pediatr Phys Ther					31568388						2019		Efficacy of an Aquatic Exercise Program for 3 Cases of Rett Syndrome., Escobar Torres,L.; Sanders,M.E. et al., (2019), Pediatr Phys Ther	Rett syndrome is a severe neurodevelopmental disorder, which causes multiple disabilities and serious impairments in neuromotor and cognitive abilities.	Medscan			0: 'RS ' -> 'Rett syndrome '		info:pmid/31568388#abs:2		Efficacy of an Aquatic Exercise Program for 3 Cases of Rett Syndrome.
FunctionalAssociation: neurodevelopmental disorder ---- cognition	Parikh,P.;Juul,S.E.									10.1016/j.spen.2019.08.00810.1016/j.spen.2019.08.008		1558-0776				31813513:1	Semin Pediatr Neurol					31813513						2019		Neuroprotection Strategies in Preterm Encephalopathy., Parikh,P.; Juul,S.E., (2019), Semin Pediatr Neurol	Up to 50% of infants born extremely preterm develop poor outcomes involving long-term neurodevelopmental impairments affecting cognition and learning, or motor problems such as cerebral palsy.	Medscan					info:pmid/31813513#abs:2		Neuroprotection Strategies in Preterm Encephalopathy.
FunctionalAssociation: neurodevelopmental disorder ---- cognition	Selvam,P.;Jain,A.;Cheema,A.;Atwal,H.;Forghani,I.;Atwal,P.S.									10.1002/ajmg.a.6196010.1002/ajmg.a.61960		1552-4833				33166063:1	Am J Med Genet A					33166063						2020		Poirier-Bienvenu neurodevelopmental syndrome: A report of a patient with a pathogenic variant in CSNK2B with abnormal linear growth., Selvam,P.; Jain,A. et al., (2020), Am J Med Genet A	CSNK2B-related disease is predominantly associated with neurodevelopmental abnormalities affecting cognition; however, the extent of the phenotype associated with CSNK2B pathogenic variants is yet to be fully explored.	Medscan					info:pmid/33166063#abs:2		Poirier-Bienvenu neurodevelopmental syndrome: A report of a patient with a pathogenic variant in CSNK2B with abnormal linear growth.
FunctionalAssociation: neurodevelopmental disorder ---- cognition	Pozo-Rodrigálvarez,A.;Ollaranta,R.;Skoog,J.;Pekny,M.;Pekna,M.									10.3389/fimmu.2021.60481210.3389/fimmu.2021.604812		1664-3224				33692783:8	Front Immunol		somatosensory cortex	Mus musculus		33692783						2021		Hyperactive Behavior and Altered Brain Morphology in Adult Complement C3a Receptor Deficient Mice., Pozo-Rodrigálvarez,A.; Ollaranta,R. et al., (2021), Front Immunol	In summary, constitutive absence of C3aR signaling in mice leads to neurodevelopmental abnormalities that persist into adulthood and are associated with locomotive hyperactivity and altered cognitive functions.	Medscan					info:pmid/33692783#abs:9		Hyperactive Behavior and Altered Brain Morphology in Adult Complement C3a Receptor Deficient Mice.
[truncated: 7,142 more rows]
