# Supplementary material for: Crosstalk between short- and long-term calorie restriction transcriptomic signatures with anxiety-like behavior, aging, and neurodegeneration: implications for drug repurposing
Source: Front Behav Neurosci. 2023 Nov 29;17:1257881. doi: 10.3389/fnbeh.2023.1257881 (PMC10716537; doi:10.3389/fnbeh.2023.1257881)
Supplement: Supplementary file 1 [file Data_Sheet_1.zip › Supplementary material files/Supplementary material S6.XLSX]

## Sheet: ALL - Long-term CR
Relation Name	Authors	CellLineName	CellType	ChangeType	DOI	EMBASE	ESSN	ISSN	Journal	MedLine Reference	MedlineTA	Organ	Organism	PII	PMID	PUI	PubVersion	PubYear	Reference	Sentence	Source	TextMods	TextPath	TextRef	Tissue	Title
negative StateChange: obesity ---| nervous system	Ramírez,A.D.;Ocampo,P.F.;Blas,L.P.;García,N.G.;Bobadilla,D.H.;Vargas,P.G.;Reyes,P.V.				10.1016/j.jns.2019.10.1376			0022-510X	Journal of the Neurological Sciences	100087577:1000		nervous system		S0022-510X(19)31850-7				2019	Metric alterations of neural networks in patients with morbid obesity undergoing gastric bypass, Ramírez,A.D.; Ocampo,P.F. et al., (2019), Journal of the Neurological Sciences	Recent studies have shown that obesity leads to alterations in Neural Networks .	Medscan	79: '(NN)' -> ''		info:doi/10.1016/j.jns.2019.10.1376#body:1		Metric alterations of neural networks in patients with morbid obesity undergoing gastric bypass
negative StateChange: obesity ---| nervous system	da Silva,A.I.;Braz,G.R.F.;Silva,S.C.A.;Pedroza,A.A.S.;de Lima-Júnior,N.C.;Silva,T.L.A.;Lagranha,C.J.				10.1016/j.bbr.2018.08.007			0166-4328	Behavioural Brain Research	30099029:1136		nervous system		S0166-4328(18)30518-7	30099029			2018	Body composition, biochemical, behavioral and molecular alterations in overfed rats after chronic exposure to SSRI, da Silva,A.I.; Braz,G.R.F. et al., (2018), Behavioural Brain Research	Although AgRP coexpressed with NPY did not differ from control in the overfed animals, NPY expression was consistent with the neural deregulation found in overweight/obesity.	Medscan			info:pmid/30099029#body:137		Body composition, biochemical, behavioral and molecular alterations in overfed rats after chronic exposure to SSRI
negative StateChange: obesity ---| nervous system	Mühlberg,C.;Mathar,D.;Villringer,A.;Horstmann,A.;Neumann,J.				10.1016/j.appet.2016.08.121			0195-6663	Appetite	27592420:1254		amygdaloid		S0195-6663(16)30445-7	27592420			2016	Stopping at the sight of food - How gender and obesity impact on response inhibition, Mühlberg,C.; Mathar,D. et al., (2016), Appetite	In a recent meta-analysis, consistently found higher neural activation in obese compared with lean individuals in response to food reward, for example in amygdala and striatum, with some parallels to reward processing in addictive disorders.	Medscan			info:pmid/27592420#body:255		Stopping at the sight of food - How gender and obesity impact on response inhibition
negative StateChange: obesity ---| nervous system	Ao,H.;Li,J.;Li,O.;Su,M.;Gao,X.				10.1016/j.nutres.2020.05.002			0271-5317	Nutrition Research	32516689:1023		nervous system		S0271-5317(20)30441-3	32516689			2020	Fructose vs glucose decreased liking/wanting and subsequent intake of high-energy foods in young women, Ao,H.; Li,J. et al., (2020), Nutrition Research	Overweight and obesity have been linked to alterations in the central neural processing for food reward [ ].	Medscan			info:pmid/32516689#body:24		Fructose vs glucose decreased liking/wanting and subsequent intake of high-energy foods in young women
negative StateChange: obesity ---| nervous system	Spangaro,M.;Mazza,E.;Poletti,S.;Cavallaro,R.;Benedetti,F.				10.1016/j.psyneuen.2018.07.017			0306-4530	Psychoneuroendocrinology	30025224:1003		nervous system		S0306-4530(18)30059-3	30025224			2018	Obesity influences white matter integrity in schizophrenia, Spangaro,M.; Mazza,E. et al., (2018), Psychoneuroendocrinology	Besides its role in increasing risk for cardiovascular diseases, obesity has been associated with an alteration of neural substrates and functioning.	Medscan	40: 'CVDs' -> 'cardiovascular diseases'		info:pmid/30025224#body:4		Obesity influences white matter integrity in schizophrenia
negative StateChange: obesity ---| nervous system	Bogdanov,V.B.;Bogdanova,O.V.;Dexpert,S.;Delgado,I.;Beyer,H.;Aubert,A.;Dilharreguy,B.;Beau,C.;Forestier,D.;Ledaguenel,P.;Magne,E.;Aouizerate,B.;Layé,S.;Ferreira,G.;Felger,J.;Pagnoni,G.;Capuron,L.				10.1016/j.psyneuen.2019.104520			0306-4530	Psychoneuroendocrinology	31786481:1022		reward pathway		S0306-4530(19)31261-2	31786481			2020	Reward-related brain activity and behavior are associated with peripheral ghrelin levels in obesity, Bogdanov,V.B.; Bogdanova,O.V. et al., (2020), Psychoneuroendocrinology	While altered reward-related neural activation in obesity has been frequently associated with changes in other energy balance regulating hormones, including leptin and insulin ( ; ; ), no studies have investigated the potential link between obesity-related ghrelin deficiency and disruptions in the brain reward system.	Medscan			info:pmid/31786481#body:23		Reward-related brain activity and behavior are associated with peripheral ghrelin levels in obesity
negative StateChange: obesity ---| nervous system	Reddy,S.D.;Sysko,R.;Mackey,E.R.				10.1016/j.sempedsurg.2020.150892			1055-8586	Seminars in Pediatric Surgery	32238286:1060		brain	Homo sapiens	S1055-8586(20)30012-3	32238286			2020	Mental health, loss of control eating, and cognitive functioning in adolescents undergoing bariatric surgery, Reddy,S.D.; Sysko,R. et al., (2020), Seminars in Pediatric Surgery	Specifically, one study using fMRI, found that although task performance on executive function and memory tasks was similar across adolescents with severe obesity and healthy weight, there was increased neural activation in those with obesity, suggesting that their brains had to work harder to achieve the same level of task performance.	Medscan			info:pmid/32238286#body:61		Mental health, loss of control eating, and cognitive functioning in adolescents undergoing bariatric surgery
negative StateChange: obesity ---| nervous system	Berthoud,H.R.;Zheng,H.				10.1016/j.physbeh.2012.04.004			0031-9384	Physiology & Behavior	22521912:1037		brain	Homo sapiens	S0031-9384(12)00145-X	22521912			2012	Modulation of taste responsiveness and food preference by obesity and weight loss, Berthoud,H.R.; Zheng,H., (2012), Physiology & Behavior	There is also a rapidly increasing number of neuroimaging studies in obese humans showing altered neural processing in brain areas associated with taste processing and reward functions ( e.g. (and see for recent review). In summary, existing evidence suggests that obesity is associated with alterations in taste responsiveness and reward functions. Specifically taste responsiveness and reward gene…	Medscan			info:pmid/22521912#body:38		Modulation of taste responsiveness and food preference by obesity and weight loss
negative StateChange: obesity ---| nervous system	Pritchett,C.E.;Hajnal,A.				10.1016/j.physbeh.2011.04.048			0031-9384	Physiology & Behavior	21549729:1010		nervous system		S0031-9384(11)00207-1	21549729			2011	Obesogenic diets may differentially alter dopamine control of sucrose and fructose intake in rats, Pritchett,C.E.; Hajnal,A., (2011), Physiology & Behavior	However, the macronutrient composition of obesogenic diets can differ and this variation could impact neural systems altered in obesity, such as dopamine.	Medscan			info:pmid/21549729#body:11		Obesogenic diets may differentially alter dopamine control of sucrose and fructose intake in rats
negative StateChange: obesity ---| nervous system	Levin,B.E.				10.1016/S0899-9007(00)00408-1			0899-9007	Nutrition	11054596:1071		nervous system	Homo sapiens	S0899-9007(00)00408-1	11054596			2000	Metabolic imprinting on genetically predisposed neural circuits perpetuates obesity, Levin,B.E., (2000), Nutrition	Several abnormalities of neural function have been described in obese humans, yet little is known of the cause-and-effect relation for two reasons.	Medscan			info:pmid/11054596#body:72		Metabolic imprinting on genetically predisposed neural circuits perpetuates obesity
negative StateChange: obesity ---| nervous system	Levin,B.E.				10.1016/S0899-9007(00)00408-1			0899-9007	Nutrition	11054596:1089		nervous system	Rattus norvegicus	S0899-9007(00)00408-1	11054596			2000	Metabolic imprinting on genetically predisposed neural circuits perpetuates obesity, Levin,B.E., (2000), Nutrition	Studies in the diet-induced obesity model have shown that there are several abnormalities of neural function in the obesity-prone rat that antedate the onset of obesity .	Medscan	15: 'DIO ' -> 'diet-induced obesity '		info:pmid/11054596#body:90		Metabolic imprinting on genetically predisposed neural circuits perpetuates obesity
negative StateChange: obesity ---| nervous system	Levin,B.E.				10.1016/S0899-9007(00)00408-1			0899-9007	Nutrition	11054596:1127		nervous system	Rattus norvegicus	S0899-9007(00)00408-1	11054596			2000	Metabolic imprinting on genetically predisposed neural circuits perpetuates obesity, Levin,B.E., (2000), Nutrition	There are several other examples of abnormalities of neural function in obesity-prone rats that are corrected by the development of diet-induced obesity .	Medscan	132: 'DIO ' -> 'diet-induced obesity '		info:pmid/11054596#body:128		Metabolic imprinting on genetically predisposed neural circuits perpetuates obesity
negative StateChange: obesity ---| nervous system	Burger,K.S.;Berner,L.A.				10.1016/j.physbeh.2014.04.025			0031-9384	Physiology & Behavior	24769220:1059		nervous system		S0031-9384(14)00216-9	24769220			2014	A functional neuroimaging review of obesity, appetitive hormones and ingestive behavior, Burger,K.S.; Berner,L.A., (2014), Physiology & Behavior	These investigations permit more comprehensive understanding of the neuroscience underlying aberrant neural activation in obesity.	Medscan			info:pmid/24769220#body:60		A functional neuroimaging review of obesity, appetitive hormones and ingestive behavior
negative StateChange: obesity ---| nervous system	Billes,S.K.;Sinnayah,P.;Cowley,M.A.				10.1016/j.phrs.2014.04.004			1043-6618	Pharmacological Research	24754973:1029		nervous system		S1043-6618(14)00044-9	24754973			2014	Naltrexone/bupropion for obesity: An investigational combination pharmacotherapy for weight loss, Billes,S.K.; Sinnayah,P. et al., (2014), Pharmacological Research	Obesity is associated with alterations in neural signaling.	Medscan			info:pmid/24754973#body:30		Naltrexone/bupropion for obesity: An investigational combination pharmacotherapy for weight loss
negative StateChange: obesity ---| nervous system	Boutelle,K.N.;Bouton,M.E.				10.1016/j.appet.2015.05.013			0195-6663	Appetite	25998235:1069		frontal gyrus		S0195-6663(15)00240-8	25998235			2015	Implications of learning theory for developing programs to decrease overeating, Boutelle,K.N.; Bouton,M.E., (2015), Appetite	Studies that evaluated weight loss programs in overweight and obese adults have shown changes in neural responsivity for high-calorie vs. non-food pictures in regions involved in food reward and motivation, including the insula, thalamus, putamen, interior frontal gyrus, posterior cingulate, and cingulate gyrus ( ).	Medscan			info:pmid/25998235#body:70		Implications of learning theory for developing programs to decrease overeating
negative StateChange: obesity ---| nervous system	Opel,N.;Redlich,R.;Kaehler,C.;Grotegerd,D.;Dohm,K.;Arolt,V.;Dannlowski,U.;Kaehler,C.;Heindel,W.;Kugel,H.;Thalamuthu,A.;Koutsouleris,N.;Teuber,A.;Wersching,H.;Berger,K.;Baune,B.T.				10.1038/mp.2017.51	20170233056	1476-5578	1359-4184	Molecular Psychiatry	28348383:10011		central nervous system			28348383	615054295		2017	Prefrontal gray matter volume mediates genetic risks for obesity, Opel,N.; Redlich,R. et al., (2017), Molecular Psychiatry	Analysis of tissue enrichment in these genome-wide association study studies revealed a high expression of many genetic variants in the central nervous system,1,4 a finding well in line with results from neuroimaging studies reporting associations between body mass index and alterations in brain structure and function, both indicating a pivotal role of altered neural processing in the pathophysio…	Medscan			info:pmid/28348383#cont:12		Prefrontal gray matter volume mediates genetic risks for obesity
negative StateChange: obesity ---| nervous system	Opel,N.;Redlich,R.;Kaehler,C.;Grotegerd,D.;Dohm,K.;Arolt,V.;Dannlowski,U.;Kaehler,C.;Heindel,W.;Kugel,H.;Thalamuthu,A.;Koutsouleris,N.;Teuber,A.;Wersching,H.;Berger,K.;Baune,B.T.				10.1038/mp.2017.51	20170233056	1476-5578	1359-4184	Molecular Psychiatry	28348383:10176		nervous system			28348383	615054295		2017	Prefrontal gray matter volume mediates genetic risks for obesity, Opel,N.; Redlich,R. et al., (2017), Molecular Psychiatry	Obesity has been linked to altered neural structure and function in several previous studies.	Medscan			info:pmid/28348383#cont:177		Prefrontal gray matter volume mediates genetic risks for obesity
negative StateChange: obesity ---| nervous system	Jensen,C.D.;Duraccio,K.M.;Barnett,K.A.;Carbine,K.A.;Muncy,N.M.;Kirwan,C.B.;Stevens,K.S.;Kirwan,C.B.				10.1093/sleep/zsz001	20190242452	1550-9109	0161-8105	Sleep	30649528:10015		nervous system	Homo sapiens		30649528	627158764		2019	Sleep duration differentially affects brain activation in response to food images in adolescents with overweight/obesity compared to adolescents with normal weight, Jensen,C.D.; Duraccio,K.M. et al., (2019), Sleep	No increase in inhibition-related neural activation was observed in adolescents with overweight/obesity when sleep restricted.	Medscan			info:pmid/30649528#cont:16		Sleep duration differentially affects brain activation in response to food images in adolescents with overweight/obesity compared to adolescents with normal weight
negative StateChange: obesity ---| nervous system	Leite,F.;Leite,F.;Leite,F.;Ribeiro,L.;Ribeiro,L.				10.1007/s11481-019-09863-0	20190508111	1557-1904	1557-1890	Journal of Neuroimmune Pharmacology	31317376:10186		brain			31317376	2002297134		2020	Dopaminergic Pathways in Obesity-Associated Inflammation, Leite,F.; Leite,F. et al., (2020), Journal of Neuroimmune Pharmacology	2012) suggested that overeating, particularly high-fat high-sugar diets, and obesity induces alterations on neural brain regions of the reward dopaminergic ...	Medscan			info:pmid/31317376#cont:187		Dopaminergic Pathways in Obesity-Associated Inflammation
negative StateChange: obesity ---| nervous system	Aotani,D.;Ebihara,K.;Kusakabe,T.;Aizawa-Abe,M.;Kataoka,S.;Sakai,T.;Iogawa,H.;Ebihara,C.;Fujikura,J.;Hosoda,K.;Nakao,K.;Aotani,D.;Ebihara,K.;Aizawa-Abe,M.;Hosoda,K.;Sawamoto,N.;Fukuyama,H.				10.1210/jc.2012-1872	2012593503	1945-7197	0021-972X	Journal of Clinical Endocrinology and Metabolism	22872692:10347		nervous system			22872692	365806704		2012	Functional magnetic resonance imaging analysis of food-related brain activity in patients with lipodystrophy undergoing leptin replacement therapy, Aotani,D.; Ebihara,K. et al., (2012), Journal of Clinical Endocrinology and Metabolism	The notion provided in the present study including information on region of interest regulated by leptin might be useful for understanding the neural networks affected in obesity and eating disorder in leptin-deficient state and guiding the development of new pharmaceuticals for these conditions.	Medscan			info:pmid/22872692#cont:348		Functional magnetic resonance imaging analysis of food-related brain activity in patients with lipodystrophy undergoing leptin replacement therapy
negative StateChange: obesity ---| nervous system	Shin,A.C.;Berthoud,H.-R.				10.1038/ijo.2011.147	2011514108	1476-5497	0307-0565	International Journal of Obesity	21912387:10037		nervous system		IJO2011147	21912387	362549505		2011	Food reward functions as affected by obesity and bariatric surgery, Shin,A.C.; Berthoud,H.-R., (2011), International Journal of Obesity	Limited investigations in obese subjects show that obesity is associated with alterations in neural and behavioral mechanisms of food reward,6,7 and parallels have been drawn between drug and food addiction.8–11	Medscan			info:pmid/21912387#cont:38		Food reward functions as affected by obesity and bariatric surgery
negative StateChange: obesity ---| nervous system	Kalil,G.Z.;Haynes,W.G.				10.1038/hr.2011.173	2012017137	1348-4214	0916-9636	Hypertension Research	22048570:10035		nervous system	Homo sapiens	HR2011173	22048570	364042301		2012	Sympathetic nervous system in obesity-related hypertension: Mechanisms and clinical implications, Kalil,G.Z.; Haynes,W.G., (2012), Hypertension Research	Increased sympathetic neural drive in obese humans has been demonstrated in skeletal muscle (microneurography) and kidney (norepinephrine spillover),11,12 suggesting that vasoconstriction and renal mechanisms are both involved.	Medscan			info:pmid/22048570#cont:36	skeletal muscle	Sympathetic nervous system in obesity-related hypertension: Mechanisms and clinical implications
negative StateChange: obesity ---| nervous system	Simon,J.J.;Skunde,M.;Sinno,M.H.;Brockmeyer,T.;Herzog,W.;Friederich,H.-C.;Herpertz,S.C.;Bendszus,M.				10.3389/fnbeh.2014.00359	2014833981		1662-5153	Frontiers in Behavioral Neuroscience	25368558:10019		nervous system			25368558	600165591		2014	Impaired cross-talk between mesolimbic food reward processing and metabolic signaling predicts body mass index, Simon,J.J.; Skunde,M. et al., (2014), Frontiers in Behavioral Neuroscience	Previous studies consistently found overweight and obesity to be related to alterations in neural food reward processing (Burger and Stice, 2011).	Medscan			info:pmid/25368558#cont:20		Impaired cross-talk between mesolimbic food reward processing and metabolic signaling predicts body mass index
negative StateChange: obesity ---| nervous system	Al-Trad,B.A.;Al-Trad,B.A.;Bashir,A.;Mansi,M.;Al-Hazimi,A.;Faris,M.A.I.E.;Al-Smadi,M.;Alaraj,M.;Al-Hazimi,A.					2015402113		1128-3602	European Review for Medical and Pharmacological Sciences	26004610:10109		nervous system			26004610	606145851		2015	Cardiac autonomic dysfunction in young obese males is not associated with disturbances in pituitary-thyroid axis hormones, Al-Trad,B.A.; Al-Trad,B.A. et al., (2015), European Review for Medical and Pharmacological Sciences	Obviously, sympathetic activation and diminished paraympathetic nervous system activity results in heart rate acceleration in the obese group group (Table III).	Medscan			info:pmid/26004610#cont:110		Cardiac autonomic dysfunction in young obese males is not associated with disturbances in pituitary-thyroid axis hormones
negative StateChange: obesity ---| nervous system	Levin,B.E.				10.1016/s0899-9007(00)00408-1			0899-9007		11054596:3	Nutrition	nervous system			11054596			2000	Metabolic imprinting on genetically predisposed neural circuits perpetuates obesity., Levin,B.E., (2000), Nutrition	Animal studies have shown that lean individuals who are genetically predisposed toward obesity have abnormalities of neural function that prime them to become obese when caloric density of the diet is raised.	Medscan			info:pmid/11054596#abs:4		Metabolic imprinting on genetically predisposed neural circuits perpetuates obesity.
negative StateChange: obesity ---| nervous system	Boutelle,K.N.;Wierenga,C.E.;Bischoff-Grethe,A.;Melrose,A.J.;Grenesko-Stevens,E.;Paulus,M.P.;Kaye,W.H.				10.1038/ijo.2014.20610.1038/ijo.2014.206		1476-5497			25582522:8	Int J Obes (Lond)	nervous system			25582522			2015	Increased brain response to appetitive tastes in the insula and amygdala in obese compared with healthy weight children when sated., Boutelle,K.N.; Wierenga,C.E. et al., (2015), Int J Obes (Lond)	These findings support the concept of the association between increased neural processing of food reward in the development of obesity, and raise the possibility that emotional and interoceptive sensitivity could be an early vulnerability in obesity.	Medscan			info:pmid/25582522#abs:9		Increased brain response to appetitive tastes in the insula and amygdala in obese compared with healthy weight children when sated.
negative StateChange: obesity ---| nervous system	Opel,N.;Redlich,R.;Grotegerd,D.;Dohm,K.;Haupenthal,C.;Heindel,W.;Kugel,H.;Arolt,V.;Dannlowski,U.				10.1002/hbm.2277310.1002/hbm.22773		1097-0193			25704752:8	Hum Brain Mapp	brain			25704752			2015	Enhanced neural responsiveness to reward associated with obesity in the absence of food-related stimuli., Opel,N.; Redlich,R. et al., (2015), Hum Brain Mapp	Enhanced neural activation in obesity during reward processing seems to be apparent even in the absence of food-related stimuli and, thus, might point to generalized dysfunctions in reward-related brain circuits in obese individuals.	Medscan			info:pmid/25704752#abs:9		Enhanced neural responsiveness to reward associated with obesity in the absence of food-related stimuli.
negative StateChange: obesity ---| nervous system	Jensen,C.D.;Duraccio,K.M.;Barnett,K.A.;Carbine,K.A.;Stevens,K.S.;Muncy,N.M.;Kirwan,C.B.				10.1093/sleep/zsz00110.1093/sleep/zsz001		1550-9109			30649528:5	Sleep	nervous system	Homo sapiens		30649528			2019	Sleep duration differentially affects brain activation in response to food images in adolescents with overweight/obesity compared to adolescents with normal weight., Jensen,C.D.; Duraccio,K.M. et al., (2019), Sleep	No increase in inhibition-related neural activation was observed in adolescents with overweight/obesity when sleep restricted.	Medscan	85: 'OV/OB ' -> 'overweight/obesity '		info:pmid/30649528#abs:6		Sleep duration differentially affects brain activation in response to food images in adolescents with overweight/obesity compared to adolescents with normal weight.
negative StateChange: obesity ---| nervous system	Ugbaja,R.N.;Ugwor,E.I.;Dosumu,O.A.;James,A.S.;Thomas,F.C.;Ezenandu,E.O.;Kosoko,A.M.				10.1016/j.neuint.2021.10512510.1016/j.neuint.2021.105125		1872-9754			34245807:11	Neurochem Int	nervous system			34245807			2021	Lycopene abrogates obesity-provoked hyperactivity of neurosignalling enzymes, oxidative stress and hypothalamic inflammation in female Wistar rats., Ugbaja,R.N.; Ugwor,E.I. et al., (2021), Neurochem Int	Thus, lycopene abrogates obesity-provoked brain dysfunction and may present a safe and viable therapeutic option for the management of neurological perturbations associated with obesity.	Medscan			info:pmid/34245807#abs:12		Lycopene abrogates obesity-provoked hyperactivity of neurosignalling enzymes, oxidative stress and hypothalamic inflammation in female Wistar rats.
negative StateChange: obesity ---| nervous system	Tarantino,G.;Cataldi,M.;Citro,V.				10.3390/ijms231810406	20220881437	1422-0067	1661-6596	International Journal of Molecular Sciences	36142317:10073		brain			36142317	2019262340		2022	Could Alcohol Abuse and Dependence on Junk Foods Inducing Obesity and/or Illicit Drug Use Represent Danger to Liver in Young People with Altered Psychological/Relational Spheres or Emotional Problems?, Tarantino,G.; Cataldi,M. et al., (2022), International Journal of Molecular Sciences	However, another piece of investigation shows that increased neural activation in obese subjects, which happens during reward processing, is likely to manifest even without food-related stimuli, consequently emphasising nonspecific dysfunctions in reward-related brain circuits of the same subjects [30].	Medscan			info:pmid/36142317#cont:74		Could Alcohol Abuse and Dependence on Junk Foods Inducing Obesity and/or Illicit Drug Use Represent Danger to Liver in Young People with Altered Psychological/Relational Spheres or Emotional Problems?
negative Regulation: corticosterone ---| fertility	Schmidt,J.B.;Satterlee,D.G.;Treese,S.M.				10.3382/ps.2008-0051310.3382/ps.2008-00513			0032-5791		19531703:100	Poult Sci				19531703			2009	Maternal corticosterone reduces egg fertility and hatchability and increases the numbers of early dead embryos in eggs laid by quail hens selected for exaggerated adrenocortical stress responsiveness., Schmidt,J.B.; Satterlee,D.G. et al., (2009), Poult Sci	Maternal corticosterone reduces egg fertility and hatchability and increases the numbers of early dead embryos in eggs laid by quail hens selected for exaggerated adrenocortical stress responsiveness.	Medscan			info:pmid/19531703#title:1		Maternal corticosterone reduces egg fertility and hatchability and increases the numbers of early dead embryos in eggs laid by quail hens selected for exaggerated adrenocortical stress responsiveness.
Regulation: testosterone ---> energy intake	Conde,K.;Fabelo,C.;Propst,R.;Goethel,J.;Fischer,D.;Hur,J.;Meza,C.;Wagner,E.J.;Krause,W.C.;Ingraham,H.A.		neuron		10.1159/000453370	20160865140	1423-0194	0028-3835	Neuroendocrinology	27871072:10221					27871072	613425313		2017	Testosterone Rapidly Augments Retrograde Endocannabinoid Signaling in Proopiomelanocortin Neurons to Suppress Glutamatergic Input from Steroidogenic Factor 1 Neurons via Upregulation of Diacylglycerol Lipase-α, Conde,K.; Fabelo,C. et al., (2017), Neuroendocrinology	Given that DAGL is the principal enzyme involved in the biosynthesis of 2-arachidonoylglycerol that figures prominently in the endocannabinoid regulation of energy homeostasis [17, 19, 21], we examined whether the DAGL inhibitor orlistat could prevent testosterone-induced changes in energy intake, meal pattern, and energy expenditure.	Medscan			info:pmid/27871072#cont:222		Testosterone Rapidly Augments Retrograde Endocannabinoid Signaling in Proopiomelanocortin Neurons to Suppress Glutamatergic Input from Steroidogenic Factor 1 Neurons via Upregulation of Diacylglycerol Lipase-α
Regulation: testosterone ---> energy intake	Conde,K.;Fabelo,C.;Krause,W.C.;Propst,R.;Goethel,J.;Fischer,D.;Hur,J.;Meza,C.;Ingraham,H.A.;Wagner,E.J.		neuron		10.1159/00045337010.1159/000453370		1423-0194			27871072:2	Neuroendocrinology	infundibular hypothalamic nucleus			27871072			2017	Testosterone Rapidly Augments Retrograde Endocannabinoid Signaling in Proopiomelanocortin Neurons to Suppress Glutamatergic Input from Steroidogenic Factor 1 Neurons via Upregulation of Diacylglycerol Lipase-α., Conde,K.; Fabelo,C. et al., (2017), Neuroendocrinology	Therefore, we tested the hypothesis that testosterone upregulates the expression of diacylglycerol lipase (DAGL)α in the hypothalamic arcuate nucleus to increase energy intake via enhanced endocannabinoid-mediated retrograde inhibition of anorexigenic proopiomelanocortin (POMC) neurons.	Medscan	151: '(ARC) ' -> ''		info:pmid/27871072#abs:3		Testosterone Rapidly Augments Retrograde Endocannabinoid Signaling in Proopiomelanocortin Neurons to Suppress Glutamatergic Input from Steroidogenic Factor 1 Neurons via Upregulation of Diacylglycerol Lipase-α.
Regulation: testosterone ---> energy intake	Mukherjee,R.;Choi,J.-W.;Choi,D.K.;Oh,T.S.;Liu,H.;Yun,J.W.				10.1159/000338515	2012224451	1421-9778	1015-8987	Cellular Physiology and Biochemistry	22616142:10348					22616142	364646650		2012	Gender-dependent protein expression in white adipose tissues of lean and obese rats fed a high fat diet, Mukherjee,R.; Choi,J.-W. et al., (2012), Cellular Physiology and Biochemistry	For example, testosterone might induce an increase in leptin production, thereby increasing calorie intake.	Medscan			info:pmid/22616142#cont:349	adipose tissue	Gender-dependent protein expression in white adipose tissues of lean and obese rats fed a high fat diet
Regulation: testosterone ---> energy intake	Henning,P.C.;Margolis,L.M.;McClung,J.P.;Young,A.J.;Pasiakos,S.M.				10.1016/j.metabol.2014.02.00710.1016/j.metabol.2014.02.007		1532-8600			24641883:4	Metabolism				24641883			2014	High protein diets do not attenuate decrements in testosterone and IGF-I during energy deficit., Henning,P.C.; Margolis,L.M. et al., (2014), Metabolism	Testosterone, sex-hormone binding globulin (SHBG) and IGF-I system components were assessed after a 10-day period of weight-maintenance and after a 21-day period of Energy deficit (40%) achieved by an increase in energy expenditure and decreased energy intake.	Medscan	170: 'ED ' -> 'Energy deficit ' 136: '(WM) ' -> ''		info:pmid/24641883#abs:5		High protein diets do not attenuate decrements in testosterone and IGF-I during energy deficit.
Regulation: testosterone ---> energy intake	Gastelum,C.;Perez,L.;Hernandez,J.;Le,N.;Vahrson,I.;Sayers,S.;Wagner,E.J.;Wagner,E.J.		neuron		10.3390/ijms22052728	20210239058	1422-0067	1661-6596	International Journal of Molecular Sciences	100000224:10155						2006155566		2021	Adaptive changes in the central control of energy homeostasis occur in response to variations in energy status, Gastelum,C.; Perez,L. et al., (2021), International Journal of Molecular Sciences	By contrast, testosterone in males rapidly increases energy intake and is reversed by the CB1 receptor antagonist AM251 and the diacylglycerol lipase (DAGL) inhibitor Orlistat, and potentiates the cannabinoid-induced decrease in glutamatergic input onto POMC neurons [10,142].	Medscan			info:doi/10.3390/ijms22052728#cont:156		Adaptive changes in the central control of energy homeostasis occur in response to variations in energy status
Regulation: testosterone ---> hypothalamic-pituitary-gonadal system	Arora,H.;Hare,J.M.;Ramasamy,R.		Sertoli cell		10.1016/j.fertnstert.2018.07.116			0015-0282	Fertility and Sterility	100061622:1017		hypothalamic-pituitary-gonadal system		S0015-0282(18)30708-8				2018	Hedgehog signalling regulates leydig stem cell function in subcutaneous autograft, Arora,H.; Hare,J.M. et al., (2018), Fertility and Sterility	This study is the first to demonstrate that Leydig stem cells, when autografted subcutaneously in combination with Sertoli cells and myoid cells, can increase testosterone production without affecting hypothalamic-pituitary-gonadal axis under the regulation of hedgehog signaling.	Medscan	44: 'LSCs' -> 'Leydig stem cells' 201: 'HPG ' -> 'hypothalamic-pituitary-gonadal '		info:doi/10.1016/j.fertnstert.2018.07.116#body:18		Hedgehog signalling regulates leydig stem cell function in subcutaneous autograft
Regulation: testosterone ---> hypothalamic-pituitary-gonadal system	Balasubramanian,A.;Kohn,T.P.;Santiago,J.E.;Sigalos,J.T.;Kirby,E.W.;Hockenberry,M.S.;Pickett,S.M.;Pastuszak,A.W.;Lipshultz,L.I.				10.1016/j.urology.2019.10.040			0090-4295	Urology	31917971:1046		hypothalamic-pituitary-gonadal system		S0090-4295(20)30004-2	31917971			2020	Increased Risk of Hypogonadal Symptoms in Shift Workers With Shift Work Sleep Disorder, Balasubramanian,A.; Kohn,T.P. et al., (2020), Urology	Sleep plays a critical role in influencing endogenous testosterone production through regulation of the hypothalamic-pituitary-gonadal axis.	Medscan			info:pmid/31917971#body:47		Increased Risk of Hypogonadal Symptoms in Shift Workers With Shift Work Sleep Disorder
Regulation: testosterone ---> hypothalamic-pituitary-gonadal system	Chao,J.H.;Page,S.T.				10.1016/j.pharmthera.2016.03.012			0163-7258	Pharmacology and Therapeutics	27016468:1016		hypothalamic-pituitary-gonadal system		S0163-7258(16)30020-1	27016468			2016	The current state of male hormonal contraception, Chao,J.H.; Page,S.T., (2016), Pharmacology and Therapeutics	In healthy men, the hypothalamic-pituitary-testicular axis is regulated by testosterone and, to a lesser extent, inhibin B, through a negative feedback circuit to the hypothalamus and the pituitary gland ( ).	Medscan			info:pmid/27016468#body:17		The current state of male hormonal contraception
Regulation: testosterone ---> hypothalamic-pituitary-gonadal system	Jue,J.S.;Ramasamy,R.				10.1016/j.eururo.2017.08.032			0302-2838	European Urology	28890250:1015		hypothalamic-pituitary-gonadal system		S0302-2838(17)30725-X	28890250			2017	Re: Association Between Direct-to-consumer Advertising and Testosterone Testing and Initiation in the United States, 2009-2013, Jue,J.S.; Ramasamy,R., (2017), European Urology	Similarly, exogenous testosterone use suppresses the hypothalamic-pituitary-gonadal axis by suppressing follicle-stimulating hormone and luteinizing hormone, which may permanently cause infertility .	Medscan			info:pmid/28890250#body:16		Re: Association Between Direct-to-consumer Advertising and Testosterone Testing and Initiation in the United States, 2009-2013
Regulation: testosterone ---> hypothalamic-pituitary-gonadal system	Goldman,A.;Basaria,S.				10.1016/j.mce.2017.06.009			0303-7207	Molecular and Cellular Endocrinology	28606866:1095		hypothalamic-pituitary-gonadal system		S0303-7207(17)30336-2	28606866			2017	Adverse health effects of androgen use, Goldman,A.; Basaria,S., (2017), Molecular and Cellular Endocrinology	Androgens play a key role in the development and maintenance of male reproductive function and endogenous testosterone is the key regulator of the hypothalamic-pituitary-gonadal axis ( ).	Medscan	147: 'HPG ' -> 'hypothalamic-pituitary-gonadal '		info:pmid/28606866#body:96		Adverse health effects of androgen use
Regulation: testosterone ---> hypothalamic-pituitary-gonadal system	Du,J.;Li,S.;Su,Y.;Wang,H.;Liu,H.;Cui,H.				10.1016/j.mce.2019.110536			0303-7207	Molecular and Cellular Endocrinology	31401349:1150		hypothalamic-pituitary-gonadal system		S0303-7207(19)30238-2	31401349			2019	The role of extracellular matrix metalloproteinase inducer on the action of dihydrotestosterone against the cellular damage induced by Aβ42, Du,J.; Li,S. et al., (2019), Molecular and Cellular Endocrinology	Androgens play a role mainly through the following three ways: direct actions through androgen receptor-dependent pathways, indirect actions through estrogen pathways by testosterone aromatization to estradiol, and indirect actions through gonadotropin pathways by testosterone modulation of the hypothalamic-pituitary-gonadal axis ( ; ).	Medscan	86: 'AR' -> 'androgen receptor'		info:pmid/31401349#body:151		The role of extracellular matrix metalloproteinase inducer on the action of dihydrotestosterone against the cellular damage induced by Aβ42
Regulation: testosterone ---> hypothalamic-pituitary-gonadal system	Režić,T.;Blaslov,K.;Kruljac,I.;Rahelić,D.;Vrkljan,M.;Renar,I.P.				10.1016/j.mehy.2019.109308			0306-9877	Medical Hypotheses	31443779:1027		hypothalamic-pituitary-gonadal system		S0306-9877(19)30599-7	31443779			2019	The possible synergistic action of sex hormones and glucagon-like peptide-1 (GLP-1) agonists on body mass decline in patients with type 2 diabetes mellitus, Režić,T.; Blaslov,K. et al., (2019), Medical Hypotheses	It disrupts hypothalamic-pituitary-testicular axis leading to decrease in serum testosterone concentration .	Medscan			info:pmid/31443779#body:28		The possible synergistic action of sex hormones and glucagon-like peptide-1 (GLP-1) agonists on body mass decline in patients with type 2 diabetes mellitus
Regulation: testosterone ---> hypothalamic-pituitary-gonadal system	Ali,E.A.;Zhandi,M.;Towhidi,A.;Zaghari,M.;Ansari,M.;Najafi,M.;Deldar,H.				10.1016/j.anireprosci.2017.05.010			0378-4320	Animal Reproduction Science	28578791:1004		hypothalamic-pituitary-gonadal system		S0378-4320(17)30117-3	28578791			2017	Letrozole, an aromatase inhibitor, reduces post-peak age-related regression of rooster reproductive performance, Ali,E.A.; Zhandi,M. et al., (2017), Animal Reproduction Science	Greater concentrations of estradiol in combination with lesser testosterone concentrations lead to impaired spermatogenesis as well as hypothalamic-hypophyseal-gonadal axis function and subsequently less LH and FSH production ( ).	Medscan	168: '(HPG) ' -> ''		info:pmid/28578791#body:5		Letrozole, an aromatase inhibitor, reduces post-peak age-related regression of rooster reproductive performance
Regulation: testosterone ---> hypothalamic-pituitary-gonadal system	Selvaraj,K.;Manickam,N.;Kumaran,E.;Thangadurai,K.;Elumalai,G.;Sekar,A.;Radhakrishnan,R.K.;Kandasamy,M.				10.1016/j.jsbmb.2019.105526			0960-0760	Journal of Steroid Biochemistry and Molecular Biology	31715317:1077		hypothalamic-pituitary-gonadal system		S0960-0760(19)30582-5	31715317			2020	Deterioration of neuroregenerative plasticity in association with testicular atrophy and dysregulation of the hypothalamic-pituitary-gonadal (HPG) axis in Huntington's disease: A putative role of the huntingtin gene in steroidogenesis, Selvaraj,K.; Manickam,N. et al., (2020), Journal of Steroid Biochemistry and Molecular Biology	The concentration of testosterone is highly important for the feedback regulation of the hypothalamic-pituitary-gonadal axis [ ].	Medscan	89: 'HPG ' -> 'hypothalamic-pituitary-gonadal '		info:pmid/31715317#body:78		Deterioration of neuroregenerative plasticity in association with testicular atrophy and dysregulation of the hypothalamic-pituitary-gonadal (HPG) axis in Huntington's disease: A putative role of the huntingtin gene in steroidogenesis
Regulation: testosterone ---> hypothalamic-pituitary-gonadal system	Khynriam,D.;Prasad,S.B.		Sertoli cell		10.1016/S0027-5107(03)00005-8			0027-5107	Mutation Research - Fundamental and Molecular Mechanisms of Mutagenesis	12714178:1115		hypothalamic-pituitary-gonadal system		S0027-5107(03)00005-8	12714178			2003	Cisplatin-induced genotoxic effects and endogenous glutathione levels in mice bearing ascites Dalton's lymphoma, Khynriam,D.; Prasad,S.B., (2003), Mutation Research - Fundamental and Molecular Mechanisms of Mutagenesis	In fact, it has been shown that testicular somatic cells and sertoli cells synthesize GSH by a FSH-sensitive mechanism and cisplatin treatment affects the hypothalamic-pituitary-gonadal axis causing a decrease in testosterone levels which is essential for sperm maturation .	Medscan			info:pmid/12714178#body:116		Cisplatin-induced genotoxic effects and endogenous glutathione levels in mice bearing ascites Dalton's lymphoma
Regulation: testosterone ---> hypothalamic-pituitary-gonadal system	Kim,H.H.;Schlegel,P.N.				10.1016/j.ucl.2008.01.003			0094-0143	Urologic Clinics of North America	18423250:1152		hypothalamic-pituitary-gonadal system		S0094-0143(08)00004-9	18423250			2008	Endocrine Manipulation in Male Infertility, Kim,H.H.; Schlegel,P.N., (2008), Urologic Clinics of North America	As discussed previously, application of exogenous testosterone suppresses the hypothalamic-pituitary-gonadal axis and results in decreased levels of intratesticular testosterone.	Medscan	78: 'HPG ' -> 'hypothalamic-pituitary-gonadal '		info:pmid/18423250#body:153		Endocrine Manipulation in Male Infertility
Regulation: testosterone ---> hypothalamic-pituitary-gonadal system	Kim,H.H.;Schlegel,P.N.				10.1016/j.ucl.2008.01.003			0094-0143	Urologic Clinics of North America	18423250:1155		hypothalamic-pituitary-gonadal system		S0094-0143(08)00004-9	18423250			2008	Endocrine Manipulation in Male Infertility, Kim,H.H.; Schlegel,P.N., (2008), Urologic Clinics of North America	Another rationale for the use of androgens is the so-called "rebound phenomenon." Exogenous testosterone inhibits the hypothalamic-pituitary-gonadal axis and results in azoospermia; a transient increase in gonadotropins upon stopping testosterone administration has been observed.	Medscan	118: 'HPG ' -> 'hypothalamic-pituitary-gonadal '		info:pmid/18423250#body:156		Endocrine Manipulation in Male Infertility
Regulation: testosterone ---> hypothalamic-pituitary-gonadal system	Rosario,E.R.;Pike,C.J.				10.1016/j.brainresrev.2007.04.012			0165-0173	Brain Research Reviews	17658612:1098		hypothalamic-pituitary-gonadal system		S0165-0173(07)00104-X	17658612			2008	Androgen regulation of β-amyloid protein and the risk of Alzheimer's disease, Rosario,E.R.; Pike,C.J., (2008), Brain Research Reviews	The mechanism(s) by which androgens regulate accumulation of β-amyloid is not known, but presumably involves one or more of three general pathways; direct actions through androgen receptors-dependent pathways, indirect actions through estrogen pathways via testosterone aromatization to estradiol, indirect actions through gonadotropin pathways via testosterone modulation of the hypothalamic-pituit…	Medscan	45: 'Aβ ' -> 'accumulation of β-amyloid ' 172: 'AR' -> 'androgen receptors'		info:pmid/17658612#body:99		Androgen regulation of β-amyloid protein and the risk of Alzheimer's disease
Regulation: testosterone ---> hypothalamic-pituitary-gonadal system	Svensson,A.I.				10.1016/j.bbr.2009.09.020			0166-4328	Behavioural Brain Research	19766145:1136		hypothalamic-pituitary-gonadal system		S0166-4328(09)00535-X	19766145			2010	The aromatase inhibitor 1,4,6-androstatriene-3,17-dione (ATD) reduces disinhibitory behavior in intact adult male rats treated with a high dose of testosterone, Svensson,A.I., (2010), Behavioural Brain Research	Based on the present results and on data showing that high testosterone doses inhibit the HPG-axis , it is suggested that aromatization of testosterone to estradiol may be of importance for impulsive-like behavior when androgen levels in serum are high and the HPG-axis is inhibited as is the case in anabolic androgenic steroids users .	Medscan	301: 'AAS ' -> 'anabolic androgenic steroids '		info:pmid/19766145#body:137		The aromatase inhibitor 1,4,6-androstatriene-3,17-dione (ATD) reduces disinhibitory behavior in intact adult male rats treated with a high dose of testosterone
Regulation: testosterone ---> hypothalamic-pituitary-gonadal system	Grasko,J.M.;Herrmann,R.P.;Vasikaran,S.D.				10.1016/j.joms.2008.11.005			0278-2391	Journal of Oral and Maxillofacial Surgery	19231794:1046		hypothalamic-pituitary-gonadal system		S0278-2391(08)01721-7	19231794			2009	Recurrent Low-Energy Femoral Shaft Fractures and Osteonecrosis of the Jaw in a Case of Multiple Myeloma Treated With Bisphosphonates, Grasko,J.M.; Herrmann,R.P. et al., (2009), Journal of Oral and Maxillofacial Surgery	The low serum testosterone due to suppression of the hypothalamic-pituitary-gonadal axis, a known side effect of long-term steroid therapy.	Medscan			info:pmid/19231794#body:47		Recurrent Low-Energy Femoral Shaft Fractures and Osteonecrosis of the Jaw in a Case of Multiple Myeloma Treated With Bisphosphonates
Regulation: testosterone ---> hypothalamic-pituitary-gonadal system	Leposavić,G.;Perišić,M.;Kosec,D.;Arsenović-Ranin,N.;Radojević,K.;Stojić-Vukanić,Z.;Pilipović,I.		T-cell		10.1016/j.bbi.2008.11.002			0889-1591	Brain Behavior and Immunity	19028560:1143		hypothalamic-pituitary-gonadal system		S0889-1591(08)00394-2	19028560			2009	Neonatal testosterone imprinting affects thymus development and leads to phenotypic rejuvenation and masculinization of the peripheral blood T-cell compartment in adult female rats, Leposavić,G.; Perišić,M. et al., (2009), Brain Behavior and Immunity	Our current findings demonstrated that testosterone-induced delay in hypothalamo-pituitary-gonadal axis development and its defeminization/masculinization was followed by: (i) rescheduled thymic maturation/involution (demonstrated by increased thymic cellularity, thymocyte Thy-1 surface density and T-cell output), and (ii) phenotypically less mature (judged by increased numbers of recent thymic e…	Medscan	69: 'HPG ' -> 'hypothalamo-pituitary-gonadal ' 384: 'RTEs' -> 'recent thymic emigrants'		info:pmid/19028560#body:144		Neonatal testosterone imprinting affects thymus development and leads to phenotypic rejuvenation and masculinization of the peripheral blood T-cell compartment in adult female rats
Regulation: testosterone ---> hypothalamic-pituitary-gonadal system	Chauhan,N.S.;Saraf,D.K.;Dixit,V.K.				10.1016/j.eujim.2010.03.002			1876-3820	European Journal of Integrative Medicine	100932386:1039		hypothalamic-pituitary-gonadal system		S1876-3820(10)00020-X				2010	Effect of vajikaran rasayana herbs on pituitary-gonadal axis, Chauhan,N.S.; Saraf,D.K. et al., (2010), European Journal of Integrative Medicine	Administration of extracts increased serum LH, FSH and total testosterone suggesting the stimulation of hypothalamic-pituitary-gonadal axis.	Medscan			info:doi/10.1016/j.eujim.2010.03.002#body:40		Effect of vajikaran rasayana herbs on pituitary-gonadal axis
Regulation: testosterone ---> hypothalamic-pituitary-gonadal system	Moss,J.L.;Crosnoe,L.E.;Kim,E.D.				10.1016/j.fertnstert.2013.04.003			0015-0282	Fertility and Sterility	23663992:1020		hypothalamic-pituitary-gonadal system		S0015-0282(13)00498-6	23663992			2013	Effect of rejuvenation hormones on spermatogenesis, Moss,J.L.; Crosnoe,L.E. et al., (2013), Fertility and Sterility	Importantly, many testosterone users/abusers and clinicians are unaware that exogenous testosterone suppresses the hypothalamic-pituitary-gonadal axis and may result in infertility.	Medscan	146: '(HPG) ' -> ''		info:pmid/23663992#body:21		Effect of rejuvenation hormones on spermatogenesis
Regulation: testosterone ---> hypothalamic-pituitary-gonadal system	Reijnen,A.;Geuze,E.;Vermetten,E.				10.1016/j.psyneuen.2014.07.017			0306-4530	Psychoneuroendocrinology	25128222:1009		hypothalamic-pituitary-gonadal system		S0306-4530(14)00293-5	25128222			2014	The effect of deployment to a combat zone on testosterone levels and the association with the development of posttraumatic stress symptoms: A longitudinal prospective Dutch military cohort study, Reijnen,A.; Geuze,E. et al., (2014), Psychoneuroendocrinology	Testosterone is an important product of the hypothalamic-pituitary-gonadal axis and is secreted by the gonads.	Medscan	80: '(HPG-axis) ' -> ''		info:pmid/25128222#body:10		The effect of deployment to a combat zone on testosterone levels and the association with the development of posttraumatic stress symptoms: A longitudinal prospective Dutch military cohort study
Regulation: testosterone ---> hypothalamic-pituitary-gonadal system	Ramirez,C.B.;Doria,C.				10.1016/j.bpobgyn.2014.07.022			1521-6934	Best Practice & Research Clinical Obstetrics & Gynaecology	25257968:1012		hypothalamic-pituitary-gonadal system	Homo sapiens	S1521-6934(14)00149-7	25257968			2014	Pregnancy after liver transplantation, Ramirez,C.B.; Doria,C., (2014), Best Practice & Research Clinical Obstetrics & Gynaecology	Women with chronic liver disease develop menstrual dysfunction due to malnutrition and hormonal abnormalities (elevated estradiol and testosterone levels) that affect the hypothalamic-pituitary-gonadal system, leading to decreased ovulation and amenorrhea .	Medscan			info:pmid/25257968#body:13		Pregnancy after liver transplantation
Regulation: testosterone ---> hypothalamic-pituitary-gonadal system	Oberlin,D.T.;Masson,P.;Brannigan,R.E.				10.1016/j.urology.2014.11.043			0090-4295	Urology	25817103:1065		hypothalamic-pituitary-gonadal system	Homo sapiens	S0090-4295(14)01392-2	25817103			2015	Testosterone Replacement Therapy and the Internet: An Assessment of Providers' Health-related Web Site Information Content, Oberlin,D.T.; Masson,P. et al., (2015), Urology	Unfortunately, both patients and health care providers are often unaware that exogenous testosterone suppresses the hypothalamic-pituitary-gonadal axis and may lead to impaired spermatogenesis.	Medscan			info:pmid/25817103#body:66		Testosterone Replacement Therapy and the Internet: An Assessment of Providers' Health-related Web Site Information Content
Regulation: testosterone ---> hypothalamic-pituitary-gonadal system	Niederberger,C.;Pellicer,A.;Cohen,J.;Gardner,D.K.;Palermo,G.D.;O’Neill,C.L.;Chow,S.;Rosenwaks,Z.;Cobo,A.;Swain,J.E.;Schoolcraft,W.B.;Frydman,R.;Bishop,L.A.;Aharon,D.;Gordon,C.;New,E.;Decherney,A.;Tan,S.L.;Paulson,R.J.;Goldfarb,J.M.;Brännström,M.;Donn				10.1016/j.fertnstert.2018.06.005			0015-0282	Fertility and Sterility	30053940:4314		hypothalamic-pituitary-gonadal system		S0015-0282(18)30440-0	30053940			2018	Forty years of IVF, Niederberger,C.; Pellicer,A. et al., (2018), Fertility and Sterility	The administration of exogenous testosterone and other androgens have a negative feedback on hypothalamic pituitary gonadal axis and inhibit the secretion of follicle-stimulating hormone and luteinizing hormone from the pituitary gland and consequently decrease intratesticular testosterone and inhibit spermatogenesis.	Medscan	158: 'FSH ' -> 'follicle-stimulating hormone ' 191: 'LH ' -> 'luteinizing hormone '		info:pmid/30053940#body:3315		Forty years of IVF
Regulation: testosterone ---> hypothalamic-pituitary-gonadal system	Rao,P.K.;Boulet,S.L.;Mehta,A.;Hotaling,J.;Eisenberg,M.L.;Honig,S.C.;Warner,L.;Kissin,D.M.;Nangia,A.K.;Ross,L.S.				10.1016/j.juro.2016.10.063			0022-5347	The Journal of Urology	27789218:1009		hypothalamic-pituitary-gonadal system		S0022-5347(16)31601-9	27789218			2017	Trends in Testosterone Replacement Therapy Use from 2003 to 2013 among Reproductive-Age Men in the United States, Rao,P.K.; Boulet,S.L. et al., (2017), The Journal of Urology	Exogenous testosterone causes negative feedback on the hypothalamic-pituitary-gonadal axis, thereby suppressing pituitary gonadotropins and resulting in a decrease in endogenous testosterone production, intratesticular testosterone levels and sperm production.	Medscan			info:pmid/27789218#body:10		Trends in Testosterone Replacement Therapy Use from 2003 to 2013 among Reproductive-Age Men in the United States
Regulation: testosterone ---> hypothalamic-pituitary-gonadal system	Ilgin,S.				10.1016/j.lfs.2020.117704			0024-3205	Life Sciences	32339542:1033		hypothalamic-pituitary-gonadal system		S0024-3205(20)30452-5	32339542			2020	The adverse effects of psychotropic drugs as an endocrine disrupting chemicals on the hypothalamic-pituitary regulation in male, Ilgin,S., (2020), Life Sciences	Similar to inhibin-B, testosterone has also a negative feedback effect on the hypothalamic-pituitary-gonadal axis.	Medscan	78: 'HPG ' -> 'hypothalamic-pituitary-gonadal '		info:pmid/32339542#body:34		The adverse effects of psychotropic drugs as an endocrine disrupting chemicals on the hypothalamic-pituitary regulation in male
Regulation: testosterone ---> hypothalamic-pituitary-gonadal system	Bai,J.;Xie,J.;Xing,Y.;Wang,L.-T.;Xie,J.;Yang,F.;Liu,T.;Liu,M.;Tang,J.;Yi,Z.;Qiu,W.-W.				10.1016/j.ejmech.2019.05.005			0223-5234	European Journal of Medicinal Chemistry	31091478:1006		hypothalamic-pituitary-gonadal system		S0223-5234(19)30408-8	31091478			2019	Synthesis and biological evaluation of methylpyrimidine-fused tricyclic diterpene analogs as novel oral anti-late-onset hypogonadism agents, Bai,J.; Xie,J. et al., (2019), European Journal of Medicinal Chemistry	In addition, exogenous testosterone introduced into the body by Testosterone replacement therapy can suppress the function of hypothalamic-pituitary-gonadal axis and result in infertility [ ].	Medscan	64: 'TRT ' -> 'Testosterone replacement therapy ' 162: '(HPG axis) ' -> ''		info:pmid/31091478#body:7		Synthesis and biological evaluation of methylpyrimidine-fused tricyclic diterpene analogs as novel oral anti-late-onset hypogonadism agents
Regulation: testosterone ---> hypothalamic-pituitary-gonadal system	Kita,D.H.;Meyer,K.B.;Venturelli,A.C.;Adams,R.;Machado,D.L.B.;Morais,R.N.;Swan,S.H.;Gennings,C.;Martino-Andrade,A.J.				10.1016/j.tox.2016.08.021			0300-483X	Toxicology	27639664:1165		hypothalamic-pituitary-gonadal system	Rattus norvegicus	S0300-483X(16)30196-2	27639664			2016	Manipulation of pre and postnatal androgen environments and anogenital distance in rats, Kita,D.H.; Meyer,K.B. et al., (2016), Toxicology	The testicular effects were expected and possibly reflect the inhibition of hypothalamic-pituitary-gonadal axis by testosterone and the severe suppression of androgen action by flutamide, which may have long-lasting effects on spermatogenesis, a process that requires approximately 60days for completion in the rat ( ).	Medscan			info:pmid/27639664#body:166		Manipulation of pre and postnatal androgen environments and anogenital distance in rats
Regulation: testosterone ---> hypothalamic-pituitary-gonadal system	Mirone,V.;Debruyne,F.;Dohle,G.;Salonia,A.;Sofikitis,N.;Verze,P.;Fode,M.;Chapple,C.				10.1016/j.eururo.2017.02.022			0302-2838	European Urology	28249799:1035		hypothalamic-pituitary-gonadal system		S0302-2838(17)30111-2	28249799			2017	European Association of Urology Position Statement on the Role of the Urologist in the Management of Male Hypogonadism and Testosterone Therapy, Mirone,V.; Debruyne,F. et al., (2017), European Urology	testosterone therapy reduces endogenous testosterone production via negative feedback on the hypothalamic-pituitary-gonadal axis and leads to hypospermatogenesis and even azoospermia .	Medscan	0: 'TTH ' -> 'testosterone therapy '		info:pmid/28249799#body:36		European Association of Urology Position Statement on the Role of the Urologist in the Management of Male Hypogonadism and Testosterone Therapy
Regulation: testosterone ---> hypothalamic-pituitary-gonadal system	Mhaouty-Kodja,S.				10.1016/j.mce.2017.08.001			0303-7207	Molecular and Cellular Endocrinology	28826929:1048		hypothalamic-pituitary-gonadal system		S0303-7207(17)30423-9	28826929			2017	Role of the androgen receptor in the central nervous system, Mhaouty-Kodja,S., (2017), Molecular and Cellular Endocrinology	This suggests that neural androgen receptors might be involved in the activational but not in organizational regulation of the HPG axis by testosterone.	Medscan	26: 'AR ' -> 'androgen receptors '		info:pmid/28826929#body:49		Role of the androgen receptor in the central nervous system
Regulation: testosterone ---> hypothalamic-pituitary-gonadal system	Mailliez,A.;Guilbaud,A.;Puisieux,F.;Dauchet,L.;Boulanger,				10.1016/j.exger.2020.111014			0531-5565	Experimental Gerontology	32599147:1221		hypothalamic-pituitary-gonadal system		S0531-5565(20)30362-4	32599147			2021	Circulating biomarkers characterizing physical frailty: CRP, hemoglobin, albumin, 25OHD and free testosterone as best biomarkers. Results of a meta-analysis, Mailliez,A.; Guilbaud,A. et al., (2021), Experimental Gerontology	The hypothalamic-pituitary-gonadal axis is responsive to testicular production of testosterone.	Medscan			info:pmid/32599147#body:222		Circulating biomarkers characterizing physical frailty: CRP, hemoglobin, albumin, 25OHD and free testosterone as best biomarkers. Results of a meta-analysis
Regulation: testosterone ---> hypothalamic-pituitary-gonadal system	Kang,C.;Punjani,N.;Lee,R.K.;Li,P.S.;Goldstein,M.				10.1016/j.semcdb.2021.04.005			1084-9521	Seminars in Cell and Developmental Biology	33965333:1056		hypothalamic-pituitary-gonadal system		S1084-9521(21)00078-1	33965333			2021	Effect of varicoceles on spermatogenesis, Kang,C.; Punjani,N. et al., (2021), Seminars in Cell and Developmental Biology	Estradiol, along with inhibin and testosterone, all negatively regulate the hypothalamic-pituitary-testis axis to maintain homeostasis and appropriate hormone levels .	Medscan	76: 'HPT ' -> 'hypothalamic-pituitary-testis '		info:pmid/33965333#body:57		Effect of varicoceles on spermatogenesis
Regulation: testosterone ---> hypothalamic-pituitary-gonadal system	Gao,J.;Yuan,R.;Yang,S.;Wang,Y.;Huang,Y.;Yan,L.;Jiang,H.;Qiao,J.		Leydig cell		10.1016/j.rbmo.2021.02.006			1472-6483	Reproductive BioMedicine Online	33785305:1108		hypothalamic-pituitary-gonadal system		S1472-6483(21)00063-8	33785305			2021	Age-related changes in human conventional semen parameters and sperm chromatin structure assay-defined sperm DNA/chromatin integrity, Gao,J.; Yuan,R. et al., (2021), Reproductive BioMedicine Online	Testosterone concentrations decrease with advancing age ( ), due not only to disturbances in the circuits of the hypothalamus pituitary testicular axis but also to impairment in the number of Leydig cells and deterioration of testicular function.	Medscan	113: 'HPT ' -> 'hypothalamus pituitary testicular '		info:pmid/33785305#body:109		Age-related changes in human conventional semen parameters and sperm chromatin structure assay-defined sperm DNA/chromatin integrity
Regulation: testosterone ---> hypothalamic-pituitary-gonadal system	Tangpricha,V.;Ducharme,S.H.;Barber,T.W.;Chipkin,S.R.				10.4158/EP.9.1.12			1530-891X	Endocrine Practice	12917087:1097		hypothalamic-pituitary-gonadal system		S1530-891X(20)40323-4	12917087			2003	Endocrinologic Treatment of Gender Identity Disorders, Tangpricha,V.; Ducharme,S.H. et al., (2003), Endocrine Practice	Testosterone disrupts the hypothalamic-pituitary-gonadal axis and results in anovulation and masculinization of target organs .	Medscan			info:pmid/12917087#body:98		Endocrinologic Treatment of Gender Identity Disorders
Regulation: testosterone ---> hypothalamic-pituitary-gonadal system	Chu,K.;Kulandavelu,S.;Masterson,T.;Ibrahim,E.;Arora,H.;Ramasamy,R.				10.1016/j.jsxm.2019.11.046			1743-6095	The Journal of Sexual Medicine	100352349:1001		hypothalamic-pituitary-gonadal system		S1743-6095(19)31565-6				2020	044 Short-acting Exogenous Testosterone Appears to have a Lesser Effect on Gonadotropins Compared to Long-acting Testosterone: A Pilot Study Using Mouse Models, Chu,K.; Kulandavelu,S. et al., (2020), The Journal of Sexual Medicine	Although exogenous testosterone is considered to be a contraceptive, based on emerging data, we hypothesized that short-acting testosterone will have lesser impact on hypothalamic-pituitary-gonadal axis as compared to long-acting testosterone.	Medscan	198: '(HPG) ' -> ''		info:doi/10.1016/j.jsxm.2019.11.046#body:2		044 Short-acting Exogenous Testosterone Appears to have a Lesser Effect on Gonadotropins Compared to Long-acting Testosterone: A Pilot Study Using Mouse Models
Regulation: testosterone ---> hypothalamic-pituitary-gonadal system	Cavarzere,P.;Vincenzi,M.;Gaudino,R.;Franceschi,R.;Perlini,S.;Camilot,M.;Teofoli,F.;Antoniazzi,F.;Tatò,L.				10.1016/j.fertnstert.2010.04.040			0015-0282	Fertility and Sterility	20537623:1000		hypothalamic-pituitary-gonadal system		S0015-0282(10)00661-8	20537623			2010	Possible andrologic markers in elevated neonatal 17-hydroxyprogesterone, Cavarzere,P.; Vincenzi,M. et al., (2010), Fertility and Sterility	During the first months of life, the hypothalamic-pituitary-gonadal axis is transiently activated in males, with increased gonadotropins, testosterone, and inhibin B levels .	Medscan			info:pmid/20537623#body:1		Possible andrologic markers in elevated neonatal 17-hydroxyprogesterone
Regulation: testosterone ---> hypothalamic-pituitary-gonadal system	Mello,N.K.;Mendelson,J.H.				10.1016/S0091-3057(96)00433-9			0091-3057	Pharmacology, Biochemistry and Behavior	9218281:1439		hypothalamic-pituitary-gonadal system		S0091-3057(96)00433-9	9218281			1997	Cocaine's Effects on Neuroendocrine Systems: Clinical and Preclinical Studies, Mello,N.K.; Mendelson,J.H., (1997), Pharmacology, Biochemistry and Behavior	Similarly, in males, the gonadal steroid hormones testosterone and estrogen modulate luteinizing hormone release, and disruption of the hypothalamic-pituitary-testicular axis results in elevated luteinizing hormone levels .	Medscan	85: 'LH ' -> 'luteinizing hormone ' 195: 'LH ' -> 'luteinizing hormone '		info:pmid/9218281#body:440		Cocaine's Effects on Neuroendocrine Systems: Clinical and Preclinical Studies
Regulation: testosterone ---> hypothalamic-pituitary-gonadal system	Romeo,R.D.;Richardson,H.N.;Sisk,C.L.				10.1016/S0149-7634(02)00009-X			0149-7634	Neuroscience and Biobehavioral Reviews	12034137:1029		hypothalamic-pituitary-gonadal system	Mesocricetus auratus	S0149-7634(02)00009-X	12034137			2002	Puberty and the maturation of the male brain and sexual behavior: recasting a behavioral potential, Romeo,R.D.; Richardson,H.N. et al., (2002), Neuroscience and Biobehavioral Reviews	During puberty in male Syrian hamsters, inhibition of the hypothalamic-pituitary-gonadal axis by testosterone decreases .	Medscan	58: 'HPG ' -> 'hypothalamic-pituitary-gonadal '		info:pmid/12034137#body:30		Puberty and the maturation of the male brain and sexual behavior: recasting a behavioral potential
Regulation: testosterone ---> hypothalamic-pituitary-gonadal system	Rosario,E.R.;Pike,C.J.				10.1016/j.brainresrev.2007.04.012			0165-0173	Brain Research Reviews	17658612:1120		hypothalamic-pituitary-gonadal system		S0165-0173(07)00104-X	17658612			2008	Androgen regulation of β-amyloid protein and the risk of Alzheimer's disease, Rosario,E.R.; Pike,C.J., (2008), Brain Research Reviews	Because testosterone loss results in diminished negative feedback on the hypothalamic-pituitary-gonadal axis, it also results in elevated luteinizing hormone levels, which some have theorized might increase risk of Alzheimer's disease ( ).	Medscan	138: 'LH ' -> 'luteinizing hormone ' 215: 'AD ' -> 'Alzheimer\'s disease '		info:pmid/17658612#body:121		Androgen regulation of β-amyloid protein and the risk of Alzheimer's disease
Regulation: testosterone ---> hypothalamic-pituitary-gonadal system	Mitsushima,D.;Tin-Tin-Win-Shwe;Kimura,F.				10.1016/S0168-0102(03)00099-3			0168-0102	Neuroscience Research	12871761:1061		hypothalamic-pituitary-gonadal system	Rattus norvegicus	S0168-0102(03)00099-3	12871761			2003	Sexual dimorphism in the GABAergic control of gonadotropin release in intact rats, Mitsushima,D.; Tin-Tin-Win-Shwe et al., (2003), Neuroscience Research	We found that the episodic GABA release was impaired by castration, but ameliorated by testosterone replacement in castrated rats ( ), suggesting that testosterone sustains the episodic release of GABA to participate in the negative feedback system of the hypothalamo-pituitary-gonadal axis in male rats.	Medscan	256: 'HPG ' -> 'hypothalamo-pituitary-gonadal '		info:pmid/12871761#body:62		Sexual dimorphism in the GABAergic control of gonadotropin release in intact rats
Regulation: testosterone ---> hypothalamic-pituitary-gonadal system	Tancredi,A.;Reginster,J.Y.;Luyckx,F.;Legros,J.J.				10.1016/j.psyneuen.2005.02.002			0306-4530	Psychoneuroendocrinology	15854780:1003		hypothalamic-pituitary-gonadal system		S0306-4530(05)00041-7	15854780			2005	No major month to month variation in free testosterone levels in aging males. Minor impact on the biological diagnosis of 'andropause', Tancredi,A.; Reginster,J.Y. et al., (2005), Psychoneuroendocrinology	In some aging males, low levels of testosterone resulting from a defect in the hypothalamic-pituitary-gonadal axis have been associated with a complex clinical syndrome: Androgen Deficiency of the Aging Male ( ).	Medscan	208: '(ADAM) ' -> ''		info:pmid/15854780#body:4		No major month to month variation in free testosterone levels in aging males. Minor impact on the biological diagnosis of 'andropause'
Regulation: testosterone ---> hypothalamic-pituitary-gonadal system	Witt,E.D.				10.1016/j.ntt.2006.10.013			0892-0362	Neurotoxicology and Teratology	17174531:1070		hypothalamic-pituitary-gonadal system		S0892-0362(06)00158-9	17174531			2007	Puberty, hormones, and sex differences in alcohol abuse and dependence, Witt,E.D., (2007), Neurotoxicology and Teratology	Nevertheless, the authors suggest that elevated exposure to testosterone during puberty may have permanently altered the hypothalamic-pituitary-gonadal axis/and or agonistic brain circuits, since these same animals showed augmented aggression in adulthood.	Medscan			info:pmid/17174531#body:71		Puberty, hormones, and sex differences in alcohol abuse and dependence
Regulation: testosterone ---> hypothalamic-pituitary-gonadal system	Giesecke,K.;Sieme,H.;Distl,O.				10.1016/j.tvjl.2009.07.024			1090-0233	The Veterinary Journal	19713135:1060		hypothalamic-pituitary-gonadal system		S1090-0233(09)00300-1	19713135			2010	Infertility and candidate gene markers for fertility in stallions: A review, Giesecke,K.; Sieme,H. et al., (2010), The Veterinary Journal	Testicular function is dependent upon a functional hypothalamic-pituitary-testicular axis, which involves gonadotrophin releasing hormone , luteinising hormone, follicle stimulating hormone , testosterone, oestrogens and inhibins.	Medscan	146: 'LH' -> 'luteinising hormone' 138: '(GNRH)' -> '' 190: '(FSH)' -> ''		info:pmid/19713135#body:61		Infertility and candidate gene markers for fertility in stallions: A review
Regulation: testosterone ---> hypothalamic-pituitary-gonadal system	Rosario,E.R.;Carroll,J.C.;Pike,C.J.		Leydig cell		10.1016/j.brainres.2012.05.011			0006-8993	Brain Research	22587890:1010		hypothalamic-pituitary-gonadal system		S0006-8993(12)00848-7	22587890			2012	Evaluation of the effects of testosterone and luteinizing hormone on regulation of β-amyloid in male 3xTg-AD mice, Rosario,E.R.; Carroll,J.C. et al., (2012), Brain Research	During normal aging in men, testosterone production declines as a result of both Leydig cell atrophy and dysfunction of the hypothalamic-pituitary-gonadal axis.	Medscan	124: 'HPG ' -> 'hypothalamic-pituitary-gonadal '		info:pmid/22587890#body:11		Evaluation of the effects of testosterone and luteinizing hormone on regulation of β-amyloid in male 3xTg-AD mice
Regulation: testosterone ---> hypothalamic-pituitary-gonadal system	Klein,Z.A.;Romeo,R.D.				10.1016/j.yhbeh.2013.01.012			0018-506X	Hormones and Behavior	23465865:1069		hypothalamic-pituitary-gonadal system		S0018-506X(13)00031-7	23465865			2013	Changes in hypothalamic-pituitary-adrenal stress responsiveness before and after puberty in rats, Klein,Z.A.; Romeo,R.D., (2013), Hormones and Behavior	This reverse pattern of stress-induced testosterone secretion in prepubertal and adult animals may be due to the heightened testosterone-mediated negative feedback on the prepubertal hypothalamic-pituitary-gonadal axis ( ), which would cause any transient rise in testosterone levels following stress in younger animals to be rapidly inhibited.	Medscan	183: 'HPG ' -> 'hypothalamic-pituitary-gonadal '		info:pmid/23465865#body:70		Changes in hypothalamic-pituitary-adrenal stress responsiveness before and after puberty in rats
Regulation: testosterone ---> hypothalamic-pituitary-gonadal system	Moss,J.L.;Crosnoe,L.E.;Kim,E.D.				10.1016/j.fertnstert.2013.04.003			0015-0282	Fertility and Sterility	23663992:1022		hypothalamic-pituitary-gonadal system		S0015-0282(13)00498-6	23663992			2013	Effect of rejuvenation hormones on spermatogenesis, Moss,J.L.; Crosnoe,L.E. et al., (2013), Fertility and Sterility	Exogenous testosterone inhibits spermatogenesis by suppressing the hypothalamic-pituitary-gonadal axis.	Medscan	67: 'HPG ' -> 'hypothalamic-pituitary-gonadal '		info:pmid/23663992#body:23		Effect of rejuvenation hormones on spermatogenesis
Regulation: testosterone ---> hypothalamic-pituitary-gonadal system	Moss,J.L.;Crosnoe,L.E.;Kim,E.D.				10.1016/j.fertnstert.2013.04.003			0015-0282	Fertility and Sterility	23663992:1023		hypothalamic-pituitary-gonadal system		S0015-0282(13)00498-6	23663992			2013	Effect of rejuvenation hormones on spermatogenesis, Moss,J.L.; Crosnoe,L.E. et al., (2013), Fertility and Sterility	Specifically, testosterone therapy results in negative feedback on the hypothalamic-pituitary-gonadal axis.	Medscan	71: 'HPG ' -> 'hypothalamic-pituitary-gonadal '		info:pmid/23663992#body:24		Effect of rejuvenation hormones on spermatogenesis
Regulation: testosterone ---> hypothalamic-pituitary-gonadal system	Wang,E.H.;Yu,Z.;Hu,J.;Xu,H.B.				10.1016/j.fct.2013.08.032			0278-6915	Food and Chemical Toxicology	24012644:1035		hypothalamic-pituitary-gonadal system		S0278-6915(13)00578-4	24012644			2013	Effects of 90-day feeding of transgenic Bt rice TT51 on the reproductive system in male rats, Wang,E.H.; Yu,Z. et al., (2013), Food and Chemical Toxicology	This complex process is strictly regulated by the hypothalamic-pituitary-testicular axis, which involves testosterone (T), luteinizing hormone and follicle-stimulating hormone ( ).	Medscan	143: '(LH) ' -> '' 176: '(FSH) ' -> ''		info:pmid/24012644#body:36		Effects of 90-day feeding of transgenic Bt rice TT51 on the reproductive system in male rats
Regulation: testosterone ---> hypothalamic-pituitary-gonadal system	Trotman,H.D.;Holtzman,C.W.;Ryan,A.T.;Shapiro,D.I.;MacDonald,A.N.;Goulding,S.M.;Brasfield,J.L.;Walker,E.F.				10.1016/j.yhbeh.2013.02.018			0018-506X	Hormones and Behavior	23998682:1057		hypothalamic-pituitary-gonadal system		S0018-506X(13)00053-6	23998682			2013	The development of psychotic disorders in adolescence: A potential role for hormones, Trotman,H.D.; Holtzman,C.W. et al., (2013), Hormones and Behavior	Estradiol and testosterone subsequently modulate the release of gonadotropin releasing hormone and, thereby, the activity of the hypothalamic-pituitary-gonadal axis ( ).	Medscan	64: 'GnRH ' -> 'gonadotropin releasing hormone ' 129: 'HPG ' -> 'hypothalamic-pituitary-gonadal '		info:pmid/23998682#body:58		The development of psychotic disorders in adolescence: A potential role for hormones
Regulation: testosterone ---> hypothalamic-pituitary-gonadal system	Vern-Gross,T.Z.;Bradley,J.A.;Rotondo,R.L.;Indelicato,D.J.				10.1016/j.radonc.2015.10.001			0167-8140	Radiotherapy and Oncology	26475251:1057		hypothalamic-pituitary-gonadal system		S0167-8140(15)00543-5	26475251			2015	Fertility in childhood cancer survivors following cranial irradiation for primary central nervous system and skull base tumors, Vern-Gross,T.Z.; Bradley,J.A. et al., (2015), Radiotherapy and Oncology	The hypothalamic-pituitary-testicular axis is influenced by the secretion of testicular hormones, including Inhibin B and testosterone.	Medscan			info:pmid/26475251#body:58		Fertility in childhood cancer survivors following cranial irradiation for primary central nervous system and skull base tumors
Regulation: testosterone ---> hypothalamic-pituitary-gonadal system	Alam,S.;Ohsako,S.;Matsuwaki,T.;Bo Zhu,X.;Tsunekawa,N.;Kanai,Y.;Sone,H.;Tohyama,C.;Kurohmaru,M.						1741-7899			19903717:1132	Reproduction	hypothalamic-pituitary-gonadal system			19903717			2009	Induction of spermatogenic cell apoptosis in prepubertal rat testes irrespective of testicular steroidogenesis: A possible estrogenic effect of di(n-butyl) phthalate., Alam,S.; Ohsako,S. et al., (2009), Reproduction	To address whether DBP suppressed the intratesticular testosterone level by affecting the hypothalamo-pituitary-gonadal axis, we analyzed the serum LH level by RIA.	Medscan			info:pmid/19903717#body:133		Induction of spermatogenic cell apoptosis in prepubertal rat testes irrespective of testicular steroidogenesis: A possible estrogenic effect of di(n-butyl) phthalate.
Regulation: testosterone ---> hypothalamic-pituitary-gonadal system	Ariyaratne,H.B.;Chamindrani Mendis-Handagama,S.		Leydig cell					0006-3363		10684810:1051	Biol Reprod	hypothalamic-pituitary-gonadal system	Rattus norvegicus		10684810			2000	Changes in the testis interstitium of Sprague Dawley rats from birth to sexual maturity., Ariyaratne,H.B.; Chamindrani Mendis-Handagama,S., (2000), Biol Reprod	The observations suggested that the significance of fetal Leydig cells in the neonatal-prepubertal rat testis is to produce testosterone to activate the hypothalamo-hypophyseal-testicular axis for the continued development of the male reproductive system.	Medscan			info:pmid/10684810#body:52		Changes in the testis interstitium of Sprague Dawley rats from birth to sexual maturity.
Regulation: testosterone ---> hypothalamic-pituitary-gonadal system	Moore,I.T.;Wingfield,J.C.;Brenowitz,E.A.						1529-2401			15537889:1070	J Neurosci	hypothalamic-pituitary-gonadal system			15537889			2004	Plasticity of the avian song control system in response to localized environmental cues in an equatorial songbird., Moore,I.T.; Wingfield,J.C. et al., (2004), J Neurosci	These photoperiodic cues in turn induce changes in circulating testosterone through activation of the hypothalamic-pituitary-gonadal axis (Wingfield and Kenagy, 1991[Go]).	Medscan			info:pmid/15537889#body:71		Plasticity of the avian song control system in response to localized environmental cues in an equatorial songbird.
Regulation: testosterone ---> hypothalamic-pituitary-gonadal system	Ramaswamy,S.;Pohl,C.R.;Marshall,G.R.;Plant,T.M.							0022-0795		15525574:1152	J Endocrinol	hypothalamic-pituitary-gonadal system			15525574			2004	A switch from continuous to episodic testicular testosterone release in response to pulsatile LH stimulation in juvenile rhesus monkeys (Macaca mulatta)., Ramaswamy,S.; Pohl,C.R. et al., (2004), J Endocrinol	We speculate that this may be related to the notion that episodic testosterone secretion is required for the operation of the hypothalamic-pituitary-gonadal axis governing the testes.	Medscan			info:pmid/15525574#body:153		A switch from continuous to episodic testicular testosterone release in response to pulsatile LH stimulation in juvenile rhesus monkeys (Macaca mulatta).
Regulation: testosterone ---> hypothalamic-pituitary-gonadal system	Ogilvie,K.M.;Rivier,C.							0270-6474		9065519:1041	J Neurosci	hypothalamic-pituitary-gonadal system			9065519			1997	Effect of alcohol on the proestrous surge of luteinizing hormone (LH) and the activation of LH-releasing hormone (LHRH) neurons in the female rat., Ogilvie,K.M.; Rivier,C., (1997), J Neurosci	These alcohol-evoked decreases in testosterone could result from actions at multiple sites of the hypothalamic-pituitary-gonadal axis.	Medscan			info:pmid/9065519#body:42		Effect of alcohol on the proestrous surge of luteinizing hormone (LH) and the activation of LH-releasing hormone (LHRH) neurons in the female rat.
Regulation: testosterone ---> hypothalamic-pituitary-gonadal system	Anawalt,B.D.				10.1210/jc.2018-01882	20190473620	1945-7197	0021-972X	Journal of Clinical Endocrinology and Metabolism	30753550:10258		hypothalamic-pituitary-gonadal system			30753550	628432160		2019	Diagnosis and Management of Anabolic Androgenic Steroid Use, Anawalt,B.D., (2019), Journal of Clinical Endocrinology and Metabolism	Initiation of a testosterone taper is not recommended in men who are seeking improved fertility because exogenous testosterone therapy suppresses the hypothalamic-pituitary-gonadal axis.	Medscan			info:pmid/30753550#cont:259		Diagnosis and Management of Anabolic Androgenic Steroid Use
Regulation: testosterone ---> hypothalamic-pituitary-gonadal system	Bi,Y.;Qi,Q.;Bi,Y.;Li,T.;Pan,H.;Guo,M.;Chen,L.;Zhang,M.;Zhang,L.;Yu,L.;Wan,X.;Zheng,H.;Li,R.				10.32604/biocell.2020.011208	20200885921	1667-5746	0327-9545	Biocell	100032780:10029		hypothalamic-pituitary-gonadal system				2008022063		2020	Elemental sulfur upregulated testicular testosterone biosynthesis by associating with altered gut microbiota in mice, Bi,Y.; Qi,Q. et al., (2020), Biocell	Males who desire to maintain fertility are also advised against the use of testosterone replacement therapy because exogenous testosterone can suppress the hypothalamic-pituitary-gonadal axis and result in infertility (McGill et al., 2012).	Medscan			info:doi/10.32604/biocell.2020.011208#cont:30		Elemental sulfur upregulated testicular testosterone biosynthesis by associating with altered gut microbiota in mice
Regulation: testosterone ---> hypothalamic-pituitary-gonadal system	Chinnathambi,V.;Balakrishnan,M.;Yallampalli,C.;Sathishkumar,K.		neuron		10.1095/biolreprod.111.097550	2012424691	1529-7268	0006-3363	Biology of Reproduction	22302690:10020		hypothalamic-pituitary-gonadal system			22302690	365276437		2012	Prenatal testosterone exposure leads to hypertension that is gonadal hormone-dependent in adult rat male and female offspring, Chinnathambi,V.; Balakrishnan,M. et al., (2012), Biology of Reproduction	The females exposed to prenatal testosterone have disruptions in the regulation of the hypothalamic-pituitary-gonadal axis with desensitization of gonadotropin-releasing hormone (GnRH) neurons to steroid feedback, elevated luteinizing hormone levels [25–28], and irregular reproductive cycles [29, 30].	Medscan			info:pmid/22302690#cont:21		Prenatal testosterone exposure leads to hypertension that is gonadal hormone-dependent in adult rat male and female offspring
Regulation: testosterone ---> hypothalamic-pituitary-gonadal system	Chinnathambi,V.;Balakrishnan,M.;Yallampalli,C.;Sathishkumar,K.				10.1095/biolreprod.111.097550	2012424691	1529-7268	0006-3363	Biology of Reproduction	22302690:10217		hypothalamic-pituitary-gonadal system			22302690	365276437		2012	Prenatal testosterone exposure leads to hypertension that is gonadal hormone-dependent in adult rat male and female offspring, Chinnathambi,V.; Balakrishnan,M. et al., (2012), Biology of Reproduction	Previous studies have shown that prenatal testosterone affects the hypothalamic-pituitary-gonadal axis, causing an increase in GnRH afferents [68] and hypersecretion of GnRH and luteinizing hormone [25–28].	Medscan			info:pmid/22302690#cont:218		Prenatal testosterone exposure leads to hypertension that is gonadal hormone-dependent in adult rat male and female offspring
Regulation: testosterone ---> hypothalamic-pituitary-gonadal system	Roth,M.Y.;Page,S.T.;Anawalt,B.D.;Matsumoto,A.M.;Snyder,C.N.;Bremner,W.J.;Amory,J.K.;Lin,K.;Roth,M.Y.;Page,S.T.;Anawalt,B.D.;Matsumoto,A.M.;Snyder,C.N.;Bremner,W.J.;Amory,J.K.;Matsumoto,A.M.;Marck,B.T.				10.1210/jc.2010-0360	2010427994	0021-972X	0021-972X	Journal of Clinical Endocrinology and Metabolism	20484472:10040		hypothalamic-pituitary-gonadal system			20484472	359316063		2010	Dose-dependent increase in intratesticular testosterone by very low-dose human chorionic gonadotropin in normal men with experimental gonadotropin deficiency, Roth,M.Y.; Page,S.T. et al., (2010), Journal of Clinical Endocrinology and Metabolism	In addition, our previous work relied on exogenous testosterone to suppress the hypothalamic-pituitary-gonadal axis, and there was concern that the exogenous testosterone could potentially increase intratesticular testosterone concentrations.	Medscan			info:pmid/20484472#cont:41		Dose-dependent increase in intratesticular testosterone by very low-dose human chorionic gonadotropin in normal men with experimental gonadotropin deficiency
Regulation: testosterone ---> hypothalamic-pituitary-gonadal system	Li,X.;Lu,J.-M.;Yang,G.;Ma,F.-L.;Meng,J.-H.;Dou,J.-T.;Lan,Y.-T.;Huang,W.-X.				10.3760/cma.j.issn.0366-6999.2012.07.019	2012229909		0366-6999	Chinese Medical Journal	22613604:10146		hypothalamic-pituitary-gonadal system			22613604	364662063		2012	Experimental study on neuroendocrinological and immunological characteristics of the military-trained artillerymen, Li,X.; Lu,J.-M. et al., (2012), Chinese Medical Journal	Fellman et al10have noted that decreased testosterone in the blood of males after long-term exercise might be caused by inhibiting the secretion ability of the testes, and that a compensatory increase in LH was also inhibited at the same time, indicating that long-term and heavy-load exercises can affect the level of the testosterone in serum through regulation of the hypothalamus-pituitary-testi…	Medscan			info:pmid/22613604#cont:147	blood	Experimental study on neuroendocrinological and immunological characteristics of the military-trained artillerymen
Regulation: testosterone ---> hypothalamic-pituitary-gonadal system	Sansone,A.;Sansone,M.;Romanelli,F.;Lenzi,A.;Vaamonde,D.;Sgrò,P.;Di Luigi,L.;Salzano,C.				10.1186/s12958-018-0435-x	20180822286	1477-7827		Reproductive Biology and Endocrinology	30415644:10267		hypothalamic-pituitary-gonadal system			30415644	624812289		2018	Sport, doping and male fertility 11 Medical and Health Sciences 1117 Public Health and Health Services 11 Medical and Health Sciences 1114 Paediatrics and Reproductive Medicine Rosario Pivonello, Sansone,A.; Sansone,M. et al., (2018), Reproductive Biology and Endocrinology	It is widely accepted that administration of exogenous testosterone and/or of other androgenic anabolic steroids exerts a suppressive effect on the hypothalamic-pituitary-gonadal axis [104].	Medscan			info:pmid/30415644#cont:268		Sport, doping and male fertility 11 Medical and Health Sciences 1117 Public Health and Health Services 11 Medical and Health Sciences 1114 Paediatrics and Reproductive Medicine Rosario Pivonello
Regulation: testosterone ---> hypothalamic-pituitary-gonadal system	Dimakopoulou,A.;Jayasena,C.N.;Minhas,S.;Dimakopoulou,A.;Foran,D.;Jayasena,C.N.				10.2174/1381612826666200213095228	20210870478	1873-4286	1381-6128	Current Pharmaceutical Design	32053070:10103		hypothalamic-pituitary-gonadal system			32053070	2013713643		2021	Stimulation of leydig and sertoli cellular secretory function by anti-oestrogens: Tamoxifen, Dimakopoulou,A.; Jayasena,C.N. et al., (2021), Current Pharmaceutical Design	However, exogenous testosterone suppresses the hypothalamic-pituitary-gonadal axis.	Medscan			info:pmid/32053070#cont:104		Stimulation of leydig and sertoli cellular secretory function by anti-oestrogens: Tamoxifen
Regulation: testosterone ---> hypothalamic-pituitary-gonadal system	Willoughby,D.S.;Spillane,M.;Schwarz,N.							1303-2968		24570624:100	J Sports Sci Med	hypothalamic-pituitary-gonadal system			24570624			2014	Heavy Resistance Training and Supplementation With the Alleged Testosterone Booster Nmda has No Effect on Body Composition, Muscle Performance, and Serum Hormones Associated With the Hypothalamo-Pituitary-Gonadal Axis in Resistance-Trained Males., Willoughby,D.S.; Spillane,M. et al., (2014), J Sports Sci Med	Heavy Resistance Training and Supplementation With the Alleged Testosterone Booster Nmda has No Effect on Body Composition, Muscle Performance, and Serum Hormones Associated With the Hypothalamo-Pituitary-Gonadal Axis in Resistance-Trained Males.	Medscan			info:pmid/24570624#title:1		Heavy Resistance Training and Supplementation With the Alleged Testosterone Booster Nmda has No Effect on Body Composition, Muscle Performance, and Serum Hormones Associated With the Hypothalamo-Pituitary-Gonadal Axis in Resistance-Trained Males.
Regulation: testosterone ---> hypothalamic-pituitary-gonadal system	Ramasamy,R.;Armstrong,J.M.;Lipshultz,L.I.				10.4103/1008-682X.14277210.4103/1008-682X.142772		1745-7262			25337850:2	Asian J Androl	hypothalamic-pituitary-gonadal system			25337850			2015	Preserving fertility in the hypogonadal patient: an update., Ramasamy,R.; Armstrong,J.M. et al., (2015), Asian J Androl	Exogenous testosterone therapy can alter the natural regulation of the hypothalamic-pituitary-gonadal axis leading to impaired spermatogenesis with azoospermia being a serious possible result, thus rendering the individual infertile.	Medscan			info:pmid/25337850#abs:3		Preserving fertility in the hypogonadal patient: an update.
Regulation: testosterone ---> hypothalamic-pituitary-gonadal system	Balasubramanian,A.;Kohn,T.P.;Santiago,J.E.;Sigalos,J.T.;Kirby,E.W.;Hockenberry,M.S.;Pickett,S.M.;Pastuszak,A.W.;Lipshultz,L.I.				10.1016/j.urology.2019.10.040			0090-4295	Urology	100130073:1046		hypothalamic-pituitary-gonadal system		S0090-4295(20)30004-2				2020	Increased Risk of Hypogonadal Symptoms in Shift Workers With Shift Work Sleep Disorder, Balasubramanian,A.; Kohn,T.P. et al., (2020), Urology	Sleep plays a critical role in influencing endogenous testosterone production through regulation of the hypothalamic-pituitary-gonadal axis.	Medscan			info:doi/10.1016/j.urology.2019.10.040#body:47		Increased Risk of Hypogonadal Symptoms in Shift Workers With Shift Work Sleep Disorder
Regulation: testosterone ---> hypothalamic-pituitary-gonadal system	Mhaouty-Kodja,S.				10.1016/j.mce.2017.08.001			0303-7207	Molecular and Cellular Endocrinology	100037391:1048		hypothalamic-pituitary-gonadal system		S0303-7207(17)30423-9	484			2017	Role of the androgen receptor in the central nervous system, Mhaouty-Kodja,S., (2017), Molecular and Cellular Endocrinology	This suggests that neural androgen receptors might be involved in the activational but not in organizational regulation of the HPG axis by testosterone.	Medscan	26: 'AR ' -> 'androgen receptors '		info:doi/10.1016/j.mce.2017.08.001#body:49		Role of the androgen receptor in the central nervous system
Regulation: testosterone ---> hypothalamic-pituitary-gonadal system	Anawalt,B.D.				10.1210/jc.2018-01882	20190473620	1945-7197	0021-972X	Journal of Clinical Endocrinology and Metabolism	100142738:10258		hypothalamic-pituitary-gonadal system				628432160		2019	Diagnosis and Management of Anabolic Androgenic Steroid Use, Anawalt,B.D., (2019), Journal of Clinical Endocrinology and Metabolism	Initiation of a testosterone taper is not recommended in men who are seeking improved fertility because exogenous testosterone therapy suppresses the hypothalamic-pituitary-gonadal axis.	Medscan			info:doi/10.1210/jc.2018-01882#cont:259		Diagnosis and Management of Anabolic Androgenic Steroid Use
Regulation: testosterone ---> hypothalamic-pituitary-gonadal system	Fronczak,C.M.;Barqawi,A.B.;Kim,E.D.				10.2164/jandrol.110.011874	2012554281	1939-4640	0196-3635	Journal of Andrology	21799144:10215		hypothalamic-pituitary-gonadal system			21799144	365668527		2012	The insults of illicit drug use on male fertility, Fronczak,C.M.; Barqawi,A.B. et al., (2012), Journal of Andrology	... for male contraception have found that exogenous testosterone may cause a negative feedback mechanism on the hypothalamic-pituitary-testicular axis ...	Medscan			info:pmid/21799144#cont:216		The insults of illicit drug use on male fertility
Regulation: testosterone ---> hypothalamic-pituitary-gonadal system	Abukhadir,S.S.;Mohamed,N.;Mohamed,N.					2013767167	1873-5592	1389-4501	Current Drug Targets	24138635:10048		hypothalamic-pituitary-gonadal system			24138635	370400905		2013	Pathogenesis of alcohol-induced osteoporosis and its treatment: A review, Abukhadir,S.S.; Mohamed,N. et al., (2013), Current Drug Targets	Both free testosterone and estradiol levels diminish with age due to rise in serum sex-hormone binding globulin (SHBG) levels and failure of the hypothalamic-pituitary-testicular axis to overcome	Medscan			info:pmid/24138635#cont:49		Pathogenesis of alcohol-induced osteoporosis and its treatment: A review
Regulation: testosterone ---> hypothalamic-pituitary-gonadal system	Asarian,L.;Geary,N.				10.1152/ajpregu.00446.2012	2013772610	1522-1490	0363-6119	American Journal of Physiology - Regulatory Integrative and Comparative Physiology	23904103:10671		hypothalamic-pituitary-gonadal system			23904103	370415898		2013	Sex differences in the physiology of eating, Asarian,L.; Geary,N., (2013), American Journal of Physiology - Regulatory Integrative and Comparative Physiology	Hypogonadism is treated with testosterone, which suppresses the hypothalamic-pituitary-gonadal axis and leads to infertility, or, if fertility is desired, by stimulating the hypothalamic-pituitary-gonadal axis with either gonadotropins or the estrogen-receptor modulator clomiphene citrate, which decrease estrogenic negative feedback (161, 553, 711).	Medscan			info:pmid/23904103#cont:672		Sex differences in the physiology of eating
Regulation: testosterone ---> hypothalamic-pituitary-gonadal system	O'Hara,L.;Curley,M.;Ferreira,M.T.;Cruickshanks,L.;Milne,L.;Smith,L.B.				10.1371/journal.pone.0121657	2015871839	1932-6203		PLoS ONE	25799562:10183		hypothalamic-pituitary-gonadal system			25799562	603282120		2015	Pituitary androgen receptor signalling regulates prolactin but not gonadotrophins in the male mouse, O'Hara,L.; Curley,M. et al., (2015), PLoS ONE	Surprisingly, ablation of pituitary androgen receptor does not result in any changes to circulating testosterone level (Fig. 1D), questioning the current paradigm of testosterone-mediated negative feedback within the hypothalamic-pituitary-gonadal axis.	Medscan			info:pmid/25799562#cont:184		Pituitary androgen receptor signalling regulates prolactin but not gonadotrophins in the male mouse
Regulation: testosterone ---> hypothalamic-pituitary-gonadal system	Tong,K.L.;Wong,P.F.;Chan,K.L.;Low,B.S.;Ma,H.Q.;AbuBakar,S.				10.1371/journal.pone.0121752	2015895915	1932-6203		PLoS ONE	25826409:10029		hypothalamic-pituitary-gonadal system			25826409	603554708		2015	The in Vitro and in Vivo Anti-Cancer Activities of a Standardized Quassinoids Composition from Eurycoma longifolia on LNCaP Human Prostate Cancer Cells, Tong,K.L.; Wong,P.F. et al., (2015), PLoS ONE	The increased production of testosterone by E. longifolia has been attributed to the increase in human chorionic gonadotropin level [18] and the inhibition of the activity of phosphodiesterase and aromatase conversion of testosterone to oestrogen which subsequently triggers hypothalamic-pituitary-gonadal axis to increase testosterone levels [19,20].	Medscan			info:pmid/25826409#cont:30		The in Vitro and in Vivo Anti-Cancer Activities of a Standardized Quassinoids Composition from Eurycoma longifolia on LNCaP Human Prostate Cancer Cells
Regulation: testosterone ---> hypothalamic-pituitary-gonadal system	Flanagan,J.N.;Lehtihet,M.				10.1055/s-0034-1398492	2015254785	1439-4286	0018-5043	Hormone and Metabolic Research	25642745:10262		hypothalamic-pituitary-gonadal system			25642745	605511870		2015	The Response to Gonadotropin-Releasing Hormone and hCG in Men with Prior Chronic Androgen Steroid Abuse and Clinical Hypogonadism, Flanagan,J.N.; Lehtihet,M., (2015), Hormone and Metabolic Research	The clinical management of men recovering from androgen abuse with prolonged HPG suppression causing symptomatic hypogonadism is challenging, because testosterone therapy reverses the hypogonadism but may further suppress the HPG axis.	Medscan			info:pmid/25642745#cont:263		The Response to Gonadotropin-Releasing Hormone and hCG in Men with Prior Chronic Androgen Steroid Abuse and Clinical Hypogonadism
Regulation: testosterone ---> hypothalamic-pituitary-gonadal system	Atwood,C.S.;Atwood,C.S.;Atwood,C.S.;Bowen,R.L.				10.3233/JAD-143210	2015356999	1875-8908	1387-2877	Journal of Alzheimer's Disease	26402752:10177		hypothalamic-pituitary-gonadal system	Homo sapiens		26402752	605917283		2015	A Unified Hypothesis of Early- and Late-Onset Alzheimer's Disease Pathogenesis, Atwood,C.S.; Atwood,C.S. et al., (2015), Journal of Alzheimer's Disease	Although hormone replacement therapy with either 17β-estradiol or testosterone only elicits partial rebalancing of the HPG axis, these physiologically relevant sex steroids have been shown to decrease the incidence and delay the onset of cognitive decline among elderly women and men (reviewed in [157, 179, 180]).	Medscan			info:pmid/26402752#cont:178		A Unified Hypothesis of Early- and Late-Onset Alzheimer's Disease Pathogenesis
Regulation: testosterone ---> hypothalamic-pituitary-gonadal system	Tresguerres,J.A.;Perez Mendez,L.F.;Lopez-Calderon,A.;Esquifino,A.I.				10.1677/joe.0.1050423			0022-0795		3889211:0	J Endocrinol	hypothalamic-pituitary-gonadal system	Rattus norvegicus		3889211			1985	Possible role of prolactin in the inhibitory effect of testosterone on the hypothalamic-pituitary-testicular axis in the rat., Tresguerres,J.A.; Perez Mendez,L.F. et al., (1985), J Endocrinol	To study the role of testosterone on the regulation of the hypothalamic-pituitary-testicular axis, young intact male Wistar rats were given acute (24 h) or chronic (5 days) subcutaneous treatments of 500 micrograms testosterone propionate or vehicle alone.	Medscan	239: '(TP) ' -> ''		info:pmid/3889211#abs:1		Possible role of prolactin in the inhibitory effect of testosterone on the hypothalamic-pituitary-testicular axis in the rat.
Regulation: testosterone ---> hypothalamic-pituitary-gonadal system	MacIndoe,J.H.;Perry,P.J.;Yates,W.R.;Holman,T.L.;Ellingrod,V.L.;Scott,S.D.							1081-5589		9394096:7	J Investig Med	hypothalamic-pituitary-gonadal system			9394096			1997	Testosterone suppression of the HPT axis., MacIndoe,J.H.; Perry,P.J. et al., (1997), J Investig Med	Exogenous testosterone-mediated inhibitory influences on the hypothalamic-pituitary-testicular axis were reversed following the cessation of drug treatment.	Medscan			info:pmid/9394096#abs:8		Testosterone suppression of the HPT axis.
Regulation: testosterone ---> hypothalamic-pituitary-gonadal system	Ariyaratne,H.B.;Chamindrani Mendis-Handagama,S.		Leydig cell		10.1095/biolreprod62.3.680			0006-3363		10684810:6	Biol Reprod	hypothalamic-pituitary-gonadal system	Rattus norvegicus		10684810			2000	Changes in the testis interstitium of Sprague Dawley rats from birth to sexual maturity., Ariyaratne,H.B.; Chamindrani Mendis-Handagama,S., (2000), Biol Reprod	The observations suggested that the significance of fetal Leydig cells in the neonatal-prepubertal rat testis is to produce testosterone to activate the hypothalamo-hypophyseal-testicular axis for the continued development of the male reproductive system.	Medscan	52: 'FLC ' -> 'fetal Leydig cells '		info:pmid/10684810#abs:7		Changes in the testis interstitium of Sprague Dawley rats from birth to sexual maturity.
Regulation: testosterone ---> hypothalamic-pituitary-gonadal system	Dzhambov,A.M.				10.1515/aiht-2016-67-277410.1515/aiht-2016-67-2774		1848-6312			27749261:0	Arh Hig Rada Toksikol	hypothalamic-pituitary-gonadal system			27749261			2016	Workplace noise exposure and serum testosterone in men enrolled in the 1999-2004 National Health and Nutrition Examination Survey., Dzhambov,A.M., (2016), Arh Hig Rada Toksikol	There is compelling evidence from animal experiments that noise exposure suppresses testosterone in males by affecting the hypothalamic-pituitary-testicular axis.	Medscan			info:pmid/27749261#abs:1		Workplace noise exposure and serum testosterone in men enrolled in the 1999-2004 National Health and Nutrition Examination Survey.
Regulation: testosterone ---> hypothalamic-pituitary-gonadal system	Patel,A.S.;Leong,J.Y.;Ramos,L.;Ramasamy,R.				10.5534/wjmh.18003610.5534/wjmh.180036			2287-4208		30350483:2	World J Mens Health	hypothalamic-pituitary-gonadal system			30350483			2019	Testosterone Is a Contraceptive and Should Not Be Used in Men Who Desire Fertility., Patel,A.S.; Leong,J.Y. et al., (2019), World J Mens Health	Exogenous testosterone therapy can negatively affect the hypothalamic-pituitary gonadal axis and inhibit the production of follicle stimulating hormone and luteinizing hormone.	Medscan			info:pmid/30350483#abs:3		Testosterone Is a Contraceptive and Should Not Be Used in Men Who Desire Fertility.
Regulation: testosterone ---> hypothalamic-pituitary-gonadal system	Brauner,R.;Fontoura,M.				10.1136/adc.72.5.466-a		1468-2044			7618922:100	Arch Dis Child	hypothalamic-pituitary-gonadal system			7618922			1995	Transient activation of the hypothalamo-pituitary-testicular axis by testosterone., Brauner,R.; Fontoura,M., (1995), Arch Dis Child	Transient activation of the hypothalamo-pituitary-testicular axis by testosterone.	Medscan			info:pmid/7618922#title:1		Transient activation of the hypothalamo-pituitary-testicular axis by testosterone.
Regulation: testosterone ---> hypothalamic-pituitary-gonadal system	Deviche,P.;Martin,R.K.;Small,T.;Sharp,P.J.				10.1016/j.ygcen.2005.12.024			0016-6480		16549066:0	Gen Comp Endocrinol	hypothalamic-pituitary-gonadal system	Aves		16549066			2006	Testosterone induces testicular development but reduces GnRH-I fiber density in the brain of the House Finch, Carpodacus mexicanus., Deviche,P.; Martin,R.K. et al., (2006), Gen Comp Endocrinol	Testosterone (T) in male birds generally inhibits the activity of the hypothalamo-pituitary-gonadal axis, but the androgen can also be gonadostimulatory.	Medscan			info:pmid/16549066#abs:1		Testosterone induces testicular development but reduces GnRH-I fiber density in the brain of the House Finch, Carpodacus mexicanus.
Regulation: testosterone ---> hypothalamic-pituitary-gonadal system	Gårevik,N.;Rane,A.;Björkhem-Bergman,L.;Ekström,L.				10.2147/SAR.S7128510.2147/SAR.S71285			1179-8467		25525405:6	Subst Abuse Rehabil	hypothalamic-pituitary-gonadal system			25525405			2014	Effects of different doses of testosterone on gonadotropins, 25-hydroxyvitamin D3, and blood lipids in healthy men., Gårevik,N.; Rane,A. et al., (2014), Subst Abuse Rehabil	These results indicate that testosterone has a more profound endocrine effect on the hypothalamic-pituitary-gonadal axis than was previously thought.	Medscan			info:pmid/25525405#abs:7		Effects of different doses of testosterone on gonadotropins, 25-hydroxyvitamin D3, and blood lipids in healthy men.
Regulation: testosterone ---> hypothalamic-pituitary-gonadal system	Rabijewski,M.							1426-9686		27088205:3	Pol Merkur Lekarski	hypothalamic-pituitary-gonadal system			27088205			2016	[The treatment of hypogonadism and maintenance of fertility in men]., Rabijewski,M., (2016), Pol Merkur Lekarski	Exogenous testosterone and anabolic androgenic steroids can inhibit the hypothalamic-pituitary-gonadal axis leading to decreasing of endogenous testosterone synthesis and impaired spermatogenesis.	Medscan			info:pmid/27088205#abs:4		[The treatment of hypogonadism and maintenance of fertility in men].
Regulation: testosterone ---> hypothalamic-pituitary-gonadal system	Sukumar,S.P.;Bhansali,A.;Sachdeva,N.;Ahuja,C.K.;Gorsi,U.;Jarial,K.D.;Walia,R.				10.1111/cen.1332110.1111/cen.13321		1365-2265			28261833:1	Clin Endocrinol (Oxf)	hypothalamic-pituitary-gonadal system			28261833			2017	Diagnostic utility of testosterone priming prior to dynamic tests to differentiate constitutional delay in puberty from isolated hypogonadotropic hypogonadism., Sukumar,S.P.; Bhansali,A. et al., (2017), Clin Endocrinol (Oxf)	To study the effect of withdrawal of short-term, low-dose testosterone therapy (testosterone priming) on the discriminatory power of dynamic tests for hypothalamo-pituitary-testicular axis to differentiate constitutional delay in puberty from isolated hypogonadotropic hypogonadism.	Medscan	206: 'CDP ' -> 'constitutional delay in puberty ' 243: 'IHH' -> 'isolated hypogonadotropic hypogonadism'		info:pmid/28261833#abs:2		Diagnostic utility of testosterone priming prior to dynamic tests to differentiate constitutional delay in puberty from isolated hypogonadotropic hypogonadism.
Regulation: testosterone ---> hypothalamic-pituitary-gonadal system	Scovell,J.M.;Khera,M.				10.1016/j.euf.2018.07.03310.1016/j.euf.2018.07.033		2405-4569			30131284:2	Eur Urol Focus	hypothalamic-pituitary-gonadal system			30131284			2018	Testosterone Replacement Therapy Versus Clomiphene Citrate in the Young Hypogonadal Male., Scovell,J.M.; Khera,M., (2018), Eur Urol Focus	Testosterone is known to suppress the hypothalamic-pituitary-gonadal axis resulting in suppressed spermatogenesis.	Medscan			info:pmid/30131284#abs:3		Testosterone Replacement Therapy Versus Clomiphene Citrate in the Young Hypogonadal Male.
Regulation: testosterone ---> hypothalamic-pituitary-gonadal system	Yeap,B.B.;Marriott,R.J.;Antonio,L.;Bhasin,S.;Dobs,A.S.;Dwivedi,G.;Flicker,L.;Matsumoto,A.M.;Ohlsson,C.;Orwoll,E.S.;Raj,S.;Reid,C.M.;Vanderschueren,D.;Wittert,G.A.;Wu,F.C.W.;Murray,K.				10.1111/cen.1434210.1111/cen.14342		1365-2265			32979890:0	Clin Endocrinol (Oxf)	hypothalamic-pituitary-gonadal system			32979890			2020	Sociodemographic, lifestyle and medical influences on serum testosterone and sex hormone-binding globulin in men from UK Biobank., Yeap,B.B.; Marriott,R.J. et al., (2020), Clin Endocrinol (Oxf)	Serum testosterone concentrations are affected by factors unrelated to hypothalamo-pituitary-testicular axis pathology.	Medscan			info:pmid/32979890#abs:1		Sociodemographic, lifestyle and medical influences on serum testosterone and sex hormone-binding globulin in men from UK Biobank.
Regulation: testosterone ---> hypothalamic-pituitary-gonadal system	Sukegawa,G.;Tsuji,Y.				10.14989/ActaUrolJap_66_11_40710.14989/ActaUrolJap_66_11_407			0018-1994		33271659:1	Hinyokika Kiyo	hypothalamic-pituitary-gonadal system			33271659			2020	[Risk of Male Infertility Due to Testosterone Replacement Therapy for Late-Onset Hypogonadism (LOH)]., Sukegawa,G.; Tsuji,Y., (2020), Hinyokika Kiyo	However, because exogenous testosterone can suppress the hypothalamic-pituitary-gonadal axis through negative feedback, testosterone replacement therapy may lead to secondary spermatogenic failure and subsequent infertility.	Medscan			info:pmid/33271659#abs:2		[Risk of Male Infertility Due to Testosterone Replacement Therapy for Late-Onset Hypogonadism (LOH)].
Regulation: testosterone ---> hypothalamic-pituitary-gonadal system	Gao,J.;Yuan,R.;Yang,S.;Wang,Y.;Huang,Y.;Yan,L.;Jiang,H.;Qiao,J.		Leydig cell		10.1016/j.rbmo.2021.02.006			1472-6483	Reproductive BioMedicine Online	100000325:1108		hypothalamic-pituitary-gonadal system		S1472-6483(21)00063-8				2021	Age-related changes in human conventional semen parameters and sperm chromatin structure assay-defined sperm DNA/chromatin integrity, Gao,J.; Yuan,R. et al., (2021), Reproductive BioMedicine Online	Testosterone concentrations decrease with advancing age ( ), due not only to disturbances in the circuits of the hypothalamus pituitary testicular axis but also to impairment in the number of Leydig cells and deterioration of testicular function.	Medscan	113: 'HPT ' -> 'hypothalamus pituitary testicular '		info:doi/10.1016/j.rbmo.2021.02.006#body:109		Age-related changes in human conventional semen parameters and sperm chromatin structure assay-defined sperm DNA/chromatin integrity
Regulation: testosterone ---> hypothalamic-pituitary-gonadal system	Kang,C.;Punjani,N.;Lee,R.K.;Li,P.S.;Goldstein,M.				10.1016/j.semcdb.2021.04.005			1084-9521	Seminars in Cell and Developmental Biology	100000281:1056		hypothalamic-pituitary-gonadal system		S1084-9521(21)00078-1				2021	Effect of varicoceles on spermatogenesis, Kang,C.; Punjani,N. et al., (2021), Seminars in Cell and Developmental Biology	Estradiol, along with inhibin and testosterone, all negatively regulate the hypothalamic-pituitary-testis axis to maintain homeostasis and appropriate hormone levels .	Medscan	76: 'HPT ' -> 'hypothalamic-pituitary-testis '		info:doi/10.1016/j.semcdb.2021.04.005#body:57		Effect of varicoceles on spermatogenesis
Regulation: testosterone ---> hypothalamic-pituitary-gonadal system	Dinicola,S.;Unfer,V.;Bizzarri,M.;Aragona,C.;Espinola,M.S.B.;Monastra,G.;Facchinetti,F.;Soulage,C.O.;Greene,N.D.;Copp,A.J.;Bizzarri,M.;Laganà,A.S.;Chan,S.-Y.;Bevilacqua,A.;Pkhaladze,L.;Benvenga,S.;Stringaro,A.;Barbaro,D.;Appetecchia,M.;Cantelmi,T.;Cavall				10.3390/ijms221910575	20210931580	1422-0067	1661-6596	International Journal of Molecular Sciences	34638926:10367		hypothalamic-pituitary-gonadal system			34638926	2013964275		2021	Inositols: From established knowledge to novel approaches, Dinicola,S.; Unfer,V. et al., (2021), International Journal of Molecular Sciences	In addition, another concern derives from the fact that exogenous testosterone can suppress the hypothalamic-pituitary-gonadal axis through negative feedback, and Testosterone replacement therapy may lead to secondary spermatogenic failure and subsequent infertility [144].	Medscan			info:pmid/34638926#cont:368		Inositols: From established knowledge to novel approaches
Regulation: testosterone ---> hypothalamic-pituitary-gonadal system	Roepke,T.A.;Sadlier,N.C.;Roepke,T.A.;Roepke,T.A.		neuron		10.1530/REP-20-0612	20211006207	1741-7899	1470-1626	Reproduction	34228631:10028		hypothalamic-pituitary-gonadal system			34228631	2015249749		2021	Impact of endocrine disruptors on neurons expressing GnRH or kisspeptin and pituitary gonadotropins, Roepke,T.A.; Sadlier,N.C. et al., (2021), Reproduction	(1) The gonadal steroids, 17β-estradiol (E2), progesterone (P4), and testosterone (T) control the hypothalamic-pituitary-gonadal axis through negative feedback onto hypothalamic neurons and pituitary gonadotropes.	Medscan			info:pmid/34228631#cont:29		Impact of endocrine disruptors on neurons expressing GnRH or kisspeptin and pituitary gonadotropins
Regulation: testosterone ---> hypothalamic-pituitary-gonadal system	Grossmann,M.;Grossmann,M.;Wittert,G.A.;Wittert,G.A.				10.1210/clinem/dgab517	20211156827	1945-7197	0021-972X	Journal of Clinical Endocrinology and Metabolism	34264314:10181		hypothalamic-pituitary-gonadal system			34264314	2015963284		2021	Dysregulation of the Hypothalamic-Pituitary-Testicular Axis due to Energy Deficit, Grossmann,M.; Grossmann,M. et al., (2021), Journal of Clinical Endocrinology and Metabolism	Indeed, given that malnutrition-associated hypothalamic-pituitary-testicular axis-axis dysregulation is functional and reversible, testosterone treatment will inhibit endogenous hypothalamic-pituitary-testicular axis-axis recovery and is not recommended.	Medscan			info:pmid/34264314#cont:182		Dysregulation of the Hypothalamic-Pituitary-Testicular Axis due to Energy Deficit
Regulation: testosterone ---> hypothalamic-pituitary-gonadal system	Grossmann,M.;Grossmann,M.;Wittert,G.A.;Wittert,G.A.				10.1210/clinem/dgab517	20211156827	1945-7197	0021-972X	Journal of Clinical Endocrinology and Metabolism	34264314:10223		hypothalamic-pituitary-gonadal system			34264314	2015963284		2021	Dysregulation of the Hypothalamic-Pituitary-Testicular Axis due to Energy Deficit, Grossmann,M.; Grossmann,M. et al., (2021), Journal of Clinical Endocrinology and Metabolism	We recommend against this on the basis that (1) there is currently no clear evidence of benefit and (2) testosterone may have unforeseen longer term consequences by inhibiting recovery of the hypothalamic-pituitary-testicular axis axis and may be difficult to withdraw.	Medscan			info:pmid/34264314#cont:224		Dysregulation of the Hypothalamic-Pituitary-Testicular Axis due to Energy Deficit
Regulation: testosterone ---> hypothalamic-pituitary-gonadal system	Arora,H.;Khodamoradi,K.;Seetharam,D.;Parmar,M.;Issa,I.C.;Ramasamy,R.;Arora,H.;Hare,J.M.;Ramasamy,R.;Arora,H.;Qureshi,R.;Van Booven,D.J.;Sackstein,R.;Lamb,D.;Hare,J.M.				10.1038/s41419-022-04658-3	20220227674	2041-4889		Cell Death and Disease	35246515:10019		hypothalamic-pituitary-gonadal system			35246515	2015211934		2022	Leptin secreted from testicular microenvironment modulates hedgehog signaling to augment the endogenous function of Leydig cells, Arora,H.; Khodamoradi,K. et al., (2022), Cell Death and Disease	However, continuous exogenous testosterone supplementation negatively affects the hypothalamic-pituitary-gonadal axis, inhibiting follicle-stimulating hormone and luteinizing hormone production, resulting in infertility [3–8].	Medscan			info:pmid/35246515#cont:20		Leptin secreted from testicular microenvironment modulates hedgehog signaling to augment the endogenous function of Leydig cells
StateChange: neurodevelopmental disorder ---> nervous system	Durán-Carabali,L.E;Arcego,D.M.;Sanches,E.F.;Odorcyk,F.K.;Marques,M.R.;Tosta,A.;Reichert,L.;Carvalho,A.S.;Dalmaz,C.;Netto,C.A.				10.1016/j.bbr.2018.11.036			0166-4328	Behavioural Brain Research	30496770:1004		nervous system		S0166-4328(18)31170-7	30496770			2018	Preventive and therapeutic effects of environmental enrichment in Wistar rats submitted to neonatal hypoxia-ischemia, Durán-Carabali,L.E; Arcego,D.M. et al., (2018), Behavioural Brain Research	It was recently demonstrated that neurodevelopmental disorders in preterm infants are associated with neurological changes starting during the gestational period [ ].	Medscan			info:pmid/30496770#body:5		Preventive and therapeutic effects of environmental enrichment in Wistar rats submitted to neonatal hypoxia-ischemia
StateChange: neurodevelopmental disorder ---> nervous system	Comasco,E.;Toffoletto,S.;Oreland,L.;Vumma,R.;Johansson,J.;Lewander,T.;Venizelos,N.;Flyckt,L.;Andreou,D.;Söderman,E.;Terenius,L.;Agartz,I.;Jönsson,E.G.;Bjerkenstedt,L.;Agartz,I.;Jönsson,E.G.;Agartz,I.				10.1159/000455234	20170131050	1423-0224	0302-282X	Neuropsychobiology	28190014:10021		nervous system			28190014	614485388		2017	Genetic and Functional Study of L -Type Amino Acid Transporter 1 in Schizophrenia, Comasco,E.; Toffoletto,S. et al., (2017), Neuropsychobiology	Schizophrenia has been conceptualized as a progressive neurodevelopmental disorder characterized by early disruption of neural networks leading to the onset of positive and negative symptoms, as well as cognitive impairment [1].	Medscan			info:pmid/28190014#cont:22		Genetic and Functional Study of L -Type Amino Acid Transporter 1 in Schizophrenia
StateChange: neurodevelopmental disorder ---> nervous system	Tyler,W.A.;Haydar,T.F.				10.1523/JNEUROSCI.5380-12.2013	2013181640	1529-2401	0270-6474	Journal of Neuroscience	23516277:10280		cerebral cortex			23516277	368561991		2013	Multiplex genetic fate mapping reveals a novel route of neocortical neurogenesis, which is altered in the Ts65Dn mouse model of down syndrome, Tyler,W.A.; Haydar,T.F., (2013), Journal of Neuroscience	If each precursor class is necessary for proper cortical growth, we reasoned that the relative quantities of particular neural precursors may be altered in neurodevelopmental disorders, especially those exhibiting microcephaly or dysplasia.	Medscan			info:pmid/23516277#cont:281		Multiplex genetic fate mapping reveals a novel route of neocortical neurogenesis, which is altered in the Ts65Dn mouse model of down syndrome
StateChange: neurodevelopmental disorder ---> nervous system	Consorti,A.;Sansevero,G.;Torelli,C.;Berardi,N.;Sale,A.				10.1155/2019/565318010.1155/2019/5653180		1687-5443			31198418:1	Neural Plast	brain			31198418			2019	From Basic Visual Science to Neurodevelopmental Disorders: The Voyage of Environmental Enrichment-Like Stimulation., Consorti,A.; Sansevero,G. et al., (2019), Neural Plast	Genetic alterations or exposure to perturbing environmental conditions, therefore, can lead to altered neural processes associated with neurodevelopmental disorders and brain disabilities.	Medscan			info:pmid/31198418#abs:2		From Basic Visual Science to Neurodevelopmental Disorders: The Voyage of Environmental Enrichment-Like Stimulation.
StateChange: neurodevelopmental disorder ---> nervous system	Do,H.T.;Bruelle,C.;Tselykh,T.;Korhonen,L.;Lindholm,D.;Do,H.T.;Bruelle,C.;Tselykh,T.;Jalonen,P.;Korhonen,L.;Lindholm,D.		neuron		10.1074/jbc.M113.500967	2013653218	1083-351X	0021-9258	Journal of Biological Chemistry	23990472:10028		nervous system			23990472	370027609		2013	Reciprocal regulation of very low density lipoprotein receptors (VLDLRs) in neurons by brain-derived neurotrophic factor (BDNF) and reelin: Involvement of the E3 LIGASE mylip/idol, Do,H.T.; Bruelle,C. et al., (2013), Journal of Biological Chemistry	The regulation of Very Low Density Lipoprotein Receptor by BDNF and Reelin may affect the migration of neurons and contribute to neurodevelopmental disorders in the nervous system.	Medscan			info:pmid/23990472#cont:29		Reciprocal regulation of very low density lipoprotein receptors (VLDLRs) in neurons by brain-derived neurotrophic factor (BDNF) and reelin: Involvement of the E3 LIGASE mylip/idol
StateChange: neurodevelopmental disorder ---> nervous system	Mori,T.;Mori,K.;Fujii,E.;Toda,Y.;Miyazaki,M.;Kagami,S.;Harada,M.				10.1055/s-0031-1295479	2011694014	1439-1899	0174-304X	Neuropediatrics	22131192:10306		nervous system	Homo sapiens		22131192	363104160		2011	Neuroradiological and neurofunctional examinations for patients with 22q112 deletion, Mori,T.; Mori,K. et al., (2011), Neuropediatrics	Although consistent evidence was not seen in patients with 22q11.2 deletion syndrome in this study, brain malformations and disturbances of the GABAergic nervous system could be underlying mechanisms of the neurodevelopmental abnormalities in this syndrome.	Medscan			info:pmid/22131192#cont:307		Neuroradiological and neurofunctional examinations for patients with 22q112 deletion
StateChange: neurodevelopmental disorder ---> nervous system	Yokoi,S.;Inoue,S.;Nakagawa,S.;Yokoi,S.;Naruse,K.;Kamei,Y.;Ansai,S.;Ansai,S.;Takeuchi,H.;Kinoshita,M.;Mito,M.;Iwasaki,S.;Iwasaki,S.;Okuyama,T.;Young,L.J.;Young,L.J.;Young,L.J.;Takeuchi,H.				10.1073/pnas.1921446117	20200199129	1091-6490	0027-8424	Proceedings of the National Academy of Sciences of the United States of America	32071244:10199		nervous system			32071244	2005159319		2020	Sexually dimorphic role of oxytocin in medaka mate choice, Yokoi,S.; Inoue,S. et al., (2020), Proceedings of the National Academy of Sciences of the United States of America	Therefore, it might be that oxt/oxtr1 mutation in medaka fish impairs the neural mechanism underlying such a neurodevelopmental disorder.	Medscan			info:pmid/32071244#cont:200		Sexually dimorphic role of oxytocin in medaka mate choice
StateChange: neurodevelopmental disorder ---> nervous system	Joseph,A.T.;Bhardwaj,S.K.;Srivastava,L.K.				10.3389/fnbeh.2018.00244	20180833300		1662-5153	Frontiers in Behavioral Neuroscience	30459571:10028		ventral hippocampus			30459571	625048809		2018	Role of prefrontal cortex anti- and pro-inflammatory cytokines in the development of abnormal behaviors induced by disconnection of the ventral hippocampus in neonate rats, Joseph,A.T.; Bhardwaj,S.K. et al., (2018), Frontiers in Behavioral Neuroscience	A number of studies have attempted to assess whether an early-life disruption of the ventral hippocampus output could be a mechanism underlying later development of abnormal behaviors and neural alterations observed in neurodevelopmental disorders such as schizophrenia.	Medscan	85: 'VH ' -> 'ventral hippocampus '		info:pmid/30459571#cont:29		Role of prefrontal cortex anti- and pro-inflammatory cytokines in the development of abnormal behaviors induced by disconnection of the ventral hippocampus in neonate rats
StateChange: neurodevelopmental disorder ---> nervous system	Malik,S.;Vinukonda,G.;Vose,L.R.;Diamond,D.;Hu,F.;Zia,M.T.;Ballabh,P.;Bhimavarapu,B.B.R.;Ballabh,P.;Hevner,R.;Zecevic,N.				10.1523/JNEUROSCI.4445-12.2013	2013023915	1529-2401	0270-6474	Journal of Neuroscience	23303921:10036		nervous system			23303921	368074440		2013	Neurogenesis continues in the third trimester of pregnancy and is suppressed by premature birth, Malik,S.; Vinukonda,G. et al., (2013), Journal of Neuroscience	The imbalance of excitation and inhibition within neural microcircuitry is associated with epilepsy, autism, neurodevelopmental disorders, and psychiatric illnesses, which are more common in preterm than term infants (Whitaker et al., 1997; Indredavik et al., 2010).	Medscan			info:pmid/23303921#cont:37		Neurogenesis continues in the third trimester of pregnancy and is suppressed by premature birth
StateChange: neurodevelopmental disorder ---> nervous system	Zhu,H.;Fan,Y.;Guo,H.;Huang,D.;He,S.				10.1364/BOE.5.00126210.1364/BOE.5.001262			2156-7085		24761305:0	Biomed Opt Express	nervous system			24761305			2014	Reduced interhemispheric functional connectivity of children with autism spectrum disorder: evidence from functional near infrared spectroscopy studies., Zhu,H.; Fan,Y. et al., (2014), Biomed Opt Express	Autism spectrum disorder is a neuro-developmental disorder, which has been associated with atypical neural synchronization.	Medscan	25: '(ASD) ' -> ''		info:pmid/24761305#abs:1		Reduced interhemispheric functional connectivity of children with autism spectrum disorder: evidence from functional near infrared spectroscopy studies.
StateChange: neurodevelopmental disorder ---> nervous system	Ehninger,D.;Li,W.;Fox,K.;Stryker,M.P.;Silva,A.J.				10.1016/j.neuron.2008.12.00710.1016/j.neuron.2008.12.007		1097-4199			19109903:0	Neuron	nervous system			19109903			2008	Reversing neurodevelopmental disorders in adults., Ehninger,D.; Li,W. et al., (2008), Neuron	Abnormalities in brain development, thought to be irreversible in adults, have long been assumed to underlie the neurological and psychiatric symptoms associated with neurodevelopmental disorders.	Medscan			info:pmid/19109903#abs:1		Reversing neurodevelopmental disorders in adults.
StateChange: neurodevelopmental disorder ---> nervous system	Motanis,H.;Buonomano,D.				10.1038/s41598-020-71333-y10.1038/s41598-020-71333-y10.1097/00041444-200106000-0000110.1186/1471-2350-6-310.1038/nn.337910.1016/j.neuron.2015.06.01710.1002/ajmg.132041030610.1093/cercor/10.10.103810.1523/JNEUROSCI.21-14-05139.200110.1523/JNEUROSCI.0577-1		2045-2322			32884028:0	Sci Rep	nervous system			32884028			2020	Decreased reproducibility and abnormal experience-dependent plasticity of network dynamics in Fragile X circuits., Motanis,H.; Buonomano,D., (2020), Sci Rep	Fragile X syndrome is a neurodevelopmental disorder associated with a broad range of neural phenotypes.	Medscan			info:pmid/32884028#abs:1		Decreased reproducibility and abnormal experience-dependent plasticity of network dynamics in Fragile X circuits.
StateChange: neurodevelopmental disorder ---> nervous system	Do,H.T.;Bruelle,C.;Tselykh,T.;Jalonen,P.;Korhonen,L.;Lindholm,D.		neuron		10.1074/jbc.M113.50096710.1074/jbc.M113.500967		1083-351X			23990472:7	J Biol Chem	nervous system			23990472			2013	Reciprocal regulation of very low density lipoprotein receptors (VLDLRs) in neurons by brain-derived neurotrophic factor (BDNF) and Reelin: involvement of the E3 ligase Mylip/Idol., Do,H.T.; Bruelle,C. et al., (2013), J Biol Chem	The regulation of VLDLR by BDNF and Reelin may affect the migration of neurons and contribute to neurodevelopmental disorders in the nervous system.	Medscan			info:pmid/23990472#abs:8		Reciprocal regulation of very low density lipoprotein receptors (VLDLRs) in neurons by brain-derived neurotrophic factor (BDNF) and Reelin: involvement of the E3 ligase Mylip/Idol.
StateChange: neurodevelopmental disorder ---> nervous system	Zhang,L.;Bartley,C.M.;Gong,X.;Hsieh,L.S.;Lin,T.V.;Feliciano,D.M.;Bordey,A.				10.1016/j.neuron.2014.09.00910.1016/j.neuron.2014.09.009		1097-4199			25277454:0	Neuron	nervous system			25277454			2014	MEK-ERK1/2-dependent FLNA overexpression promotes abnormal dendritic patterning in tuberous sclerosis independent of mTOR., Zhang,L.; Bartley,C.M. et al., (2014), Neuron	Abnormal dendritic complexity is a shared feature of many neurodevelopmental disorders associated with neurological defects.	Medscan			info:pmid/25277454#abs:1		MEK-ERK1/2-dependent FLNA overexpression promotes abnormal dendritic patterning in tuberous sclerosis independent of mTOR.
StateChange: neurodevelopmental disorder ---> nervous system	Christensen,D.;Zubler,J.				10.1097/01.NAJ.0000718628.09065.1b10.1097/01.NAJ.0000718628.09065.1b		1538-7488			32976150:1	Am J Nurs	nervous system	Homo sapiens		32976150			2020	CE: From the CDC: Understanding Autism Spectrum Disorder., Christensen,D.; Zubler,J., (2020), Am J Nurs	It is considered a neurodevelopmental disorder because it is associated with neurologic changes that may begin in prenatal or early postnatal life, alters the typical pattern of child development, and produces chronic signs and symptoms that usually manifest in early childhood and have potential long-term consequences.	Medscan			info:pmid/32976150#abs:2		CE: From the CDC: Understanding Autism Spectrum Disorder.
StateChange: neurodevelopmental disorder ---> nervous system	Ghosh,A.;Singh,S.				10.2174/187152732066621072814404310.2174/1871527320666210728144043		1996-3181			34323203:1	CNS Neurol Disord Drug Targets	nervous system			34323203			2022	Regulation of Microtubule: Current Concepts and Relevance to Neurodegenerative Diseases., Ghosh,A.; Singh,S., (2022), CNS Neurol Disord Drug Targets	Neurodevelopmental Disorder also involves synaptic circuitry and neural network alterations known as synaptopathy.	Medscan	0: 'NDD ' -> 'Neurodevelopmental Disorder '		info:pmid/34323203#abs:2		Regulation of Microtubule: Current Concepts and Relevance to Neurodegenerative Diseases.
StateChange: neurodevelopmental disorder ---> nervous system	Ortiz Pérez,P.;Valero Arredondo,I.;Torcuato Rubio,E.;Rosa López,A.;García-Herrera Taillifer,P.;Navas-López,V.M.				10.1016/j.anpede.2022.04.003			2341-2879	Anales de Pediatría (English Edition)	100000055:1001		nervous system		S2341-2879(22)00083-7				2021	Clinicopathological characterization of children with dysphagia, family impact and health-related quality of life of their caregivers, Ortiz Pérez,P.; Valero Arredondo,I. et al., (2021), Anales de Pediatría (English Edition)	The incidence of Oropharyngeal dysphagia in paediatrics is estimated at 1% and eating disorders at 25%-45%, although the overall incidence of Oropharyngeal dysphagia is increasing and is much higher in at-risk populations such as those with cerebral palsy , the most common neurological condition associated with dysphagia, or neurodevelopmental disorders.	Medscan	17: 'OPD ' -> 'Oropharyngeal dysphagia ' 142: 'OPD ' -> 'Oropharyngeal dysphagia ' 256: '(CP)' -> ''		info:doi/10.1016/j.anpede.2022.04.003#body:2		Clinicopathological characterization of children with dysphagia, family impact and health-related quality of life of their caregivers
StateChange: neurodevelopmental disorder ---> nervous system	Freitas,B.C.;Beltrão-Braga,P.C.B.;Marchetto,M.C.				10.1007/978-3-030-45493-7_710.1007/978-3-030-45493-7_7			2190-5215		32578148:0	Adv Neurobiol	nervous system			32578148			2020	Modeling Inflammation on Neurodevelopmental Disorders Using Pluripotent Stem Cells., Freitas,B.C.; Beltrão-Braga,P.C.B. et al., (2020), Adv Neurobiol	Neurodevelopmental disorders are characterized by an impairment of the nervous system during its development, with a wide variety of phenotypes based on genetic or environmental cues.	Medscan	29: '(ND) ' -> ''		info:pmid/32578148#abs:1		Modeling Inflammation on Neurodevelopmental Disorders Using Pluripotent Stem Cells.
StateChange: neurodevelopmental disorder ---> nervous system	Demaegd,K.;Brilstra,E.H.;Hoogendijk,J.E.;de Bie,C.I.;de Pagter,M.S.;van Hecke,W.;Mühlebner,A.;van Es,M.A.;Milone,M.;van Rheenen,W.				10.1016/j.nmd.2022.04.007			0960-8966	Neuromuscular Disorders	100000046:1068		nervous system		S0960-8966(22)00118-3				2022	Distal spinal muscular atrophy featured by predominant calf muscle involvement in VRK1 associated disease - Case series and review, Demaegd,K.; Brilstra,E.H. et al., (2022), Neuromuscular Disorders	There is a broad range of complex neurological phenotypes associated with VRK1 variants, including neurodevelopmental disorders, juvenile motor neuron disease, and distal spinal muscular atrophy ( ).	Medscan	164: 'dSMA ' -> 'distal spinal muscular atrophy '		info:doi/10.1016/j.nmd.2022.04.007#body:69		Distal spinal muscular atrophy featured by predominant calf muscle involvement in VRK1 associated disease - Case series and review
StateChange: neurodevelopmental disorder ---> nervous system	Kangarani-Farahani,M.;Izadi-Najafabadi,S.;Zwicker,J.G.				10.1002/jdn.10228		1873-474X			36084947:7	Int J Dev Neurosci	nervous system			36084947			2022	How does brain structure and function on MRI differ in children with autism spectrum disorder, developmental coordination disorder, and/or attention deficit hyperactivity disorder?, Kangarani-Farahani,M.; Izadi-Najafabadi,S. et al., (2022), Int J Dev Neurosci	The majority of findings (77%) suggested that each neurodevelopmental disorder had more distinct neural correlates than shared neural features, suggesting that each disorder is distinct despite commonly co-occurring with each other.	Medscan			info:pmid/36084947#abs:8		How does brain structure and function on MRI differ in children with autism spectrum disorder, developmental coordination disorder, and/or attention deficit hyperactivity disorder?
StateChange: neurodevelopmental disorder ---> nervous system	Hadoush,H.;Hadoush,A.				10.1007/s12311-022-01481-6		1473-4230			36156195:0	Cerebellum	nervous system			36156195			2022	Modulation of Resting-State Brain Complexity After Bilateral Cerebellar Anodal Transcranial Direct Current Stimulation in Children with Autism Spectrum Disorders: a Randomized Controlled Trial Study., Hadoush,H.; Hadoush,A., (2022), Cerebellum	Autism spectrum disorders are heterogeneous neurodevelopmental disorders characterized by aberrant neural networks.	Medscan	26: '(ASD) ' -> ''		info:pmid/36156195#abs:1		Modulation of Resting-State Brain Complexity After Bilateral Cerebellar Anodal Transcranial Direct Current Stimulation in Children with Autism Spectrum Disorders: a Randomized Controlled Trial Study.
StateChange: neurodevelopmental disorder ---> nervous system	Galán-Vidal,J.;Contreras,L.;González-Lamuño,D.;Gandarillas,A.;Socuéllamos,P.G.;Baena-Nuevo,M.;González,T.;Valenzuela,C.;Socuéllamos,P.G.;Baena-Nuevo,M.;González,T.;Valenzuela,C.;Pérez-Poyato,M.S.;González-Lamuño,D.;Gandarillas,A.				10.1186/s13023-022-02499-z	20220838398	1750-1172		Orphanet Journal of Rare Diseases	36068614:10257		nervous system			36068614	2018960872		2022	A novel loss-of-function mutation of the voltage-gated potassium channel Kv10.2 involved in epilepsy and autism, Galán-Vidal,J.; Contreras,L. et al., (2022), Orphanet Journal of Rare Diseases	Just a few milliseconds delay in a channel opening might be enough to change the duration and rate of action potential firing, consequently disturbing the neural balance state thus leading to neurodevelopmental disorders such as epilepsy.	Medscan			info:pmid/36068614#cont:258		A novel loss-of-function mutation of the voltage-gated potassium channel Kv10.2 involved in epilepsy and autism
StateChange: neurodevelopmental disorder ---> nervous system	Fernandes,V.;Sood,A.;Preeti,K.;Khatri,D.K.;Singh,S.B.				10.1007/s11033-022-08018-4	20220968103	1573-4978	0301-4851	Molecular Biology Reports	36273335:10250		nervous system			36273335	2019703009		2022	Neuroepigenetic alterations in the prefrontal cortex of type 2 diabetic mice through DNA hypermethylation, Fernandes,V.; Sood,A. et al., (2022), Molecular Biology Reports	and neural maturations, and low levels of BDNF have been associated with neurodevelopmental disorders in infants due to gestational diabetes [46].	Medscan			info:pmid/36273335#cont:251		Neuroepigenetic alterations in the prefrontal cortex of type 2 diabetic mice through DNA hypermethylation
Regulation: sirtuin ---> depression					10.1016/j.biopsych.2013.10.018			0006-3223	Biological Psychiatry	100843343:1025				S0006-3223(13)00954-2				2013	A brief summary of the articles appearing in this issue of Biological Psychiatry., No authors, (2013), Biological Psychiatry	These results suggest that sirtuins may represent a novel therapeutic target for stress-induced depression.	Medscan			info:doi/10.1016/j.biopsych.2013.10.018#body:26		A brief summary of the articles appearing in this issue of Biological Psychiatry.
FunctionalAssociation: aging ---- hypothalamic-pituitary-adrenal system	Réus,G.Z.;Titus,S.E.;Abelaira,H.M.;Freitas,S.M.;Tuon,T.;Quevedo,J.;Budni,J.				10.1016/j.lfs.2016.06.027			0024-3205	Life Sciences	27370938:1214		hypothalamic-pituitary-adrenal system		S0024-3205(16)30383-6	27370938			2016	Neurochemical correlation between major depressive disorder and neurodegenerative diseases, Réus,G.Z.; Titus,S.E. et al., (2016), Life Sciences	The hypothalamic-pituitary-adrenal axis may undergo substantial modifications along the aging process, leading to hypersecretion of adrenal cortisol contributing to impaired hippocampal neurogenesis and induction of hippocampal atrophy, all of which are observed in major depressive disorder .	Medscan	4: 'HPA ' -> 'hypothalamic-pituitary-adrenal ' 266: 'MDD ' -> 'major depressive disorder '		info:pmid/27370938#body:215		Neurochemical correlation between major depressive disorder and neurodegenerative diseases
FunctionalAssociation: aging ---- hypothalamic-pituitary-adrenal system	Gaffey,A.E.;Bergeman,C.S.;Clark,L.A.;Wirth,M.M.				10.1016/j.neubiorev.2016.05.036			0149-7634	Neuroscience and Biobehavioral Reviews	27377692:1356		hypothalamic-pituitary-adrenal system		S0149-7634(15)30161-5	27377692			2016	Aging and the HPA axis: Stress and resilience in older adults, Gaffey,A.E.; Bergeman,C.S. et al., (2016), Neuroscience and Biobehavioral Reviews	Thus, we hypothesize that emotion and social constructs influence resilience by modulating hypothalamic-pituitary-adrenal axis perturbations related to aging and/or cumulative effects of stress.	Medscan	91: 'HPA ' -> 'hypothalamic-pituitary-adrenal '		info:pmid/27377692#body:357		Aging and the HPA axis: Stress and resilience in older adults
FunctionalAssociation: aging ---- hypothalamic-pituitary-adrenal system	Churov,A.V.;Mamashov,K.Y.;Novitskaia,A.V.		immunocompetent cell		10.1016/j.imlet.2020.07.004			0165-2478	Immunology Letters	32717201:1053		hypothalamic-pituitary-adrenal system		S0165-2478(20)30352-7	32717201			2020	Homeostasis and the functional roles of CD4+ Treg cells in aging, Churov,A.V.; Mamashov,K.Y. et al., (2020), Immunology Letters	Aging is associated with activation of the hypothalamic-pituitary-adrenal system and increased production of glucocorticoids, which usually exert immunosuppressive effects on immune cells [ ].	Medscan			info:pmid/32717201#body:54		Homeostasis and the functional roles of CD4+ Treg cells in aging
FunctionalAssociation: aging ---- hypothalamic-pituitary-adrenal system	Young,M.J.;Geiszler,P.C.;Pardon,M.-C.				10.1016/j.bbr.2016.07.015			0166-4328	Behavioural Brain Research	27418439:1006		hypothalamic-pituitary-adrenal system	Mus musculus	S0166-4328(16)30443-0	27418439			2016	A novel role for the immunophilin FKBP52 in motor coordination, Young,M.J.; Geiszler,P.C. et al., (2016), Behavioural Brain Research	As a glucocorticoid receptor regulator, FKBP52 is implicated in the hypothalamic-pituitary-adrenal axis which is crucial for brain ageing; and higher levels of FKBP52 have been measured in aged (twenty-six-month-old) C57Bl/6N mice when compared to six-month-old C57Bl/6N mice .	Medscan			info:pmid/27418439#body:7		A novel role for the immunophilin FKBP52 in motor coordination
FunctionalAssociation: aging ---- hypothalamic-pituitary-adrenal system	Lacker,T.;Walther,A.;Ehlert,U.				10.1016/j.psyneuen.2017.07.341			0306-4530	Psychoneuroendocrinology	100141561:1002		hypothalamic-pituitary-adrenal system		S0306-4530(17)30986-1				2017	How prenatal testosterone exposure influences sexual function in aging men. Findings from the Men's Health 40+ study, Lacker,T.; Walther,A. et al., (2017), Psychoneuroendocrinology	Aging is associated with various changes in the hypothalamic-pituitary-adrenal axis and the hypothalamic-pituitary-gonadal axis.	Medscan			info:doi/10.1016/j.psyneuen.2017.07.341#body:3		How prenatal testosterone exposure influences sexual function in aging men. Findings from the Men's Health 40+ study
FunctionalAssociation: aging ---- hypothalamic-pituitary-adrenal system	de Souza-Talarico,J.N.;Alves,A.R.;Brucki,S.M.D.;Nitrini,R.;Lupien,S.J.;Suchecki,D.				10.1016/j.psyneuen.2020.104601			0306-4530	Psychoneuroendocrinology	32087524:1008		hypothalamic-pituitary-adrenal system		S0306-4530(20)30020-2	32087524			2020	Cortisol reactivity to a psychosocial stressor significantly increases the risk of developing Cognitive Impairment no Dementia five years later, de Souza-Talarico,J.N.; Alves,A.R. et al., (2020), Psychoneuroendocrinology	Altogether, these findings demonstrate that hippocampal damage followed by cognitive impairment during aging can be triggered by hypothalamic-pituitary-adrenal axis axis dysregulation induced by prolonged stress ( ).	Medscan	129: 'HPA ' -> 'hypothalamic-pituitary-adrenal axis '		info:pmid/32087524#body:9		Cortisol reactivity to a psychosocial stressor significantly increases the risk of developing Cognitive Impairment no Dementia five years later
FunctionalAssociation: aging ---- hypothalamic-pituitary-adrenal system	Vitale,G.;Cesari,M.;Mari,D.				10.1016/j.ejim.2016.07.017			0953-6205	European Journal of Internal Medicine	27484963:1049		hypothalamic-pituitary-adrenal system		S0953-6205(16)30224-2	27484963			2016	Aging of the endocrine system and its potential impact on sarcopenia, Vitale,G.; Cesari,M. et al., (2016), European Journal of Internal Medicine	Aging is also associated with dysfunction of the hypothalamic-pituitary-adrenal axis, which leads to increased release of glucocorticoids from the adrenal cortex .	Medscan			info:pmid/27484963#body:50		Aging of the endocrine system and its potential impact on sarcopenia
FunctionalAssociation: aging ---- hypothalamic-pituitary-adrenal system	Owashi,T.;Otsubo,T.;Oshima,A.;Nakagome,K.;Higuchi,T.;Kamijima,K.				10.1016/j.jpsychires.2007.01.006			0022-3956	Journal of Psychiatric Research	17412362:1104		hypothalamic-pituitary-adrenal system	Homo sapiens	S0022-3956(07)00019-2	17412362			2008	Relationships of DEX/CRH and GHRH test results to the outcome of depression - Preliminary results suggest the GHRH test may predict relapse after discharge, Owashi,T.; Otsubo,T. et al., (2008), Journal of Psychiatric Research	The results of dexamethasone/CRH and GHRH tests in our study suggest the possibility that aging is associated with changes in hypothalamic-pituitary-adrenocortical and hypothalamic-pituitary-somatotropic responses to hormonal tests in depressed patients.	Medscan	15: 'DEX' -> 'dexamethasone' 126: 'HPA ' -> 'hypothalamic-pituitary-adrenocortical ' 168: 'HPS ' -> 'hypothalamic-pituitary-somatotropic '		info:pmid/17412362#body:105		Relationships of DEX/CRH and GHRH test results to the outcome of depression - Preliminary results suggest the GHRH test may predict relapse after discharge
FunctionalAssociation: aging ---- hypothalamic-pituitary-adrenal system	Otte,C.;Jahn,H.;Yassouridis,A.;Arlt,J.;Stober,N.;Maass,P.;Wiedemann,K.;Kellner,M.				10.1016/S0024-3205(03)00513-7			0024-3205	Life Sciences	12888122:1000		hypothalamic-pituitary-adrenal system		S0024-3205(03)00513-7	12888122			2003	The mineralocorticoid receptor agonist, fludrocortisone, inhibits pituitary-adrenal activity in humans after pre-treatment with metyrapone, Otte,C.; Jahn,H. et al., (2003), Life Sciences	Alterations of the hypothalamic-pituitary-adrenal axis are involved in normal aging and several neuropsychiatric disorders such as major depression , Alzheimer's disease or posttraumatic stress disorder .	Medscan	50: '(HPA) ' -> ''		info:pmid/12888122#body:1		The mineralocorticoid receptor agonist, fludrocortisone, inhibits pituitary-adrenal activity in humans after pre-treatment with metyrapone
FunctionalAssociation: aging ---- hypothalamic-pituitary-adrenal system	Rodrigues Siqueira,I.;Fochesatto,C.;da Silva Torres,I.L.;Dalmaz,C.;Alexandre Netto,C.				10.1016/j.lfs.2005.04.044			0024-3205	Life Sciences	16112138:1002		hypothalamic-pituitary-adrenal system		S0024-3205(05)00690-9	16112138			2005	Aging affects oxidative state in hippocampus, hypothalamus and adrenal glands of Wistar rats, Rodrigues Siqueira,I.; Fochesatto,C. et al., (2005), Life Sciences	Aging is commonly associated with dysregulation of the hypothalamic-pituitary-adrenal axis and with cognitive impairment.	Medscan	55: 'HPA ' -> 'hypothalamic-pituitary-adrenal '		info:pmid/16112138#body:3		Aging affects oxidative state in hippocampus, hypothalamus and adrenal glands of Wistar rats
FunctionalAssociation: aging ---- hypothalamic-pituitary-adrenal system	Segar,T.M.;Kasckow,J.W.;Welge,J.A.;Herman,J.P.				10.1016/j.physbeh.2008.07.024			0031-9384	Physiology & Behavior	18722394:1090		hypothalamic-pituitary-adrenal system	Rattus norvegicus	S0031-9384(08)00244-8	18722394			2009	Heterogeneity of neuroendocrine stress responses in aging rat strains, Segar,T.M.; Kasckow,J.W. et al., (2009), Physiology & Behavior	Our findings suggest that aging appears to be associated with increased variability in the HPA axis stress response in rats.	Medscan			info:pmid/18722394#body:91		Heterogeneity of neuroendocrine stress responses in aging rat strains
FunctionalAssociation: aging ---- hypothalamic-pituitary-adrenal system	Clow,A.;Hucklebridge,F.;Thorn,L.				10.1016/S0074-7742(10)93007-9			0074-7742	International Review of Neurobiology	20970005:1017		hypothalamic-pituitary-adrenal system		S0074-7742(10)93007-9	20970005			2010	The Cortisol Awakening Response in Context, Clow,A.; Hucklebridge,F. et al., (2010), International Review of Neurobiology	Chronic stress and aging are associated with changes in the hypothalamic pituitary adrenal axis axis and other glucocorticoid sensitive brain regions (e.g., the hippocampus) with consequent changes in the basal circadian pattern of cortisol secretion ( ).	Medscan	60: 'HPA ' -> 'hypothalamic pituitary adrenal axis '		info:pmid/20970005#body:18		The Cortisol Awakening Response in Context
FunctionalAssociation: aging ---- hypothalamic-pituitary-adrenal system	Sher,L.;Oquendo,M.A.;Galfalvy,H.C.;Cooper,T.B.;Mann,J.J.				10.1016/j.jad.2003.09.012			0165-0327	Journal of Affective Disorders	15465576:1013		hypothalamic-pituitary-adrenal system	Homo sapiens	S0165-0327(03)00260-X	15465576			2004	Age effects on cortisol levels in depressed patients with and without comorbid post-traumatic stress disorder, and healthy volunteers, Sher,L.; Oquendo,M.A. et al., (2004), Journal of Affective Disorders	Because the changes in the hypothalamic-pituitary-adrenal system that are associated with aging and depression are opposite to those observed in post-traumatic stress disorder, and because post-traumatic stress disorder is often comorbid with major depression , we examined the effect of age on the hypothalamic-pituitary-adrenal system in depressed patients with and without post-traumatic stress d…	Medscan	27: 'HPA ' -> 'hypothalamic-pituitary-adrenal ' 145: 'PTSD' -> 'post-traumatic stress disorder' 189: 'PTSD ' -> 'post-traumatic stress disorder ' 299: 'HPA ' -> 'hypothalamic-pituitary-adrenal ' 376: 'PTSD' -> 'post-traumatic stress disorder'		info:pmid/15465576#body:14		Age effects on cortisol levels in depressed patients with and without comorbid post-traumatic stress disorder, and healthy volunteers
FunctionalAssociation: aging ---- hypothalamic-pituitary-adrenal system	Sher,L.;Oquendo,M.A.;Galfalvy,H.C.;Cooper,T.B.;Mann,J.J.				10.1016/j.jad.2003.09.012			0165-0327	Journal of Affective Disorders	15465576:1090		hypothalamic-pituitary-adrenal system		S0165-0327(03)00260-X	15465576			2004	Age effects on cortisol levels in depressed patients with and without comorbid post-traumatic stress disorder, and healthy volunteers, Sher,L.; Oquendo,M.A. et al., (2004), Journal of Affective Disorders	Our finding is also consistent with the view that alterations in the hypothalamic-pituitary-adrenal system associated with aging and depression are generally opposite of those observed in post-traumatic stress disorder .	Medscan	69: 'HPA ' -> 'hypothalamic-pituitary-adrenal ' 188: 'PTSD ' -> 'post-traumatic stress disorder '		info:pmid/15465576#body:91		Age effects on cortisol levels in depressed patients with and without comorbid post-traumatic stress disorder, and healthy volunteers
FunctionalAssociation: aging ---- hypothalamic-pituitary-adrenal system	Sher,L.;Oquendo,M.A.;Galfalvy,H.C.;Cooper,T.B.;Mann,J.J.				10.1016/j.jad.2003.09.012			0165-0327	Journal of Affective Disorders	15465576:1094		hypothalamic-pituitary-adrenal system		S0165-0327(03)00260-X	15465576			2004	Age effects on cortisol levels in depressed patients with and without comorbid post-traumatic stress disorder, and healthy volunteers, Sher,L.; Oquendo,M.A. et al., (2004), Journal of Affective Disorders	It appears that the hypothalamic-pituitary-adrenal changes associated with post-traumatic stress disorder may "neutralize" the hypothalamic-pituitary-adrenal alterations associated with aging and depression.	Medscan	20: 'HPA ' -> 'hypothalamic-pituitary-adrenal ' 75: 'PTSD ' -> 'post-traumatic stress disorder ' 127: 'HPA ' -> 'hypothalamic-pituitary-adrenal '		info:pmid/15465576#body:95		Age effects on cortisol levels in depressed patients with and without comorbid post-traumatic stress disorder, and healthy volunteers
FunctionalAssociation: aging ---- hypothalamic-pituitary-adrenal system	Gerritsen,L.;Comijs,H.C.;Deeg,D.J.H.;Penninx,B.W.J.H.;Geerlings,M.I.				10.1016/j.neurobiolaging.2009.09.007			0197-4580	Neurobiology of Aging	19879666:1002		hypothalamic-pituitary-adrenal system	Homo sapiens	S0197-4580(09)00313-3	19879666			2011	Salivary cortisol, APOE-ε4 allele and cognitive decline in a prospective study of older persons, Gerritsen,L.; Comijs,H.C. et al., (2011), Neurobiology of Aging	In humans, increased levels of glucocorticoids and reduced glucocorticoid feedback inhibition of the hypothalamic-pituitary-adrenal axis have been associated with aging ( ).	Medscan	132: '(HPA) ' -> ''		info:pmid/19879666#body:3		Salivary cortisol, APOE-ε4 allele and cognitive decline in a prospective study of older persons
FunctionalAssociation: aging ---- hypothalamic-pituitary-adrenal system	Berkman,L.F.;Glass,T.;Brissette,I.;Seeman,T.E.				10.1016/S0277-9536(00)00065-4			0277-9536	Social Science & Medicine	10972429:1218		hypothalamic-pituitary-adrenal system		S0277-9536(00)00065-4	10972429			2000	From social integration to health: Durkheim in the new millennium ☆ ☆ This paper is adapted from Berkman, L.F., & Glass, T. Social integration, social networks, social support and health. In L. F. Berkman & I. Kawachi, Social Epidemiology. New York: Oxford University Press; and Brissette, I., Cohen S., Seeman, T. Measuring social integration and social networks. In S. Cohen, L. Underwood & B. Got…	We take these results to indicate the possibility that chronic social isolation throughout the life course may produce persistent hypothalamic-pituitary-adrenal axis response difference that induces faster aging.	Medscan	130: 'HPA ' -> 'hypothalamic-pituitary-adrenal '		info:pmid/10972429#body:219		From social integration to health: Durkheim in the new millennium ☆ ☆ This paper is adapted from Berkman, L.F., & Glass, T. Social integration, social networks, social support and health. In L. F. Berkman & I. Kawachi, Social Epidemiology. New York: Oxford University Press; and Brissette, I., Cohen S., Seeman, T. Measuring social integration and social networks. In S. Cohen, L. Underwood & B. Got…
FunctionalAssociation: aging ---- hypothalamic-pituitary-adrenal system	Michaud,K.;Forget,H.;Cohen,H.				10.1016/j.bandc.2009.02.013			0278-2626	Brain and Cognition	19428166:1012		hypothalamic-pituitary-adrenal system	Homo sapiens	S0278-2626(09)00061-X	19428166			2009	Chronic glucocorticoid hypersecretion in Cushing's syndrome exacerbates cognitive aging, Michaud,K.; Forget,H. et al., (2009), Brain and Cognition	However, aging is also sometimes associated with abnormal hypothalamic-pituitary adrenal activity and higher Glucocorticoids levels and substantial evidence suggests that these abnormalities may also promote cognitive dysfunction and hippocampal aging in humans ( ).	Medscan	58: 'HPA ' -> 'hypothalamic-pituitary adrenal ' 109: 'GC ' -> 'Glucocorticoids '		info:pmid/19428166#body:13		Chronic glucocorticoid hypersecretion in Cushing's syndrome exacerbates cognitive aging
FunctionalAssociation: aging ---- hypothalamic-pituitary-adrenal system	Williamson,M.;Bingham,B.;Viau,V.				10.1016/j.pnpbp.2005.08.009			0278-5846	Progress in Neuropsychopharmacology & Biological Psychiatry	16214282:1108		hypothalamic-pituitary-adrenal system		S0278-5846(05)00272-1	16214282			2005	Central organization of androgen-sensitive pathways to the hypothalamic-pituitary-adrenal axis: Implications for individual differences in responses to homeostatic threat and predisposition to disease, Williamson,M.; Bingham,B. et al., (2005), Progress in Neuropsychopharmacology & Biological Psychiatry	While direct links have yet to be established between the decline in testosterone secretion and increase in hypothalamic-pituitary-adrenal activity associated with aging in males ( ), pubertal maturation of the hypothalamic-pituitary-adrenal axis is becoming a major focus (reviewed in ).	Medscan	108: 'HPA ' -> 'hypothalamic-pituitary-adrenal ' 211: 'HPA ' -> 'hypothalamic-pituitary-adrenal '		info:pmid/16214282#body:109		Central organization of androgen-sensitive pathways to the hypothalamic-pituitary-adrenal axis: Implications for individual differences in responses to homeostatic threat and predisposition to disease
FunctionalAssociation: aging ---- hypothalamic-pituitary-adrenal system	Helm,K.A.;Han,J.S.;Gallagher,M.				10.1016/S0306-4522(02)00487-6			0306-4522	Neuroscience	12435415:1024		cholinergic system		S0306-4522(02)00487-6	12435415			2002	Effects of cholinergic lesions produced by infusions of 192 IgG-saporin on glucocorticoid receptor mRNA expression in hippocampus and medial prefrontal cortex of the rat, Helm,K.A.; Han,J.S. et al., (2002), Neuroscience	That finding potentially implicates a diminished integrity of the septo-hippocampal cholinergic projection during aging in physiological changes associated with hypothalamic-pituitary-adrenocortical dysregulation.	Medscan	161: 'HPA ' -> 'hypothalamic-pituitary-adrenocortical '		info:pmid/12435415#body:25		Effects of cholinergic lesions produced by infusions of 192 IgG-saporin on glucocorticoid receptor mRNA expression in hippocampus and medial prefrontal cortex of the rat
FunctionalAssociation: aging ---- hypothalamic-pituitary-adrenal system	Traustadóttir,T.;Bosch,P.R.;Matt,K.S.				10.1016/j.psyneuen.2004.11.002			0306-4530	Psychoneuroendocrinology	15694119:1007		hypothalamic-pituitary-adrenal system		S0306-4530(04)00178-7	15694119			2005	The HPA axis response to stress in women: effects of aging and fitness, Traustadóttir,T.; Bosch,P.R. et al., (2005), Psychoneuroendocrinology	The literature is not in agreement as to whether aging is associated with greater hypothalamic-pituitary-adrenal axis responses to challenges.	Medscan	82: 'HPA ' -> 'hypothalamic-pituitary-adrenal '		info:pmid/15694119#body:8		The HPA axis response to stress in women: effects of aging and fitness
FunctionalAssociation: aging ---- hypothalamic-pituitary-adrenal system	Traustadóttir,T.;Bosch,P.R.;Matt,K.S.				10.1016/j.psyneuen.2004.11.002			0306-4530	Psychoneuroendocrinology	15694119:1011		hypothalamic-pituitary-adrenal system		S0306-4530(04)00178-7	15694119			2005	The HPA axis response to stress in women: effects of aging and fitness, Traustadóttir,T.; Bosch,P.R. et al., (2005), Psychoneuroendocrinology	It has been suggested that the trajectory of aging could be related to individual differences in hypothalamic-pituitary-adrenal axis alteration over time ( ).	Medscan	97: 'HPA ' -> 'hypothalamic-pituitary-adrenal '		info:pmid/15694119#body:12		The HPA axis response to stress in women: effects of aging and fitness
FunctionalAssociation: aging ---- hypothalamic-pituitary-adrenal system	Traustadóttir,T.;Bosch,P.R.;Matt,K.S.				10.1016/j.psyneuen.2004.11.002			0306-4530	Psychoneuroendocrinology	15694119:1020		hypothalamic-pituitary-adrenal system		S0306-4530(04)00178-7	15694119			2005	The HPA axis response to stress in women: effects of aging and fitness, Traustadóttir,T.; Bosch,P.R. et al., (2005), Psychoneuroendocrinology	The aim of this study was twofold: (1) to examine whether aging is associated with greater hypothalamic-pituitary-adrenal axis reactivity to psychological stress, and (2) to examine whether fitness is associated with less hypothalamic-pituitary-adrenal axis reactivity in older individuals.	Medscan	91: 'HPA ' -> 'hypothalamic-pituitary-adrenal ' 222: 'HPA ' -> 'hypothalamic-pituitary-adrenal '		info:pmid/15694119#body:21		The HPA axis response to stress in women: effects of aging and fitness
FunctionalAssociation: aging ---- hypothalamic-pituitary-adrenal system	Traustadóttir,T.;Bosch,P.R.;Matt,K.S.				10.1016/j.psyneuen.2004.11.002			0306-4530	Psychoneuroendocrinology	15694119:1106		hypothalamic-pituitary-adrenal system	Homo sapiens	S0306-4530(04)00178-7	15694119			2005	The HPA axis response to stress in women: effects of aging and fitness, Traustadóttir,T.; Bosch,P.R. et al., (2005), Psychoneuroendocrinology	The results indicate that among unfit women, aging is associated with greater hypothalamic-pituitary-adrenal axis activation in response to a psychological challenge.	Medscan	78: 'HPA ' -> 'hypothalamic-pituitary-adrenal '		info:pmid/15694119#body:107		The HPA axis response to stress in women: effects of aging and fitness
FunctionalAssociation: aging ---- hypothalamic-pituitary-adrenal system	Traustadóttir,T.;Bosch,P.R.;Matt,K.S.				10.1016/j.psyneuen.2004.11.002			0306-4530	Psychoneuroendocrinology	15694119:1138		hypothalamic-pituitary-adrenal system	Homo sapiens	S0306-4530(04)00178-7	15694119			2005	The HPA axis response to stress in women: effects of aging and fitness, Traustadóttir,T.; Bosch,P.R. et al., (2005), Psychoneuroendocrinology	In conclusion, this study shows that among unfit women, aging is associated with greater hypothalamic-pituitary-adrenal axis reactivity to psychological stress, and that higher aerobic fitness among older women can attenuate or prevent these age-related changes in threshold sensitivity to stress, resulting in a blunted total plasma cortisol response to psychological stress.	Medscan	89: 'HPA ' -> 'hypothalamic-pituitary-adrenal '		info:pmid/15694119#body:139	plasma	The HPA axis response to stress in women: effects of aging and fitness
FunctionalAssociation: aging ---- hypothalamic-pituitary-adrenal system	Aisa,B.;Gil-Bea,F.J.;Marcos,B.;Tordera,R.;Lasheras,B.;Del Río,J.;Ramírez,M.J.				10.1016/j.psyneuen.2009.05.003			0306-4530	Psychoneuroendocrinology	19505767:1168		cholinergic system		S0306-4530(09)00155-3	19505767			2009	Neonatal stress affects vulnerability of cholinergic neurons and cognition in the rat: Involvement of the HPA axis, Aisa,B.; Gil-Bea,F.J. et al., (2009), Psychoneuroendocrinology	In conclusion, the changes observed following cholinergic lesions in young animals in the current investigation, may be particularly relevant to conditions that occur during ageing or Alzheimer's disease related to the cholinergic system and hypothalamic-pituitary-adrenal axis.	Medscan	184: 'AD ' -> 'Alzheimer\'s disease ' 242: 'HPA ' -> 'hypothalamic-pituitary-adrenal '		info:pmid/19505767#body:169		Neonatal stress affects vulnerability of cholinergic neurons and cognition in the rat: Involvement of the HPA axis
FunctionalAssociation: aging ---- hypothalamic-pituitary-adrenal system	Aisa,B.;Gil-Bea,F.J.;Marcos,B.;Tordera,R.;Lasheras,B.;Del Río,J.;Ramírez,M.J.				10.1016/j.psyneuen.2009.05.003			0306-4530	Psychoneuroendocrinology	19505767:1170		hypothalamic-pituitary-adrenal system	Homo sapiens	S0306-4530(09)00155-3	19505767			2009	Neonatal stress affects vulnerability of cholinergic neurons and cognition in the rat: Involvement of the HPA axis, Aisa,B.; Gil-Bea,F.J. et al., (2009), Psychoneuroendocrinology	In humans, ageing and Alzheimer's disease are associated with hypothalamic-pituitary-adrenal dysfunction and greater exposure to glucocorticoids ( ).	Medscan	22: 'AD ' -> 'Alzheimer\'s disease ' 62: 'HPA ' -> 'hypothalamic-pituitary-adrenal '		info:pmid/19505767#body:171		Neonatal stress affects vulnerability of cholinergic neurons and cognition in the rat: Involvement of the HPA axis
FunctionalAssociation: aging ---- hypothalamic-pituitary-adrenal system	Okun,M.L.;Krafty,R.T.;Buysse,D.J.;Monk,T.H.;Reynolds,C.F.;Begley,A.;Hall,M.				10.1016/j.psyneuen.2009.08.017			0306-4530	Psychoneuroendocrinology	19762158:1019		hypothalamic-pituitary-adrenal system		S0306-4530(09)00262-5	19762158			2010	What constitutes too long of a delay? Determining the cortisol awakening response (CAR) using self-report and PSG-assessed wake time, Okun,M.L.; Krafty,R.T. et al., (2010), Psychoneuroendocrinology	This is important since aging is associated with alterations in the hypothalamic-pituitary-adrenal axis and cortisol secretion ( ) which have consequences for hippocampal function ( ) and lymphocyte sensitivity ( ).	Medscan	68: 'HPA ' -> 'hypothalamic-pituitary-adrenal '		info:pmid/19762158#body:20		What constitutes too long of a delay? Determining the cortisol awakening response (CAR) using self-report and PSG-assessed wake time
FunctionalAssociation: aging ---- hypothalamic-pituitary-adrenal system	Soros,A.;Zadik,Z.;Chalew,S.				10.1016/j.mehy.2008.04.020			0306-9877	Medical Hypotheses	18547740:1040		hypothalamic-pituitary-adrenal system	Homo sapiens	S0306-9877(08)00192-8	18547740			2008	Adaptive and maladaptive cortisol responses to pediatric obesity, Soros,A.; Zadik,Z. et al., (2008), Medical Hypotheses	Such age-related changes in integrated concentration-cortisol among obese patients may be an accentuation of changes in hypothalamic-pituitary-adrenal axis activity associated with aging in lean individuals .	Medscan	28: 'IC' -> 'integrated concentration'		info:pmid/18547740#body:41		Adaptive and maladaptive cortisol responses to pediatric obesity
FunctionalAssociation: aging ---- hypothalamic-pituitary-adrenal system	Behl,C.				10.1016/S0531-5565(98)00019-9			0531-5565	Experimental Gerontology	9951616:1078		hypothalamic-pituitary-adrenal system		S0531-5565(98)00019-9	9951616			1998	Effects of glucocorticoids on oxidative stress-induced hippocampal cell death: implications for the pathogenesis of Alzheimer's disease, Behl,C., (1998), Experimental Gerontology	Our findings add to the growing evidence supporting the hypothesis that physiological interactions between the brain and the hypothalamus-pituitary-adrenal system may play a central role in brain aging, and in the pathogenesis of Alzheimer's disease and other age-related neurodegenerative disorders.	Medscan	125: 'HPA ' -> 'hypothalamus-pituitary-adrenal ' 230: 'AD ' -> 'Alzheimer\'s disease '		info:pmid/9951616#body:79		Effects of glucocorticoids on oxidative stress-induced hippocampal cell death: implications for the pathogenesis of Alzheimer's disease
FunctionalAssociation: aging ---- hypothalamic-pituitary-adrenal system	Aguilera,G.				10.1016/j.exger.2010.08.023			0531-5565	Experimental Gerontology	20833240:1054		hypothalamic-pituitary-adrenal system	Homo sapiens	S0531-5565(10)00267-6	20833240			2011	HPA axis responsiveness to stress: Implications for healthy aging, Aguilera,G., (2011), Experimental Gerontology	Evidence from animal and human studies indicates that hypothalamic pituitary adrenal axis activity contributes to biological aging, not only through inappropriate glucocorticoid secretion but also through alterations in the production of the regulatory peptides, CRH and vasopressin.	Medscan	54: 'HPA ' -> 'hypothalamic pituitary adrenal ' 271: 'VP' -> 'vasopressin'		info:pmid/20833240#body:55		HPA axis responsiveness to stress: Implications for healthy aging
FunctionalAssociation: aging ---- hypothalamic-pituitary-adrenal system	Reagan,L.P.;McEwen,B.S.				10.1016/S0891-0618(97)00031-8			0891-0618	Journal of Chemical Neuroanatomy	9315966:1179		hypothalamic-pituitary-adrenal system		S0891-0618(97)00031-8	9315966			1997	Controversies surrounding glucocorticoid-mediated cell death in the hippocampus, Reagan,L.P.; McEwen,B.S., (1997), Journal of Chemical Neuroanatomy	As described above, numerous investigations have examined dysfunctions in the hypothalamic-pituitary-adrenocortical axis associated with aging, including apparent disruptions in negative feedback control mechanisms in response to stress.	Medscan	78: 'HPA ' -> 'hypothalamic-pituitary-adrenocortical '		info:pmid/9315966#body:180		Controversies surrounding glucocorticoid-mediated cell death in the hippocampus
FunctionalAssociation: aging ---- hypothalamic-pituitary-adrenal system	McEwen,B.S.;de Leon,M.J.;Lupien,S.J.;Meaney,M.J.				10.1016/S1043-2760(98)00122-2			1043-2760	Trends in Endocrinology & Metabolism	100784755:1045		hypothalamic-pituitary-adrenal system		S1043-2760(98)00122-2				1999	Corticosteroids, the Aging Brain and Cognition, McEwen,B.S.; de Leon,M.J. et al., (1999), Trends in Endocrinology & Metabolism	Increased hypothalamo-pituitary-adrenal reactivity is associated with increased hippocampal aging .	Medscan	10: 'HPA ' -> 'hypothalamo-pituitary-adrenal '		info:doi/10.1016/S1043-2760(98)00122-2#body:46		Corticosteroids, the Aging Brain and Cognition
FunctionalAssociation: aging ---- hypothalamic-pituitary-adrenal system	Kremen,W.S.;O'Brien,R.C.;Panizzon,M.S.;Prom-Wormley,E.;Eaves,L.J.;Eisen,S.A.;Eyler,L.T.;Hauger,R.L.;Fennema-Notestine,C.;Fischl,B.;Grant,M.D.;Hellhammer,D.H.;Jak,A.J.;Jacobson,K.C.;Jernigan,T.L.;Lupien,S.J.;Lyons,M.J.;Mendoza,S.P.;Neale,M.C.;Seidman,L.J.				10.1016/j.neuroimage.2010.02.026			1053-8119	Neuroimage	20156572:1222		hypothalamic-pituitary-adrenal system		S1053-8119(10)00194-1	20156572			2010	Salivary cortisol and prefrontal cortical thickness in middle-aged men: A twin study, Kremen,W.S.; O'Brien,R.C. et al., (2010), Neuroimage	Given the fact that aging has been associated with both hypothalamic-pituitary-adrenal axis dysfunction and frontal lobe shrinkage, it is entirely possible that there are bidirectional effects such that both processes increasingly affect each other as a person ages.	Medscan	56: 'HPA ' -> 'hypothalamic-pituitary-adrenal '		info:pmid/20156572#body:223		Salivary cortisol and prefrontal cortical thickness in middle-aged men: A twin study
FunctionalAssociation: aging ---- hypothalamic-pituitary-adrenal system	Heininger,K.				10.1016/S1568-1637(02)00015-6			1568-1637	Ageing Research Reviews	12067599:1336		hypothalamic-pituitary-adrenal system		S1568-1637(02)00015-6	12067599			2002	Aging is a deprivation syndrome driven by a germ-soma conflict, Heininger,K., (2002), Ageing Research Reviews	Overall, as evidence of a metabolic stress response aging is associated with an increased hypothalamic-pituitary-adrenal axis activity exerting particularly central nervous system-targeted effects.	Medscan	90: 'HPA ' -> 'hypothalamic-pituitary-adrenal ' 157: 'CNS' -> 'central nervous system'		info:pmid/12067599#body:337		Aging is a deprivation syndrome driven by a germ-soma conflict
FunctionalAssociation: aging ---- hypothalamic-pituitary-adrenal system	Gardner,M.P.;Lightman,S.;Sayer,A.A.;Cooper,C.;Cooper,R.;Deeg,D.;Ebrahim,S.;Gallacher,J.;Kivimaki,M.;Kumari,M.;Kuh,D.;Martin,R.M.;Peeters,G.;Ben-Shlomo,Y.				10.1016/j.psyneuen.2012.04.016			0306-4530	Psychoneuroendocrinology	22658392:1146		hypothalamic-pituitary-adrenal system		S0306-4530(12)00166-7	22658392			2012	Dysregulation of the hypothalamic pituitary adrenal (HPA) axis and physical performance at older ages: An individual participant meta-analysis, Gardner,M.P.; Lightman,S. et al., (2012), Psychoneuroendocrinology	This may reflect a causal effect of the hypothalamic pituitary adrenal axis on physical decline or that other ageing-related factors are associated with both reduced hypothalamic pituitary adrenal reactivity and physical performance.	Medscan	40: 'HPA ' -> 'hypothalamic pituitary adrenal ' 166: 'HPA ' -> 'hypothalamic pituitary adrenal '		info:pmid/22658392#body:147		Dysregulation of the hypothalamic pituitary adrenal (HPA) axis and physical performance at older ages: An individual participant meta-analysis
FunctionalAssociation: aging ---- hypothalamic-pituitary-adrenal system	Cunningham,C.;MacLullich,A.M.J.				10.1016/j.bbi.2012.07.012			0889-1591	Brain Behavior and Immunity	22884900:1256		hypothalamic-pituitary-adrenal system		S0889-1591(12)00195-X	22884900			2012	At the extreme end of the psychoneuroimmunological spectrum: Delirium as a maladaptive sickness behaviour response, Cunningham,C.; MacLullich,A.M.J., (2012), Brain Behavior and Immunity	Likewise ageing ( ) and dementia ( ) are associated with abnormalities in the HPA axis, with higher levels, higher trough levels in the circadian rhythm, and prolonged high levels after stress ( ).	Medscan			info:pmid/22884900#body:257		At the extreme end of the psychoneuroimmunological spectrum: Delirium as a maladaptive sickness behaviour response
FunctionalAssociation: aging ---- hypothalamic-pituitary-adrenal system	Cunningham,C.;MacLullich,A.M.J.				10.1016/j.bbi.2012.07.012			0889-1591	Brain Behavior and Immunity	22884900:1264		hypothalamic-pituitary-adrenal system		S0889-1591(12)00195-X	22884900			2012	At the extreme end of the psychoneuroimmunological spectrum: Delirium as a maladaptive sickness behaviour response, Cunningham,C.; MacLullich,A.M.J., (2012), Brain Behavior and Immunity	This idea has been refined ( ) as we have learned more about HPA dysfunction: ageing and neurodegenerative disease are associated with dysregulation of the HPA axis such that, upon acute stress, cortisol levels take longer to return to basal levels ( ).	Medscan			info:pmid/22884900#body:265		At the extreme end of the psychoneuroimmunological spectrum: Delirium as a maladaptive sickness behaviour response
FunctionalAssociation: aging ---- hypothalamic-pituitary-adrenal system	Schrepf,A.;Clevenger,L.;Christensen,D.;DeGeest,K.;Bender,D.;Ahmed,A.;Goodheart,M.J.;Dahmoush,L.;Penedo,F.;Lucci,J.A.;Ganjei-Azar,P.;Mendez,L.;Markon,K.;Lubaroff,D.M.;Thaker,P.H.;Slavich,G.M.;Sood,A.K.;Lutgendorf,S.K.				10.1016/j.bbi.2012.07.022			0889-1591	Brain Behavior and Immunity	22884960:1091		hypothalamic-pituitary-adrenal system		S0889-1591(12)00205-X	22884960			2012	Cortisol and inflammatory processes in ovarian cancer patients following primary treatment: Relationships with depression, fatigue, and disability, Schrepf,A.; Clevenger,L. et al., (2012), Brain Behavior and Immunity	Since aging has been associated with alterations in the hypothalamic-pituitary-adrenal axis ( ) and with increased levels of IL-6 ( ), all analyses controlled for age.	Medscan	87: '(HPA) ' -> ''		info:pmid/22884960#body:92		Cortisol and inflammatory processes in ovarian cancer patients following primary treatment: Relationships with depression, fatigue, and disability
FunctionalAssociation: aging ---- hypothalamic-pituitary-adrenal system	Pavlović,M.;Jovanović,I.;Ugrenović,S.;Vasović,L.;Krstić,M.;Bakić,M.;Živković,V.;Stojanović,V.				10.1016/j.aanat.2012.11.002			0940-9602	Annals of Anatomy	23295121:1156		hypothalamic-pituitary-adrenal system		S0940-9602(12)00168-9	23295121			2012	Morphometric analysis of the human anterior pituitary's folliculostellate cells during the aging process, Pavlović,M.; Jovanović,I. et al., (2012), Annals of Anatomy	It can be hypothesized that aging can be associated with heterogeneous patterns of change in hypothalamic-pituitary-adrenal axis function.	Medscan	93: 'HPA ' -> 'hypothalamic-pituitary-adrenal axis '		info:pmid/23295121#body:157		Morphometric analysis of the human anterior pituitary's folliculostellate cells during the aging process
FunctionalAssociation: aging ---- hypothalamic-pituitary-adrenal system	Franz,C.E.;Spoon,K.;Thompson,W.;Hauger,R.L.;Hellhammer,D.H.;Jacobson,K.C.;Lupien,S.;Lyons,M.J.;McCaffery,J.;McKenzie,R.;Mendoza,S.P.;Panizzon,M.S.;Ramundo,A.;Shahroudi,A.;Kremen,W.S.				10.1016/j.psyneuen.2013.04.001			0306-4530	Psychoneuroendocrinology	23684478:1004		hypothalamic-pituitary-adrenal system		S0306-4530(13)00118-2	23684478			2013	Adult cognitive ability and socioeconomic status as mediators of the effects of childhood disadvantage on salivary cortisol in aging adults, Franz,C.E.; Spoon,K. et al., (2013), Psychoneuroendocrinology	The long-term influence of early life exposure to stress on the hypothalamic-pituitary-adrenal axis may have potential implications for healthy aging ( ).	Medscan	64: 'HPA ' -> 'hypothalamic-pituitary-adrenal '		info:pmid/23684478#body:5		Adult cognitive ability and socioeconomic status as mediators of the effects of childhood disadvantage on salivary cortisol in aging adults
FunctionalAssociation: aging ---- hypothalamic-pituitary-adrenal system	Stafford,M.;Gardner,M.;Kumari,M.;Kuh,D.;Ben-Shlomo,Y.				10.1016/j.psyneuen.2013.07.002			0306-4530	Psychoneuroendocrinology	23920224:1141		hypothalamic-pituitary-adrenal system		S0306-4530(13)00252-7	23920224			2013	Social isolation and diurnal cortisol patterns in an ageing cohort, Stafford,M.; Gardner,M. et al., (2013), Psychoneuroendocrinology	Our longitudinal findings in this representative general population cohort of older people add to the accumulating body of evidence linking social isolation to hypothalamic-pituitary-adrenocortical axis function which is implicated in the biology of ageing ( ).	Medscan	160: 'HPA ' -> 'hypothalamic-pituitary-adrenocortical '		info:pmid/23920224#body:142		Social isolation and diurnal cortisol patterns in an ageing cohort
FunctionalAssociation: aging ---- hypothalamic-pituitary-adrenal system	Belvederi Murri,M.;Pariante,C.;Mondelli,V.;Masotti,M.;Atti,A.R.;Mellacqua,Z.;Antonioli,M.;Ghio,L.;Menchetti,M.;Zanetidou,S.;Innamorati,M.;Amore,M.				10.1016/j.psyneuen.2013.12.004			0306-4530	Psychoneuroendocrinology	24495607:1008		hypothalamic-pituitary-adrenal system		S0306-4530(13)00440-X	24495607			2014	HPA axis and aging in depression: Systematic review and meta-analysis, Belvederi Murri,M.; Pariante,C. et al., (2014), Psychoneuroendocrinology	The hypothalamic-pituitary-adrenal axis might undergo substantial modifications along the aging process: the levels of cortisol - the main hypothalamic-pituitary-adrenal axis' hormone - were increased and followed a flatter circadian rhythm in studies comparing healthy older adults with younger individuals ( ).	Medscan	4: 'HPA ' -> 'hypothalamic-pituitary-adrenal ' 139: 'HPA ' -> 'hypothalamic-pituitary-adrenal '		info:pmid/24495607#body:9		HPA axis and aging in depression: Systematic review and meta-analysis
FunctionalAssociation: aging ---- hypothalamic-pituitary-adrenal system	Müller,L.;Pawelec,G.				10.1016/j.bbi.2013.11.015			0889-1591	Brain Behavior and Immunity	24315935:1302		hypothalamic-pituitary-adrenal system		S0889-1591(13)00574-6	24315935			2013	Aging and immunity - Impact of behavioral intervention, Müller,L.; Pawelec,G., (2013), Brain Behavior and Immunity	It is known that aging is correlated with activation of the hypothalamic-pituitary-adrenal axis.	Medscan	91: '(HPA) ' -> ''		info:pmid/24315935#body:303		Aging and immunity - Impact of behavioral intervention
FunctionalAssociation: aging ---- hypothalamic-pituitary-adrenal system	Prenderville,J.A.;Kennedy,P.J.;Dinan,T.G.;Cryan,J.F.				10.1016/j.tins.2014.11.001			0166-2236	Trends in Neurosciences	25705750:1127		hypothalamic-pituitary-adrenal system	Rodentia	S0166-2236(14)00198-2	25705750			2014	Adding fuel to the fire: the impact of stress on the ageing brain, Prenderville,J.A.; Kennedy,P.J. et al., (2014), Trends in Neurosciences	As mentioned above, ageing in rodents is associated with hyperactivity of the HPA axis .	Medscan			info:pmid/25705750#body:128		Adding fuel to the fire: the impact of stress on the ageing brain
FunctionalAssociation: aging ---- hypothalamic-pituitary-adrenal system	Barha,C.K.;Lieblich,S.E.;Chow,C.;Galea,L.A.M.				10.1016/j.neurobiolaging.2015.04.007			0197-4580	Neurobiology of Aging	25998101:1304		hypothalamic-pituitary-adrenal system	Primates	S0197-4580(15)00227-4	25998101			2015	Multiparity-induced enhancement of hippocampal neurogenesis and spatial memory depends on ovarian hormone status in middle age, Barha,C.K.; Lieblich,S.E. et al., (2015), Neurobiology of Aging	Aging is associated with HPA axis hyperactivity in rodents and primates which negatively influenced both cognition and hippocampal volume ( ).	Medscan			info:pmid/25998101#body:305		Multiparity-induced enhancement of hippocampal neurogenesis and spatial memory depends on ovarian hormone status in middle age
FunctionalAssociation: aging ---- hypothalamic-pituitary-adrenal system	Badowska-Szalewska,E.;Krawczyk,R.;Ludkiewicz,B.;Moryś,J.				10.1016/j.neuroscience.2015.01.052			0306-4522	Neuroscience	25644424:1156		hypothalamic-pituitary-adrenal system	Rattus norvegicus	S0306-4522(15)00109-8	25644424			2015	The effect of mild stress stimulation on the nerve growth factor (NGF) and tyrosine kinase receptor A (TrkA) immunoreactivity in the paraventricular nucleus (PVN) of the hypothalamus and hippocampus in aged vs. adult rats, Badowska-Szalewska,E.; Krawczyk,R. et al., (2015), Neuroscience	The changes are possibly associated with involutionally aging processes caused by insufficient control of hypothalamic-pituitary-adrenal axis functioning in postnatal day 720 rats and may contribute to the disturbance of NGF signaling.	Medscan	106: 'HPA ' -> 'hypothalamic-pituitary-adrenal ' 157: 'P720 ' -> 'postnatal day 720 '		info:pmid/25644424#body:157		The effect of mild stress stimulation on the nerve growth factor (NGF) and tyrosine kinase receptor A (TrkA) immunoreactivity in the paraventricular nucleus (PVN) of the hypothalamus and hippocampus in aged vs. adult rats
FunctionalAssociation: aging ---- hypothalamic-pituitary-adrenal system	Moreno-Villanueva,M.;Bürkle,A.				10.1016/j.exger.2014.12.003			0531-5565	Experimental Gerontology	25481270:1020		hypothalamic-pituitary-adrenal system		S0531-5565(14)00350-7	25481270			2015	Molecular consequences of psychological stress in human aging, Moreno-Villanueva,M.; Bürkle,A., (2015), Experimental Gerontology	Aging is associated with greater hypothalamic-pituitary-adrenocortical axis axis reactivity to psychological stress ( ).	Medscan	33: 'HPA ' -> 'hypothalamic-pituitary-adrenocortical axis '		info:pmid/25481270#body:21		Molecular consequences of psychological stress in human aging
FunctionalAssociation: aging ---- hypothalamic-pituitary-adrenal system	Takeda,A.;Tamano,H.				10.1016/j.abb.2016.06.021			0003-9861	Archives of Biochemistry and Biophysics	27392455:1098		hypothalamic-pituitary-adrenal system		S0003-9861(16)30218-1	27392455			2016	Insight into cognitive decline from Zn2+ dynamics through extracellular signaling of glutamate and glucocorticoids, Takeda,A.; Tamano,H., (2016), Archives of Biochemistry and Biophysics	It is well known that the hypothalamic-pituitary-adrenal axis activity is enhanced in aging and neurological disorders .	Medscan	26: 'HPA ' -> 'hypothalamic-pituitary-adrenal '		info:pmid/27392455#body:99		Insight into cognitive decline from Zn2+ dynamics through extracellular signaling of glutamate and glucocorticoids
FunctionalAssociation: aging ---- hypothalamic-pituitary-adrenal system	Chakraborty,A.;Banerjee,S.;Mukherjee,B.;Poddar,M.K.		neuron		10.1016/j.mad.2020.111248			0047-6374	Mechanisms of Ageing and Development	32339520:1155		hypothalamic-pituitary-adrenal system	Rattus norvegicus	S0047-6374(20)30044-0	32339520			2020	Calorie restriction improves aging-induced impairment of cognitive function in relation to deregulation of corticosterone status and brain regional GABA system, Chakraborty,A.; Banerjee,S. et al., (2020), Mechanisms of Ageing and Development	In relation to the aforesaid discussion regarding the effect of CRH and ACTH release on aging-induced hypothalamic GABAergic neuronal deregulation, it may be mentioned that the calorie restriction diet supplementation under short-term condition to the aged (18 and 24 months) rats might attenuate the aging-induced hypothalamic-pituitary-adrenocortical axis feedback mechanism and seems to down-regu…	Medscan	177: 'CR ' -> 'calorie restriction ' 315: 'HPA ' -> 'hypothalamic-pituitary-adrenocortical ' 617: 'GABA' -> 'gamma-aminobutyric acid'		info:pmid/32339520#body:156	plasma	Calorie restriction improves aging-induced impairment of cognitive function in relation to deregulation of corticosterone status and brain regional GABA system
FunctionalAssociation: aging ---- hypothalamic-pituitary-adrenal system	Juster,R.-P.;Raymond,C.;Desrochers,A.B.;Bourdon,O.;Durand,N.;Wan,N.;Pruessner,J.C.;Lupien,S.J.				10.1016/j.psyneuen.2015.10.012			0306-4530	Psychoneuroendocrinology	26539966:1015		hypothalamic-pituitary-adrenal system		S0306-4530(15)00960-9	26539966			2016	Sex hormones adjust "sex-specific" reactive and diurnal cortisol profiles, Juster,R.-P.; Raymond,C. et al., (2016), Psychoneuroendocrinology	Another consideration is that hypothalamic-pituitary-adrenal-axis reactivity generally increases with aging, such that stress reactive amplitudes can be three times stronger in postmenopausal women compared to older men ( ).	Medscan	30: 'HPA' -> 'hypothalamic-pituitary-adrenal'		info:pmid/26539966#body:16		Sex hormones adjust "sex-specific" reactive and diurnal cortisol profiles
FunctionalAssociation: aging ---- hypothalamic-pituitary-adrenal system	Reed,R.G.				10.1016/j.cobeha.2019.01.012			2352-1546	Current Opinion in Behavioral Sciences	31179376:1017		hypothalamic-pituitary-adrenal system		S2352-1546(18)30159-1	31179376			2019	Stress and immunological aging, Reed,R.G., (2019), Current Opinion in Behavioral Sciences	Well-established mediators by which stress may influence immunological aging include disruptions in the hypothalamic-pituitary-adrenal axis, specifically altered cortisol levels and glucocorticoid signaling [ ].	Medscan	135: '(HPA) ' -> ''		info:pmid/31179376#body:18		Stress and immunological aging
FunctionalAssociation: aging ---- hypothalamic-pituitary-adrenal system	Narvaez Linares,N.F.;Charron,V.;Ouimet,A.J.;Labelle,P.R.;Plamondon,H.				10.1016/j.ynstr.2020.100235			2352-2895	Neurobiology of Stress	33344691:1006		hypothalamic-pituitary-adrenal system		S2352-2895(20)30025-4	33344691			2020	A systematic review of the Trier Social Stress Test methodology: Issues in promoting study comparison and replicable research, Narvaez Linares,N.F.; Charron,V. et al., (2020), Neurobiology of Stress	Dysregulation of Hypothalamic-Pituitary-Adrenal axis activation is a hallmark feature of various pathological conditions; chronic Hypothalamic-Pituitary-Adrenal axis activation contributes to cardiovascular diseases ( ), cognitive decline in aging populations ( ), and exerts detrimental effects on physical and psychological well-being ( ).	Medscan	17: 'HPAA ' -> 'Hypothalamic-Pituitary-Adrenal axis ' 130: 'HPAA ' -> 'Hypothalamic-Pituitary-Adrenal axis '		info:pmid/33344691#body:7		A systematic review of the Trier Social Stress Test methodology: Issues in promoting study comparison and replicable research
FunctionalAssociation: aging ---- hypothalamic-pituitary-adrenal system	Mulchahey,J.J.;Kasckow,J.W.;Plotsky,P.M.;Hauger,R.L.				10.1016/S0006-8993(98)01370-5			0006-8993	Brain Research	10082903:1006		hypothalamic-pituitary-adrenal system		S0006-8993(98)01370-5	10082903			1999	Steroidal regulation of portal arginine-vasopressin levels in aged Fischer 344 rats, Mulchahey,J.J.; Kasckow,J.W. et al., (1999), Brain Research	In addition, the sensitivity and dynamic secretory capacity of the hypothalamic-pituitary-adrenal axis shifts with aging.	Medscan	67: 'HPA ' -> 'hypothalamic-pituitary-adrenal '		info:pmid/10082903#body:7		Steroidal regulation of portal arginine-vasopressin levels in aged Fischer 344 rats
FunctionalAssociation: aging ---- hypothalamic-pituitary-adrenal system	Joo,K.M.;Chung,Y.H.;Shin,C.M.;Lee,Y.J.;Cha,C.I.				10.1016/j.brainres.2003.11.066			0006-8993	Brain Research	14759504:1050		hypothalamic-pituitary-adrenal system	Rattus norvegicus	S0006-8993(03)04186-6	14759504			2004	Region-specific alterations of neuronal nitric oxide synthase (nNOS) expression in the amygdala of the aged rats, Joo,K.M.; Chung,Y.H. et al., (2004), Brain Research	In addition, hypothalamic-pituitary-adrenal axis functions are altered during aging process; basal levels of ACTH and corticosterone are elevated while evening peak of corticosterone and stimulation induced secretion of pituitary-adrenal hormone is attenuated in the aged rats .	Medscan	13: 'H-P-A ' -> 'hypothalamic-pituitary-adrenal '		info:pmid/14759504#body:51		Region-specific alterations of neuronal nitric oxide synthase (nNOS) expression in the amygdala of the aged rats
FunctionalAssociation: aging ---- hypothalamic-pituitary-adrenal system	Räikkönen,K.;Lahti,M.;Heinonen,K.;Pesonen,A.K.;Wahlbeck,K.;Kajantie,E.;Osmond,C.;Barker,D.J.P.;Eriksson,J.G.				10.1016/j.jpsychires.2010.07.003			0022-3956	Journal of Psychiatric Research	20659742:1100		hypothalamic-pituitary-adrenal system		S0022-3956(10)00215-3	20659742			2011	Risk of severe mental disorders in adults separated temporarily from their parents in childhood: The Helsinki birth cohort study, Räikkönen,K.; Lahti,M. et al., (2011), Journal of Psychiatric Research	There is also evidence that the hypothalamic-pituitary-adrenal axis is altered in aging Holocaust survivors ( ).	Medscan	32: 'HPA ' -> 'hypothalamic-pituitary-adrenal '		info:pmid/20659742#body:101		Risk of severe mental disorders in adults separated temporarily from their parents in childhood: The Helsinki birth cohort study
FunctionalAssociation: aging ---- hypothalamic-pituitary-adrenal system	Yuan,J.;Yu,Y.;Liu,D.;Sun,Y.				10.1016/j.ajog.2021.07.033			0002-9378	American Journal of Obstetrics and Gynecology	34384774:1084		hypothalamic-pituitary-adrenal system		S0002-9378(21)00876-0	34384774			2021	Associations between distinct dimensions of early life adversity and accelerated reproductive strategy among middle-aged women in China, Yuan,J.; Yu,Y. et al., (2021), American Journal of Obstetrics and Gynecology	There is a growing body of literature that have explored the biological pathways of the association between early life adversity and accelerated reproductive strategy, mainly involving neuroendocrine changes, DNA methylation changes of hypothalamic-pituitary-adrenal axis-related genes, and the internal process of aging. , In addition, some scholars have proposed a model of reproductive aging in w…	Medscan	108: 'ELA ' -> 'early life adversity ' 404: 'ELA ' -> 'early life adversity '		info:pmid/34384774#body:85		Associations between distinct dimensions of early life adversity and accelerated reproductive strategy among middle-aged women in China
FunctionalAssociation: aging ---- hypothalamic-pituitary-adrenal system	Waters,D.L.;Qualls,C.R.;Dorin,R.I.;Veldhuis,J.D.;Baumgartner,R.N.				10.1093/gerona/63.5.536			1079-5006		18511760:0	J Gerontol A Biol Sci Med Sci	hypothalamic-pituitary-adrenal system			18511760			2008	Altered growth hormone, cortisol, and leptin secretion in healthy elderly persons with sarcopenia and mixed body composition phenotypes., Waters,D.L.; Qualls,C.R. et al., (2008), J Gerontol A Biol Sci Med Sci	Obese phenotypes and aging are independently associated with hypothalamic-pituitary-adrenocortical axis and leptin secretion alterations.	Medscan	99: '(HPA) ' -> ''		info:pmid/18511760#abs:1		Altered growth hormone, cortisol, and leptin secretion in healthy elderly persons with sarcopenia and mixed body composition phenotypes.
FunctionalAssociation: aging ---- hypothalamic-pituitary-adrenal system	Gardner,M.P.;Lightman,S.L.;Gallacher,J.;Hardy,R.;Kuh,D.;Ebrahim,S.;Bayer,A.;Ben-Shlomo,Y.				10.1093/ije/dyr11310.1093/ije/dyr113		1464-3685			21764771:9	Int J Epidemiol	hypothalamic-pituitary-adrenal system			21764771			2011	Diurnal cortisol patterns are associated with physical performance in the Caerphilly Prospective Study., Gardner,M.P.; Lightman,S.L. et al., (2011), Int J Epidemiol	This may reflect a causal effect of the hypothalamic pituitary adrenal axis on ageing or that ageing itself is associated with reduced hypothalamic pituitary adrenal reactivity.	Medscan	40: 'HPA ' -> 'hypothalamic pituitary adrenal ' 135: 'HPA ' -> 'hypothalamic pituitary adrenal '		info:pmid/21764771#abs:10		Diurnal cortisol patterns are associated with physical performance in the Caerphilly Prospective Study.
FunctionalAssociation: aging ---- hypothalamic-pituitary-adrenal system	Gardner,M.P.;Lightman,S.;Sayer,A.A.;Cooper,C.;Cooper,R.;Deeg,D.;Ebrahim,S.;Gallacher,J.;Kivimaki,M.;Kumari,M.;Kuh,D.;Martin,R.M.;Peeters,G.;Ben-Shlomo,Y.				10.1016/j.psyneuen.2012.04.01610.1016/j.psyneuen.2012.04.016		1873-3360			22658392:10	Psychoneuroendocrinology	hypothalamic-pituitary-adrenal system			22658392			2013	Dysregulation of the hypothalamic pituitary adrenal (HPA) axis and physical performance at older ages: an individual participant meta-analysis., Gardner,M.P.; Lightman,S. et al., (2013), Psychoneuroendocrinology	This may reflect a causal effect of the hypothalamic pituitary adrenal axis on performance or that other ageing-related factors are associated with both reduced hypothalamic pituitary adrenal reactivity and performance.	Medscan	40: 'HPA ' -> 'hypothalamic pituitary adrenal ' 161: 'HPA ' -> 'hypothalamic pituitary adrenal '		info:pmid/22658392#abs:11		Dysregulation of the hypothalamic pituitary adrenal (HPA) axis and physical performance at older ages: an individual participant meta-analysis.
FunctionalAssociation: aging ---- hypothalamic-pituitary-adrenal system	Nathanielsz,P.W.;Huber,H.F.;Li,C.;Clarke,G.D.;Kuo,A.H.;Zambrano,E.				10.1093/nutrit/nuaa01810.1093/nutrit/nuaa018		1753-4887			33196092:2	Nutr Rev	hypothalamic-pituitary-adrenal system			33196092			2020	The nonhuman primate hypothalamo-pituitary-adrenal axis is an orchestrator of programming-aging interactions: role of nutrition., Nathanielsz,P.W.; Huber,H.F. et al., (2020), Nutr Rev	This review describes interactions of nutrition and programming-aging interactions in hypothalamo-pituitary-adrenal development and function from fetal development to old age.	Medscan	116: '(HPA) ' -> ''		info:pmid/33196092#abs:3		The nonhuman primate hypothalamo-pituitary-adrenal axis is an orchestrator of programming-aging interactions: role of nutrition.
FunctionalAssociation: aging ---- hypothalamic-pituitary-adrenal system	Merrett,D.L.;Kirkland,S.W.;Metz,G.A.				10.1016/j.bbr.2010.04.03510.1016/j.bbr.2010.04.035		1872-7549			20434490:1	Behav Brain Res	hypothalamic-pituitary-adrenal system			20434490			2010	Synergistic effects of age and stress in a rodent model of stroke., Merrett,D.L.; Kirkland,S.W. et al., (2010), Behav Brain Res	These variables are intricately linked, as ageing is frequently associated with gradual dysregulation of the hypothalamic-pituitary-adrenal axis.	Medscan			info:pmid/20434490#abs:2		Synergistic effects of age and stress in a rodent model of stroke.
FunctionalAssociation: aging ---- hypothalamic-pituitary-adrenal system	Prenderville,J.A.;Kennedy,P.J.;Dinan,T.G.;Cryan,J.F.				10.1016/j.tins.2014.11.001			0166-2236	Trends in Neurosciences	100908055:1127		hypothalamic-pituitary-adrenal system	Rodentia	S0166-2236(14)00198-2				2014	Adding fuel to the fire: the impact of stress on the ageing brain, Prenderville,J.A.; Kennedy,P.J. et al., (2014), Trends in Neurosciences	As mentioned above, ageing in rodents is associated with hyperactivity of the HPA axis .	Medscan			info:doi/10.1016/j.tins.2014.11.001#body:128		Adding fuel to the fire: the impact of stress on the ageing brain
FunctionalAssociation: aging ---- hypothalamic-pituitary-adrenal system	Vitale,G.;Cesari,M.;Mari,D.				10.1016/j.ejim.2016.07.017			0953-6205	European Journal of Internal Medicine	101132972:1049		hypothalamic-pituitary-adrenal system		S0953-6205(16)30224-2				2016	Aging of the endocrine system and its potential impact on sarcopenia, Vitale,G.; Cesari,M. et al., (2016), European Journal of Internal Medicine	Aging is also associated with dysfunction of the hypothalamic-pituitary-adrenal axis, which leads to increased release of glucocorticoids from the adrenal cortex .	Medscan			info:doi/10.1016/j.ejim.2016.07.017#body:50		Aging of the endocrine system and its potential impact on sarcopenia
FunctionalAssociation: aging ---- hypothalamic-pituitary-adrenal system	Miller,D.B.;O’Callaghan,J.P.				10.1016/S0026-0495(03)00296-8			0026-0495	Metabolism	14577058:1055		hypothalamic-pituitary-adrenal system		S0026-0495(03)00296-8	14577058			2003	Effects of aging and stress on hippocampal structure and function, Miller,D.B.; O’Callaghan,J.P., (2003), Metabolism	To understand how stress and/or the function of the HPA axis may influence hippocampal aging, it must first be determined whether glucocorticoid levels or the efficiency of the HPA axis change with age.	Medscan			info:pmid/14577058#body:56		Effects of aging and stress on hippocampal structure and function
FunctionalAssociation: aging ---- hypothalamic-pituitary-adrenal system	Stöhr,T.;Szuran,T.;Welzl,H.;Pliska,V.;Feldon,J.;Pryce,C.R.				10.1016/S0091-3057(00)00426-3			0091-3057	Pharmacology, Biochemistry and Behavior	11166072:1148		hypothalamic-pituitary-adrenal system		S0091-3057(00)00426-3	11166072			2000	Lewis/Fischer rat strain differences in endocrine and behavioural responses to environmental challenge, Stöhr,T.; Szuran,T. et al., (2000), Pharmacology, Biochemistry and Behavior	These ageing-related increases in the hypothalamic-pituitary-adrenal axis re/activity are associated with reduced densities of mineralocorticoid receptor and glucocorticoid receptors in the hippocampus and hypothalamus, and have been attributed to attenuated proactive and reactive negative feedback in the LHPA axis .	Medscan	38: 'HPA ' -> 'hypothalamic-pituitary-adrenal ' 154: '(MR) ' -> '' 183: '(GR) ' -> ''		info:pmid/11166072#body:149		Lewis/Fischer rat strain differences in endocrine and behavioural responses to environmental challenge
FunctionalAssociation: aging ---- hypothalamic-pituitary-adrenal system	Myhrer,T.				10.1016/S0149-7634(98)00039-6			0149-7634	Neuroscience and Biobehavioral Reviews	9861617:1087		hypothalamic-pituitary-adrenal system		S0149-7634(98)00039-6	9861617			1998	Adverse psychological impact, glutamatergic dysfunction, and risk factors for Alzheimer's disease, Myhrer,T., (1998), Neuroscience and Biobehavioral Reviews	The regulation of the hypothalamic-pituitary-adrenal axis is influenced by the aging process.	Medscan			info:pmid/9861617#body:88		Adverse psychological impact, glutamatergic dysfunction, and risk factors for Alzheimer's disease
FunctionalAssociation: aging ---- hypothalamic-pituitary-adrenal system	McEwen,B.S.				10.1016/S0197-4580(02)00027-1			0197-4580	Neurobiology of Aging	12392796:1183		hypothalamic-pituitary-adrenal system		S0197-4580(02)00027-1	12392796			2002	Sex, stress and the hippocampus: allostasis, allostatic load and the aging process, McEwen,B.S., (2002), Neurobiology of Aging	Next, although the role of glucocorticoids in promoting these changes is still under investigation, it is important to consider how progressive changes with age in these indices of damage fit into a broader view of the role of the hypothalamo-pituitary-adrenal axis in individual differences in the aging process.	Medscan	231: 'HPA ' -> 'hypothalamo-pituitary-adrenal '		info:pmid/12392796#body:184		Sex, stress and the hippocampus: allostasis, allostatic load and the aging process
FunctionalAssociation: aging ---- hypothalamic-pituitary-adrenal system	Derouet,H.;Lehmann,J.;Stamm,B.;Lühl,C.;Römer,D.;Georg,T.;Isenberg,E.;Gebhardt,T.;Stoeckle,M.				10.1016/S0302-2838(01)00033-1			0302-2838	European Urology	12074401:1091		hypothalamic-pituitary-adrenal system	Rattus norvegicus	S0302-2838(01)00033-1	12074401			2002	Age Dependent Secretion of LH and ACTH in Healthy Men and Patients with Erectile Dysfunction, Derouet,H.; Lehmann,J. et al., (2002), European Urology	Studies in the rat suggest that HPA-axis responsiveness to stress increases with aging and that resultant increased circulating glucocorticoids lowers the threshold for the hippocampal pyramidal cell damage and loss which accompanies aging .	Medscan			info:pmid/12074401#body:92		Age Dependent Secretion of LH and ACTH in Healthy Men and Patients with Erectile Dysfunction
FunctionalAssociation: aging ---- hypothalamic-pituitary-adrenal system	Scrable,H.;Burns-Cusato,M.;Medrano,S.		neuron		10.1016/j.bbagen.2009.09.007			0304-4165	BBA - General Subjects	19800395:1099		hypothalamic-pituitary-adrenal system		S0304-4165(09)00269-4	19800395			2009	Anxiety and the aging brain: Stressed out over p53?, Scrable,H.; Burns-Cusato,M. et al., (2009), BBA - General Subjects	We propose that this has direct consequences on the HPA axis by causing the loss of neurons in the aging brain, thereby reducing inhibitory modulation of large projection neurons that control neuroendocrine function.	Medscan			info:pmid/19800395#body:100		Anxiety and the aging brain: Stressed out over p53?
FunctionalAssociation: aging ---- hypothalamic-pituitary-adrenal system	Mizoguchi,K.;Ikeda,R.;Shoji,H.;Tanaka,Y.;Maruyama,W.;Tabira,T.				10.1016/j.neuroscience.2008.12.020			0306-4522	Neuroscience	19141312:1188		hypothalamic-pituitary-adrenal system	Homo sapiens	S0306-4522(08)01797-1	19141312			2009	Aging attenuates glucocorticoid negative feedback in rat brain, Mizoguchi,K.; Ikeda,R. et al., (2009), Neuroscience	Moreover, hypothalamic-pituitary-adrenal dysregulation increases with aging in depressive patients ( ).	Medscan	10: 'HPA ' -> 'hypothalamic-pituitary-adrenal '		info:pmid/19141312#body:189		Aging attenuates glucocorticoid negative feedback in rat brain
FunctionalAssociation: aging ---- hypothalamic-pituitary-adrenal system	Heuser,I.;Deuschle,M.;Weber,B.;Stalla,G.K.;Holsboer,F.				10.1016/S0306-4530(00)00006-8			0306-4530	Psychoneuroendocrinology	10818284:1010		hypothalamic-pituitary-adrenal system		S0306-4530(00)00006-8	10818284			2000	Increased activity of the hypothalamus-pituitary-adrenal system after treatment with the mineralocorticoid receptor antagonist spironolactone, Heuser,I.; Deuschle,M. et al., (2000), Psychoneuroendocrinology	The objective of this study was to clarify whether Mineralocorticoid receptor antagonism leads to similar hypothalamus-pituitary-adrenal-system changes as those observed in aging and depression.	Medscan	51: 'MR ' -> 'Mineralocorticoid receptor ' 106: 'HPA' -> 'hypothalamus-pituitary-adrenal'		info:pmid/10818284#body:11		Increased activity of the hypothalamus-pituitary-adrenal system after treatment with the mineralocorticoid receptor antagonist spironolactone
FunctionalAssociation: aging ---- hypothalamic-pituitary-adrenal system	Kumari,M.;Badrick,E.;Sacker,A.;Kirschbaum,C.;Marmot,M.;Chandola,T.				10.1016/j.psyneuen.2010.01.010			0306-4530	Psychoneuroendocrinology	20171018:1109		hypothalamic-pituitary-adrenal system		S0306-4530(10)00026-0	20171018			2010	Identifying patterns in cortisol secretion in an older population. Findings from the Whitehall II study, Kumari,M.; Badrick,E. et al., (2010), Psychoneuroendocrinology	Our findings fail to clarify this relationship as they suggest that in a relatively healthy community-based sample, participants with increasing age have increased risk of being the elevated group supporting the hypothesis that negative feedback in the hypothalamic-pituitary-adrenal axis may change with aging ( ) but this association failed to reach significance and requires clarification in addi…	Medscan			info:pmid/20171018#body:110		Identifying patterns in cortisol secretion in an older population. Findings from the Whitehall II study
FunctionalAssociation: aging ---- hypothalamic-pituitary-adrenal system	Emery Thompson,M.;Fox,S.A.;Berghänel,A.;Sabbi,K.H.;Phillips-Garcia,S.;Enigk,D.K.;Otali,E.;Machanda,Z.P.;Wrangham,R.W.;Muller,M.N.				10.1073/pnas.192059311710.1073/pnas.1920593117		1091-6490			32229565:11	Proc Natl Acad Sci U S A	hypothalamic-pituitary-adrenal system	Homo sapiens		32229565			2020	Wild chimpanzees exhibit humanlike aging of glucocorticoid regulation., Emery Thompson,M.; Fox,S.A. et al., (2020), Proc Natl Acad Sci U S A	These findings suggest that impairments of hypothalamic-pituitary-adrenal regulation are intrinsic to the aging process in hominids and are side effects neither of extended human life span nor of atypical environments.	Medscan	43: 'HPA ' -> 'hypothalamic-pituitary-adrenal '		info:pmid/32229565#abs:12		Wild chimpanzees exhibit humanlike aging of glucocorticoid regulation.
FunctionalAssociation: aging ---- hypothalamic-pituitary-adrenal system	Sueyasu,T.;Morita,S.;Tokuda,H.;Kaneda,Y.;Rogi,T.;Shibata,H.				10.26355/eurrev_202002_2039110.26355/eurrev_202002_20391		2284-0729			32141581:0	Eur Rev Med Pharmacol Sci	hypothalamic-pituitary-adrenal system			32141581			2020	Dietary arachidonic acid improves age-related excessive enhancement of the stress response., Sueyasu,T.; Morita,S. et al., (2020), Eur Rev Med Pharmacol Sci	The aim of this study is to understand whether the responsiveness of the hypothalamic-pituitary-adrenal axis to stress increases excessively with aging in senescence-accelerated mice-prone 10 and to investigate the role of arachidonic acid in this process.	Medscan	104: '(HPA) ' -> '' 192: '(SAMP10) ' -> '' 240: '(ARA) ' -> ''		info:pmid/32141581#abs:1		Dietary arachidonic acid improves age-related excessive enhancement of the stress response.
FunctionalAssociation: aging ---- hypothalamic-pituitary-adrenal system	Montoliu,T.;Hidalgo,V.;Salvador,A.				10.3389/fpsyg.2020.0098310.3389/fpsyg.2020.00983			1664-1078		32581913:1	Front Psychol	hypothalamic-pituitary-adrenal system			32581913			2020	Personality and Hypothalamic-Pituitary-Adrenal Axis in Older Men and Women., Montoliu,T.; Hidalgo,V. et al., (2020), Front Psychol	Although a dysregulation of the hypothalamic-pituitary-adrenal axis has been associated with health outcomes and aging, few studies have explored the association between personality and hypothalamic-pituitary-adrenal axis functioning in older adults.	Medscan	63: '(HPA) ' -> '' 186: 'HPA ' -> 'hypothalamic-pituitary-adrenal '		info:pmid/32581913#abs:2		Personality and Hypothalamic-Pituitary-Adrenal Axis in Older Men and Women.
FunctionalAssociation: aging ---- hypothalamic-pituitary-adrenal system	Stuart,K.E.;Padgett,C.;Stuart,K.E.;Rissman,R.				10.3233/JAD-191096	20200967877	1875-8908	1387-2877	Journal of Alzheimer's Disease	100000054:10045		hypothalamic-pituitary-adrenal system				633313690		2020	A Systematic Review of the Association between Psychological Stress and Dementia Risk in Humans, Stuart,K.E.; Padgett,C. et al., (2020), Journal of Alzheimer's Disease	Aging is the biggest risk factor for dementia, and is also associated with greater hypothalamic-pituitary-adrenal axis reactivity to psychological stress [15].	Medscan			info:doi/10.3233/JAD-191096#cont:46		A Systematic Review of the Association between Psychological Stress and Dementia Risk in Humans
FunctionalAssociation: aging ---- hypothalamic-pituitary-adrenal system	Caputo,M.;Mele,C.;Ferrero,A.;Leone,I.;Daffara,T.;Marzullo,P.;Prodam,F.;Aimaretti,G.;Caputo,M.;Prodam,F.;Marzullo,P.				10.1159/000514434	20220048719	1423-0194	0028-3835	Neuroendocrinology	33454712:10080		hypothalamic-pituitary-adrenal system			33454712	2016460270		2022	Dynamic Tests in Pituitary Endocrinology: Pitfalls in Interpretation during Aging, Caputo,M.; Mele,C. et al., (2022), Neuroendocrinology	A gender difference exists in aging-related changes of the hypothalamic-pituitary-adrenal axis, since all these adaptations are more pronounced in female than in male individuals.	Medscan			info:pmid/33454712#cont:81		Dynamic Tests in Pituitary Endocrinology: Pitfalls in Interpretation during Aging
FunctionalAssociation: aging ---- hypothalamic-pituitary-adrenal system	Deutschbein,T.;Reimondo,G.;Di Dalmazi,G.;Bancos,I.;Patrova,J.;Vassiliadi,D.A.;Nekić,A.B.;Debono,M.;Lardo,P.;Ceccato,F.;Petramala,L.;Prete,A.;Chiodini,I.;Ivović,M.;Pazaitou-Panayiotou,K.;Alexandraki,K.I.;Hanzu,F.A.;Loli,P.;Yener,S.;Langton,K.;Spyroglou,				10.1016/S2213-8587(22)00100-0			2213-8587	The Lancet Diabetes & Endocrinology	100000098:1125		hypothalamic-pituitary-adrenal system	Homo sapiens	S2213-8587(22)00100-0				2022	Age-dependent and sex-dependent disparity in mortality in patients with adrenal incidentalomas and autonomous cortisol secretion: an international, retrospective, cohort study, Deutschbein,T.; Reimondo,G. et al., (2022), The Lancet Diabetes & Endocrinology	Future studies will have to confirm this finding and clarify if this is a hallmark of the brain aging process affecting the hypothalamic-pituitary-adrenal axis, reduced cortisol inactivation due to a reduced activity of 11b-hydroxysteroid dehydrogenase type 2 as a consequence of a lower nephron mass in ageing, increasing adrenal tumour mass with age, or potentially accelerated metabolism of dexam…	Medscan			info:doi/10.1016/S2213-8587(22)00100-0#body:126		Age-dependent and sex-dependent disparity in mortality in patients with adrenal incidentalomas and autonomous cortisol secretion: an international, retrospective, cohort study
FunctionalAssociation: aging ---- hypothalamic-pituitary-adrenal system	Stamou,M.I.;Colling,C.;Dichtel,L.E.				10.1016/j.maturitas.2022.10.006		1873-4111			36370489:1	Maturitas	hypothalamic-pituitary-adrenal system			36370489			2022	Adrenal aging and its effects on the stress response and immunosenescence., Stamou,M.I.; Colling,C. et al., (2022), Maturitas	Aging is linked to alterations of the hypothalamic-pituitary-adrenal axis, including an increase in cortisol levels, a disruption of the negative cortisol feedback, and attenuation of cortisol's diurnal pattern.	Medscan	69: '(HPA) ' -> ''		info:pmid/36370489#abs:2		Adrenal aging and its effects on the stress response and immunosenescence.
Biomarker: obesity ---> testosterone	Lamm,S.;Chidakel,A.;Bansal,R.				10.1016/j.ucl.2016.01.005			0094-0143	Urologic Clinics of North America	27132582:1065		anterior pituitary gland		S0094-0143(16)00006-9	27132582			2016	Obesity and Hypogonadism, Lamm,S.; Chidakel,A. et al., (2016), Urologic Clinics of North America	In fact, reductions in testosterone levels correlate with the severity of obesity and men with a BMI >35-40 have over a 50% reduction in total and free testosterone levels compared to lean men .	Medscan			info:pmid/27132582#body:66		Obesity and Hypogonadism
Biomarker: obesity ---> testosterone	Lamm,S.;Chidakel,A.;Bansal,R.				10.1016/j.ucl.2016.01.005			0094-0143	Urologic Clinics of North America	27132582:1066		anterior pituitary gland		S0094-0143(16)00006-9	27132582			2016	Obesity and Hypogonadism, Lamm,S.; Chidakel,A. et al., (2016), Urologic Clinics of North America	In fact, reductions in testosterone levels correlate with the severity of obesity and men with a body mass index of greater than 35 to 40 kg/m2 have more than a 50% reduction in total and free testosterone levels compared with lean men.	Medscan			info:pmid/27132582#body:67		Obesity and Hypogonadism
Biomarker: obesity ---> testosterone	Rastrelli,G.;ÓNeill,T.;Bartfai,G.;Casanueva,F.F.;Forti,G.;Slowikowska-Hilczer,J.;Punab,M.;Vanderschueren,D.;Maggi,M.;Huhtaniemi,I.T.;Wu,F.C.W.				10.1016/j.jsxm.2019.03.105			1743-6095	The Journal of Sexual Medicine	100352045:1010				S1743-6095(19)30562-4				2019	PS-08-001 Symptomatic androgen deficiency develops only when both total and free testosterone decline in obese men who may have incident biochemical secondary hypogonadism: Prospective Results from the EMAS, Rastrelli,G.; ÓNeill,T. et al., (2019), The Journal of Sexual Medicine	These longitudinal data demonstrate the importance of free testosterone in the diagnosis of hypogonadism in obese men with low testosterone and SHBG.	Medscan	54: 'FT ' -> 'free testosterone ' 127: 'TT ' -> 'testosterone '		info:doi/10.1016/j.jsxm.2019.03.105#body:11		PS-08-001 Symptomatic androgen deficiency develops only when both total and free testosterone decline in obese men who may have incident biochemical secondary hypogonadism: Prospective Results from the EMAS
Biomarker: obesity ---> testosterone	Schover,L.R.				10.1016/j.fertnstert.2007.05.057			0015-0282	Fertility and Sterility	18023435:1163				S0015-0282(07)01229-0	18023435			2008	Androgen therapy for loss of desire in women: is the benefit worth the breast cancer risk?, Schover,L.R., (2008), Fertility and Sterility	High endogenous testosterone may be a marker for obesity or high-fat diet rather than a direct promoter of breast cancer.	Medscan			info:pmid/18023435#body:164		Androgen therapy for loss of desire in women: is the benefit worth the breast cancer risk?
Biomarker: obesity ---> testosterone	Fui,M.N.T.;Dupuis,P.;Grossmann,M.;Fui,M.N.T.;Dupuis,P.;Grossmann,M.				10.4103/1008-682X.122365	2014173952	1745-7262	1008-682X	Asian Journal of Andrology	24407187:10075					24407187	372573761		2014	Lowered testosterone in male obesity: Mechanisms, morbidity and management, Fui,M.N.T.; Dupuis,P. et al., (2014), Asian Journal of Andrology	Reductions in testosterone levels correlate with the severity of obesity and men with a BMI >35–40 kg m−2 have >50% reduction in total and free testosterone levels compared to lean men.15	Medscan			info:pmid/24407187#cont:76		Lowered testosterone in male obesity: Mechanisms, morbidity and management
Biomarker: obesity ---> testosterone	Yeap,B.B.;Chan,Y.X.;Dwivedi,G.;Hankey,G.J.;Norman,P.E.;Yeap,B.B.;Chan,Y.X.;Raj,S.;Marriott,R.J.;Murray,K.;Antonio,L.;Vanderschueren,D.;Dwivedi,G.;Reid,C.M.;Anawalt,B.D.;Matsumoto,A.M.;Bhasin,S.;Dobs,A.S.;Matsumoto,A.M.;O'Neill,T.W.;Ohlsson,C.;Ohlsson,C.;				10.1210/clinem/dgaa743	20210418594	1945-7197	0021-972X	Journal of Clinical Endocrinology and Metabolism	33059368:10395					33059368	2011855664		2021	Serum Testosterone is Inversely and Sex Hormone-binding Globulin is Directly Associated with All-cause Mortality in Men, Yeap,B.B.; Chan,Y.X. et al., (2021), Journal of Clinical Endocrinology and Metabolism	While a direct influence of lower circulating testosterone concentrations is conceivable, lower testosterone concentrations may also be a marker for the presence of obesity or medical comorbidities (2, 3).	Medscan			info:pmid/33059368#cont:396		Serum Testosterone is Inversely and Sex Hormone-binding Globulin is Directly Associated with All-cause Mortality in Men
Biomarker: obesity ---> testosterone	Grossmann,M.;Fui,M.N.T.;Nie,T.;Hoermann,R.;Clarke,M.V.;Cheung,A.S.;Zajac,J.D.;Davey,R.A.;Grossmann,M.;Fui,M.N.T.;Clarke,M.V.;Cheung,A.S.;Zajac,J.D.				10.1007/s12020-021-02722-0	20210411556	1559-0100	1355-008X	Endocrine	33864607:10180					33864607	2011197419		2021	Changes in white adipose tissue gene expression in a randomized control trial of dieting obese men with lowered serum testosterone alone or in combination with testosterone treatment, Grossmann,M.; Fui,M.N.T. et al., (2021), Endocrine	Indeed, a recent longitudinal analysis of the European Male Ageing Study has provided evidence for the role of free testosterone concentrations in the diagnosis of hypogonadism in obese men with low total testosterone and SHBG [36].	Medscan			info:pmid/33864607#cont:181	subcutaneous white adipose tissue	Changes in white adipose tissue gene expression in a randomized control trial of dieting obese men with lowered serum testosterone alone or in combination with testosterone treatment
Biomarker: obesity ---> testosterone	Keller,J.L.;Casson,P.R.;Toth,M.J.				10.1016/j.steroids.2011.06.00110.1016/j.steroids.2011.06.001		1878-5867			21729710:7	Steroids				21729710			2011	Relationship of androgens to body composition, energy and substrate metabolism and aerobic capacity in healthy, young women., Keller,J.L.; Casson,P.R. et al., (2011), Steroids	Our data suggest that within the normal physiologic range, testosterone is a predictor of overall adiposity, but that this effect does not appear to be associated with concomitant alterations in resting energy or substrate metabolism that could predispose to weight gain.	Medscan			info:pmid/21729710#abs:8	intraabdominal fat	Relationship of androgens to body composition, energy and substrate metabolism and aerobic capacity in healthy, young women.
Biomarker: obesity ---> testosterone	Rastrelli,G.;O'Neill,T.W.;Ahern,T.;Bártfai,G.;Casanueva,F.F.;Forti,G.;Keevil,B.;Giwercman,A.;Han,T.S.;Slowikowska-Hilczer,J.;Lean,M.E.J.;Pendleton,N.;Punab,M.;Antonio,L.;Tournoy,J.;Vanderschueren,D.;Maggi,M.;Huhtaniemi,I.T.;Wu,F.C.W.				10.1111/cen.1375610.1111/cen.13756		1365-2265			29855071:10	Clin Endocrinol (Oxf)				29855071			2018	Symptomatic androgen deficiency develops only when both total and free testosterone decline in obese men who may have incident biochemical secondary hypogonadism: Prospective results from the EMAS., Rastrelli,G.; O'Neill,T.W. et al., (2018), Clin Endocrinol (Oxf)	These longitudinal data demonstrate the importance of free testosterone in the diagnosis of hypogonadism in obese men with low testosterone and SHBG.	Medscan	54: 'FT ' -> 'free testosterone ' 127: 'TT ' -> 'testosterone '		info:pmid/29855071#abs:11		Symptomatic androgen deficiency develops only when both total and free testosterone decline in obese men who may have incident biochemical secondary hypogonadism: Prospective results from the EMAS.
ClinicalTrial: testosterone ---> obesity										100365794									Effects of Testosterone Gel on Carbohydrate and Lipid Metabolism In Elderly Obese Men, No authors, (No publication date)	Effects of Testosterone Gel on Carbohydrate and Lipid Metabolism In Elderly Obese Men	Medscan			urn:agi-nctrial:NCT00365794		Effects of Testosterone Gel on Carbohydrate and Lipid Metabolism In Elderly Obese Men
ClinicalTrial: testosterone ---> obesity										100805207									Sex Steroids, Sleep, and Metabolic Dysfunction in Women, No authors, (No publication date)	Sex Steroids, Sleep, and Metabolic Dysfunction in Women	Medscan			urn:agi-nctrial:NCT00805207		Sex Steroids, Sleep, and Metabolic Dysfunction in Women
ClinicalTrial: testosterone ---> obesity										100983554									Metabolic Effects of Steroids in Obese Men, No authors, (No publication date)	Metabolic Effects of Steroids in Obese Men	Medscan			urn:agi-nctrial:NCT00983554		Metabolic Effects of Steroids in Obese Men
ClinicalTrial: testosterone ---> obesity										101123278									Testosterone Replacement in Metabolic Syndrome and Inflammation, No authors, (No publication date)	Testosterone Replacement in Metabolic Syndrome and Inflammation	Medscan			urn:agi-nctrial:NCT01123278		Testosterone Replacement in Metabolic Syndrome and Inflammation
ClinicalTrial: testosterone ---> obesity										101160328									Influence of Male Hormones on Regional Fat Metabolism, No authors, (No publication date)	Influence of Male Hormones on Regional Fat Metabolism	Medscan			urn:agi-nctrial:NCT01160328		Influence of Male Hormones on Regional Fat Metabolism
ClinicalTrial: testosterone ---> obesity										101616732									Testosterone and Weight Loss, No authors, (No publication date)	Testosterone and Weight Loss	Medscan			urn:agi-nctrial:NCT01616732		Testosterone and Weight Loss
ClinicalTrial: testosterone ---> obesity										101686828									T-IR- Study to Understand the Effects of Testosterone and Estrogen on the Body's Response to the Hormone Insulin, No authors, (No publication date)	T-IR- Study to Understand the Effects of Testosterone and Estrogen on the Body's Response to the Hormone Insulin	Medscan			urn:agi-nctrial:NCT01686828		T-IR- Study to Understand the Effects of Testosterone and Estrogen on the Body's Response to the Hormone Insulin
ClinicalTrial: testosterone ---> obesity										102367105									Lifestyle Intervention and Testosterone Replacement in Obese Seniors, No authors, (No publication date)	Lifestyle Intervention and Testosterone Replacement in Obese Seniors	Medscan			urn:agi-nctrial:NCT02367105		Lifestyle Intervention and Testosterone Replacement in Obese Seniors
ClinicalTrial: testosterone ---> obesity										103256292									Long-term Lifestyle Change and Testosterone Replacement, No authors, (No publication date)	Long-term Lifestyle Change and Testosterone Replacement	Medscan			urn:agi-nctrial:NCT03256292		Long-term Lifestyle Change and Testosterone Replacement
ClinicalTrial: testosterone ---> obesity										103619330									Testosterone Replacement Therapy and Liraglutide Effects on Weight Loss in Hypogonadism., No authors, (No publication date)	Testosterone Replacement Therapy and Liraglutide Effects on Weight Loss in Hypogonadism.	Medscan			urn:agi-nctrial:NCT03619330		Testosterone Replacement Therapy and Liraglutide Effects on Weight Loss in Hypogonadism.
ClinicalTrial: testosterone ---> obesity										103724825									Correlation of Serum Adropin to Testosterone and Adiponectin in Obese Men, No authors, (No publication date)	Correlation of Serum Adropin to Testosterone and Adiponectin in Obese Men	Medscan			urn:agi-nctrial:NCT03724825		Correlation of Serum Adropin to Testosterone and Adiponectin in Obese Men
FunctionalAssociation: depression ---- obesity	Wise,E.S.;Felton,J.;Kligman,M.D.				10.1016/j.amjsurg.2017.10.024			0002-9610	The American Journal of Surgery	29089100:1001				S0002-9610(17)31328-4	29089100			2018	Exponential decay modeling can define parameters of weight loss trajectory after laparoscopic Roux-en-Y gastric bypass, Wise,E.S.; Felton,J. et al., (2018), The American Journal of Surgery	As the prevalence of obesity increases, so have obesity-related disorders, including type 2 diabetes mellitus, hyperlipidemia, hypertension, obstructive sleep apnea, heart disease, stroke, asthma, depression, and various malignancies.	Medscan			info:pmid/29089100#body:2		Exponential decay modeling can define parameters of weight loss trajectory after laparoscopic Roux-en-Y gastric bypass
FunctionalAssociation: depression ---- obesity	Guerra,M.E.;Jean,R.A.;Chiu,A.S.;Johnson,D.C.				10.1016/j.amjsurg.2020.02.046			0002-9610	The American Journal of Surgery	32147020:1001				S0002-9610(20)30124-0	32147020			2020	The effect of sociodemographic factors on outcomes and time to discharge after bariatric operations, Guerra,M.E.; Jean,R.A. et al., (2020), The American Journal of Surgery	Overweight- and obesity-related comorbid conditions, including cardiovascular diseases, type 2 diabetes, dyslipidemia, depression, degenerative joint diseases, hypertension, and obstructive sleep apnea, are associated with significant morbidity and mortality, making treatment exceedingly important.	Medscan			info:pmid/32147020#body:2		The effect of sociodemographic factors on outcomes and time to discharge after bariatric operations
FunctionalAssociation: depression ---- obesity	Soares,M.E.;Ramos-Jorge,M.L.;de Alencar,B.M.;Oliveira,S.G.;Pereira,L.J.;Ramos-Jorge,J.				10.1016/j.archoralbio.2017.04.032			0003-9969	Archives of Oral Biology	28482240:1016				S0003-9969(17)30142-5	28482240			2017	Influence of masticatory function, dental caries and socioeconomic status on the body mass index of preschool children, Soares,M.E.; Ramos-Jorge,M.L. et al., (2017), Archives of Oral Biology	Moreover, depression and low self-esteem are often related to overweight and obesity and can exert an indirect influence on the adoption of inadequate oral health behaviors, thereby increasing the chance for the development of dental caries ( ).	Medscan			info:pmid/28482240#body:17		Influence of masticatory function, dental caries and socioeconomic status on the body mass index of preschool children
FunctionalAssociation: depression ---- obesity	Kurhe,Y.;Mahesh,R.;Devadoss,T.				10.1016/j.bbrc.2014.11.036			0006-291X	Biochemical and Biophysical Research Communications	25446100:1003				S0006-291X(14)02048-8	25446100			2014	QCM-4, a 5-HT3 receptor antagonist ameliorates plasma HPA axis hyperactivity, leptin resistance and brain oxidative stress in depression and anxiety-like behavior in obese mice, Kurhe,Y.; Mahesh,R. et al., (2014), Biochemical and Biophysical Research Communications	Obesity has found to increase the risk of depression where, obese individuals are twice suspected to be prone to develop depression than non-obese persons .	Medscan			info:pmid/25446100#body:4		QCM-4, a 5-HT3 receptor antagonist ameliorates plasma HPA axis hyperactivity, leptin resistance and brain oxidative stress in depression and anxiety-like behavior in obese mice
FunctionalAssociation: depression ---- obesity	Kurhe,Y.;Mahesh,R.;Devadoss,T.				10.1016/j.bbrc.2014.11.036			0006-291X	Biochemical and Biophysical Research Communications	25446100:1006				S0006-291X(14)02048-8	25446100			2014	QCM-4, a 5-HT3 receptor antagonist ameliorates plasma HPA axis hyperactivity, leptin resistance and brain oxidative stress in depression and anxiety-like behavior in obese mice, Kurhe,Y.; Mahesh,R. et al., (2014), Biochemical and Biophysical Research Communications	Several mechanisms play a central role in depression associated with obesity.	Medscan			info:pmid/25446100#body:7		QCM-4, a 5-HT3 receptor antagonist ameliorates plasma HPA axis hyperactivity, leptin resistance and brain oxidative stress in depression and anxiety-like behavior in obese mice
FunctionalAssociation: depression ---- obesity	Kurhe,Y.;Mahesh,R.;Devadoss,T.				10.1016/j.bbrc.2014.11.036			0006-291X	Biochemical and Biophysical Research Communications	25446100:1102				S0006-291X(14)02048-8	25446100			2014	QCM-4, a 5-HT3 receptor antagonist ameliorates plasma HPA axis hyperactivity, leptin resistance and brain oxidative stress in depression and anxiety-like behavior in obese mice, Kurhe,Y.; Mahesh,R. et al., (2014), Biochemical and Biophysical Research Communications	Overall, it is quite clear that serotonin holds the key in regulation of depression and anxiety associated with obesity.	Medscan			info:pmid/25446100#body:103		QCM-4, a 5-HT3 receptor antagonist ameliorates plasma HPA axis hyperactivity, leptin resistance and brain oxidative stress in depression and anxiety-like behavior in obese mice
FunctionalAssociation: depression ---- obesity	Hivelin,C.;Mazella,J.;Coppola,T.				10.1016/j.bbrc.2016.10.139			0006-291X	Biochemical and Biophysical Research Communications	27816451:1099				S0006-291X(16)31834-4	27816451			2016	Sortilin derived propeptide regulation during adipocyte differentiation and inflammation, Hivelin,C.; Mazella,J. et al., (2016), Biochemical and Biophysical Research Communications	Obesity can increase the risk of depression, and depression is predictive of developing obesity .	Medscan			info:pmid/27816451#body:100		Sortilin derived propeptide regulation during adipocyte differentiation and inflammation
FunctionalAssociation: depression ---- obesity	Ishii,T.;Hattori,K.;Miyakawa,T.;Watanabe,K.;Hidese,S.;Sasayama,D.;Ota,M.;Teraishi,T.;Hori,H.;Yoshida,S.;Nunomura,A.;Nakagome,K.;Kunugi,H.				10.1016/j.bbrc.2018.02.131			0006-291X	Biochemical and Biophysical Research Communications	29454970:1089			Homo sapiens	S0006-291X(18)30362-0	29454970			2018	Increased cerebrospinal fluid complement C5 levels in major depressive disorder and schizophrenia, Ishii,T.; Hattori,K. et al., (2018), Biochemical and Biophysical Research Communications	Those findings are especially interesting in the context of major depressive disorder pathophysiology, as obesity increases the risk of depression [ ]; in a related manner, patients with major depressive disorder carry a significantly higher risk of developing obesity, relative to health individuals [ ], and neuroinflammation has repeatedly been reported in major depressive disorder [ , , ].	Medscan	60: 'MDD ' -> 'major depressive disorder ' 187: 'MDD ' -> 'major depressive disorder ' 360: 'MDD ' -> 'major depressive disorder '		info:pmid/29454970#body:90		Increased cerebrospinal fluid complement C5 levels in major depressive disorder and schizophrenia
FunctionalAssociation: depression ---- obesity	Woolley,S.;Goethe,J.W.;Golden,J.C.;Blanchard,B.E.;Howard,J.				10.1016/j.biopsych.2018.02.455			0006-3223	Biological Psychiatry	100011434:1006				S0006-3223(18)30557-2				2018	T119. Risk of Insulin Resistance and Obesity Associated With Depression, Inflammation and Satiety Among Young Adults, Woolley,S.; Goethe,J.W. et al., (2018), Biological Psychiatry	Unadjusted analyses found that CRP, leptin, stress, anxiety and depression were significantly associated with increased insulin resistance and obesity.	Medscan	120: 'IR ' -> 'insulin resistance '		info:doi/10.1016/j.biopsych.2018.02.455#body:7		T119. Risk of Insulin Resistance and Obesity Associated With Depression, Inflammation and Satiety Among Young Adults
FunctionalAssociation: depression ---- obesity	El-Kersh,K.;Chaddha,U.;Cavallazzi,R.;Guardiola,J.;Saad,M.				10.1378/chest.2270063			0012-3692	Chest	100037217:1014				S0012-3692(16)36941-0				2015	Depression in Moderate to Severe Obstructive Sleep Apnea, El-Kersh,K.; Chaddha,U. et al., (2015), Chest	Thus, Obesity may represent a link between obstructive sleep apnea and depression.	Medscan	43: 'OSA ' -> 'obstructive sleep apnea '		info:doi/10.1378/chest.2270063#body:15		Depression in Moderate to Severe Obstructive Sleep Apnea
FunctionalAssociation: depression ---- obesity	Ladwig,K.-H.;Baumert,J.;Marten-Mittag,B.;Lukaschek,K.;Johar,H.;Fang,X.;Ronel,J.;Meisinger,C.;Peters,A.				10.1016/j.atherosclerosis.2016.12.003			0021-9150	Atherosclerosis	28110940:1097				S0021-9150(16)31524-6	28110940			2017	Room for depressed and exhausted mood as a risk predictor for all-cause and cardiovascular mortality beyond the contribution of the classical somatic risk factors in men, Ladwig,K.-H.; Baumert,J. et al., (2017), Atherosclerosis	The absolute depression and exhaustion mortality risks for all endpoints were in the range of obesity and hypercholesterolemia, and were comparable to or lower than those of hypertension and smoking.	Medscan	13: 'DEEX ' -> 'depression and exhaustion '		info:pmid/28110940#body:98		Room for depressed and exhausted mood as a risk predictor for all-cause and cardiovascular mortality beyond the contribution of the classical somatic risk factors in men
FunctionalAssociation: depression ---- obesity	Morhenn,K.;Seniuk,A.;Vitzthum,H.;Oetjen,E.;Ehmke,H.				10.1016/j.yjmcc.2019.11.122			0022-2828	Journal of Molecular and Cellular Cardiology	100082361:1001				S0022-2828(19)30347-5				2020	Crtc1-deficiency leads to elevated heart rate and hypertenison in mice, Morhenn,K.; Seniuk,A. et al., (2020), Journal of Molecular and Cellular Cardiology	Mice deficient in the CREB-regulated transcriptional coactivator 1 (Crtc1) develop a depression-related and obese phenotype and show reduced expression of the Regulator of G-Protein Signaling 2 (Rgs2), which plays a role in blood pressure homeostasis.	Medscan			info:doi/10.1016/j.yjmcc.2019.11.122#body:2		Crtc1-deficiency leads to elevated heart rate and hypertenison in mice
FunctionalAssociation: depression ---- obesity	Sun,L.;Getz,M.;Daboul,S.;Jay,M.;Sherman,S.;Rogers,E.;Aujero,N.;Rosedale,M.;Goetz,R.R.;Weissman,J.;Malaspina,D.;Ahmad,S.				10.1016/j.jpsychires.2018.01.005			0022-3956	Journal of Psychiatric Research	29482065:1103			Homo sapiens	S0022-3956(17)30988-3	29482065			2018	Independence of diabetes and obesity in adults with serious mental illness: Findings from a large urban public hospital, Sun,L.; Getz,M. et al., (2018), Journal of Psychiatric Research	Mood disorders such as depression have generally been associated with obesity, but some studies have also found a negative association between body mass index and depression ( ), and research on psychotropic-naïve patients with mood disorders is sorely lacking.	Medscan	143: 'BMI ' -> 'body mass index '		info:pmid/29482065#body:104		Independence of diabetes and obesity in adults with serious mental illness: Findings from a large urban public hospital
FunctionalAssociation: depression ---- obesity	Hidese,S.;Asano,S.;Saito,K.;Sasayama,D.;Kunugi,H.				10.1016/j.jpsychires.2018.02.009			0022-3956	Journal of Psychiatric Research	29567524:1077				S0022-3956(17)30798-7	29567524			2018	Association of depression with body mass index classification, metabolic disease, and lifestyle: A web-based survey involving 11,876 Japanese people, Hidese,S.; Asano,S. et al., (2018), Journal of Psychiatric Research	A logistic regression analysis in supplemental materials revealed that being underweight, but not being overweight nor obese, was associated with self-reported depression with K6 score of 13 or more, which was inconsistent with a systematic review and meta-analysis ( ).	Medscan			info:pmid/29567524#body:78		Association of depression with body mass index classification, metabolic disease, and lifestyle: A web-based survey involving 11,876 Japanese people
FunctionalAssociation: depression ---- obesity	Yao,Q.;Li,Y.				10.1016/j.jpsychires.2020.05.030			0022-3956	Journal of Psychiatric Research	32559505:1006			Homo sapiens	S0022-3956(20)30035-2	32559505			2020	Study of decreased serum levels of retinol binding protein 4 in major depressive disorder, Yao,Q.; Li,Y., (2020), Journal of Psychiatric Research	The incidence of depression caused by obesity is about 55%, and the incidence of obesity in patients with depression is up to 58% ( ; ).	Medscan			info:pmid/32559505#body:7		Study of decreased serum levels of retinol binding protein 4 in major depressive disorder
FunctionalAssociation: depression ---- obesity	Wu,H.;Wang,R.;Qin,X.;Liu,D.;Wang,W.;Xu,J.;Jiang,H.;Pan,F.				10.1016/j.jpsychires.2020.12.014			0022-3956	Journal of Psychiatric Research	33340793:1022				S0022-3956(20)31122-5	33340793			2021	Effects of chronic stress on depressive-like behaviors and JMJD3 expression in the prefrontal cortex and hippocampus of C57BL/6 and ob/ob mice, Wu,H.; Wang,R. et al., (2021), Journal of Psychiatric Research	However, the role of JMJD3 in the susceptibility to obesity-related depression has not been fully elucidated.	Medscan			info:pmid/33340793#body:23		Effects of chronic stress on depressive-like behaviors and JMJD3 expression in the prefrontal cortex and hippocampus of C57BL/6 and ob/ob mice
FunctionalAssociation: depression ---- obesity	Wu,H.;Wang,R.;Qin,X.;Liu,D.;Wang,W.;Xu,J.;Jiang,H.;Pan,F.				10.1016/j.jpsychires.2020.12.014			0022-3956	Journal of Psychiatric Research	33340793:1214				S0022-3956(20)31122-5	33340793			2021	Effects of chronic stress on depressive-like behaviors and JMJD3 expression in the prefrontal cortex and hippocampus of C57BL/6 and ob/ob mice, Wu,H.; Wang,R. et al., (2021), Journal of Psychiatric Research	Obesity occurs through the similar pathophysiological mechanism as depression, and obesity increases the risk of depression ( ).	Medscan			info:pmid/33340793#body:215		Effects of chronic stress on depressive-like behaviors and JMJD3 expression in the prefrontal cortex and hippocampus of C57BL/6 and ob/ob mice
FunctionalAssociation: depression ---- obesity	Brunstrom,J.M.;Cheon,B.K.				10.1016/j.physbeh.2018.02.038			0031-9384	Physiology & Behavior	29471074:1155				S0031-9384(18)30099-4	29471074			2018	Do humans still forage in an obesogenic environment? Mechanisms and implications for weight maintenance, Brunstrom,J.M.; Cheon,B.K., (2018), Physiology & Behavior	Several studies show that mood induction procedures can influence food intake [ ], and that depression is associated with obesity, and again, especially in females [ ].	Medscan			info:pmid/29471074#body:156		Do humans still forage in an obesogenic environment? Mechanisms and implications for weight maintenance
FunctionalAssociation: depression ---- obesity	Souto,T.S.;Nakao,F.S.N.;Giriko,C.;Dias,C.T.;Cheberle,A.I.P.;Lambertucci,R.H.;Mendes-da-Silva,C.				10.1016/j.physbeh.2019.112722			0031-9384	Physiology & Behavior	31676261:1156			Homo sapiens	S0031-9384(19)30783-8	31676261			2019	Lard-rich and canola oil-rich high-fat diets during pregnancy promote rats' offspring neurodevelopmental delay and behavioral disorders, Souto,T.S.; Nakao,F.S.N. et al., (2019), Physiology & Behavior	Obesity and chronic intake of an high-fat diet have been related to anxiety and depression in humans [ , ] and animal models .	Medscan	33: 'HFD ' -> 'high-fat diet '		info:pmid/31676261#body:157		Lard-rich and canola oil-rich high-fat diets during pregnancy promote rats' offspring neurodevelopmental delay and behavioral disorders
FunctionalAssociation: depression ---- obesity	Angst,F.;Angst,J.;Ajdacic-Gross,V.;Aeschlimann,A.;Rössler,W.				10.1016/j.psym.2017.05.004			0033-3182	Psychosomatics	28867433:1121				S0033-3182(17)30144-5	28867433			2017	Epidemiology of Back Pain in Young and Middle-Aged Adults: A Longitudinal Population Cohort Survey From Age 27-50 Years, Angst,F.; Angst,J. et al., (2017), Psychosomatics	Obesity is further associated with migraine/tension headache, asthma, depression, and anxiety through various pathways: chronic headache, for example, is 5 times more prevalent in obese individuals.	Medscan			info:pmid/28867433#body:122		Epidemiology of Back Pain in Young and Middle-Aged Adults: A Longitudinal Population Cohort Survey From Age 27-50 Years
FunctionalAssociation: depression ---- obesity	D'Onghia,M.;Ciaffi,J.;Lisi,L.;Mancarella,L.;Ricci,S.;Stefanelli,N.;Meliconi,R.;Ursini,F.				10.1016/j.semarthrit.2021.02.007			0049-0172	Seminars in Arthritis and Rheumatism	33676126:1019				S0049-0172(21)00027-5	33676126			2021	Fibromyalgia and obesity: A comprehensive systematic review and meta-analysis, D'Onghia,M.; Ciaffi,J. et al., (2021), Seminars in Arthritis and Rheumatism	Finally, obesity is frequently associated with comorbid depression and, in turn, depression has a bidirectional neurophysiological and psychological relationship with pain , potentially contributing the biopsychosocial framework for the hypothetical link between obesity and Fibromyalgia.	Medscan	275: 'FM' -> 'Fibromyalgia'		info:pmid/33676126#body:20		Fibromyalgia and obesity: A comprehensive systematic review and meta-analysis
FunctionalAssociation: depression ---- obesity	Spichak,S.;Bastiaanssen,T.F.S.;Berding,K.;Vlckova,K.;Clarke,G.;Dinan,T.G.;Cryan,J.F.				10.1016/j.neubiorev.2021.02.044			0149-7634	Neuroscience and Biobehavioral Reviews	33675857:1457				S0149-7634(21)00103-2	33675857			2021	Mining microbes for mental health: Determining the role of microbial metabolic pathways in human brain health and disease, Spichak,S.; Bastiaanssen,T.F.S. et al., (2021), Neuroscience and Biobehavioral Reviews	Metabolic disease and obesity is common amongst sufferers of anxiety and depression ( ) while food pickiness is common in Autism Spectrum Disorder ( ).	Medscan	122: 'ASD ' -> 'Autism Spectrum Disorder '		info:pmid/33675857#body:458		Mining microbes for mental health: Determining the role of microbial metabolic pathways in human brain health and disease
FunctionalAssociation: depression ---- obesity	Skibinska,M.;Kapelski,P.;Pawlak,J.;Rajewska-Rager,A.;Dmitrzak-Weglarz,M.;Szczepankiewicz,A.;Czerski,P.;Twarowska-Hauser,J.				10.1016/j.psychres.2017.07.014			0165-1781	Psychiatry Research	28689143:1013				S0165-1781(17)30308-6	28689143			2017	Glial Cell Line-Derived Neurotrophic Factor (GDNF) serum level in women with schizophrenia and depression, correlation with clinical and metabolic parameters, Skibinska,M.; Kapelski,P. et al., (2017), Psychiatry Research	Depression, as well as schizophrenia, are highly associated with obesity, metabolic syndrome and type-2 diabetes ( ).	Medscan			info:pmid/28689143#body:14		Glial Cell Line-Derived Neurotrophic Factor (GDNF) serum level in women with schizophrenia and depression, correlation with clinical and metabolic parameters
FunctionalAssociation: depression ---- obesity	Seo,Y.;Je,Y.				10.1016/j.psychres.2018.02.052			0165-1781	Psychiatry Research	29510344:1065				S0165-1781(17)30931-9	29510344			2018	A comparative study on cardiovascular disease risk factors in Korean adults according to clinical depression status, Seo,Y.; Je,Y., (2018), Psychiatry Research	In addition, the depression was found to be predictive of developing obesity in the meta-analysis, showing a reciprocal link between depression and obesity ( ).	Medscan			info:pmid/29510344#body:66		A comparative study on cardiovascular disease risk factors in Korean adults according to clinical depression status
FunctionalAssociation: depression ---- obesity	Zimmermann,M.;Chong,A.K.;Vechiu,C.;Papa,A.				10.1016/j.psychres.2019.112705			0165-1781	Psychiatry Research	31839417:1248				S0165-1781(19)30674-2	31839417			2020	Modifiable risk and protective factors for anxiety disorders among adults: A systematic review, Zimmermann,M.; Chong,A.K. et al., (2020), Psychiatry Research	Finally, research suggests that risk factors may have different effects across the lifespan. found that cigarette smoking and obesity were more strongly associated with depression for younger and middle age adults, whereas a less healthy diet was associated with depression in middle and older aged adults.	Medscan			info:pmid/31839417#body:249		Modifiable risk and protective factors for anxiety disorders among adults: A systematic review
FunctionalAssociation: depression ---- obesity	Bergantin,L.B.				10.1016/j.psychres.2020.113167			0165-1781	Psychiatry Research	32562933:1002		brain		S0165-1781(19)30554-2	32562933			2020	The clinical link between depression and obesity: Role of Ca2+/cAMP signalling, Bergantin,L.B., (2020), Psychiatry Research	Obesity is also associated with an increased risk of developing diabetes and an insulin resistance, which could promote alterations in the brain, then increasing the risk of depression ( ).	Medscan			info:pmid/32562933#body:3		The clinical link between depression and obesity: Role of Ca2+/cAMP signalling
FunctionalAssociation: depression ---- obesity	Bergantin,L.B.				10.1016/j.psychres.2020.113167			0165-1781	Psychiatry Research	32562933:1007				S0165-1781(19)30554-2	32562933			2020	The clinical link between depression and obesity: Role of Ca2+/cAMP signalling, Bergantin,L.B., (2020), Psychiatry Research	In fact, obesity was found to increase the risk of depression.	Medscan			info:pmid/32562933#body:8		The clinical link between depression and obesity: Role of Ca2+/cAMP signalling
FunctionalAssociation: depression ---- obesity	Del Rio,D.;Morales,L.;Ruiz-Gayo,M.;Del Olmo,N.				10.1016/j.bbr.2016.04.052			0166-4328	Behavioural Brain Research	27212119:1002			Homo sapiens	S0166-4328(16)30257-1	27212119			2016	Effect of high-fat diets on mood and learning performance in adolescent mice, Del Rio,D.; Morales,L. et al., (2016), Behavioural Brain Research	In fact, obesity has been related to anxiety and depression both in humans and animal models .	Medscan			info:pmid/27212119#body:3		Effect of high-fat diets on mood and learning performance in adolescent mice
FunctionalAssociation: depression ---- obesity	Khotskin,N.V.;Plyusnina,A.V.;Kulikova,E.A.;Bazhenova,E.Y.;Fursenko,D.V.;Sorokin,I.E.;Kolotygin,I.;Mormede,P.;Terenina,E.E.;Shevelev,O.B.;Kulikov,A.V.				10.1016/j.bbr.2018.11.013			0166-4328	Behavioural Brain Research	30447239:1221				S0166-4328(18)31222-1	30447239			2018	On association of the lethal yellow (AY) mutation in the agouti gene with the alterations in mouse brain and behavior, Khotskin,N.V.; Plyusnina,A.V. et al., (2018), Behavioural Brain Research	Type-2 diabetes and obesity can increase the risk of depression [ ].	Medscan			info:pmid/30447239#body:222		On association of the lethal yellow (AY) mutation in the agouti gene with the alterations in mouse brain and behavior
FunctionalAssociation: depression ---- obesity	Braga,S.P.;Delanogare,E.;Machado,A.E.;Prediger,R.D.;Moreira,E.L.G.				10.1016/j.bbr.2020.112969			0166-4328	Behavioural Brain Research	33075395:1007			Homo sapiens	S0166-4328(20)30668-9	33075395			2020	Switching from high-fat feeding (HFD) to regular diet improves metabolic and behavioral impairments in middle-aged female mice, Braga,S.P.; Delanogare,E. et al., (2020), Behavioural Brain Research	Simon et al. [ ] showed that, among middle-aged women, depression is strongly and consistently associated with obesity and higher caloric intake.	Medscan			info:pmid/33075395#body:8		Switching from high-fat feeding (HFD) to regular diet improves metabolic and behavioral impairments in middle-aged female mice
FunctionalAssociation: depression ---- obesity	Arafa,A.;Dong,J.-Y.				10.1016/j.diabres.2019.107826			0168-8227	Diabetes Research and Clinical Practice	31449873:1064				S0168-8227(19)30409-7	31449873			2019	Depression and risk of gestational diabetes: A meta-analysis of cohort studies, Arafa,A.; Dong,J.-Y., (2019), Diabetes Research and Clinical Practice	Apart from diabetes, a body of evidence has shown that depression is associated with several non-communicable diseases, including obesity , stroke , coronary heart disease , and cancers .	Medscan			info:pmid/31449873#body:65		Depression and risk of gestational diabetes: A meta-analysis of cohort studies
FunctionalAssociation: depression ---- obesity	Arafa,A.;Dong,J.-Y.				10.1016/j.diabres.2019.107826			0168-8227	Diabetes Research and Clinical Practice	31449873:1076				S0168-8227(19)30409-7	31449873			2019	Depression and risk of gestational diabetes: A meta-analysis of cohort studies, Arafa,A.; Dong,J.-Y., (2019), Diabetes Research and Clinical Practice	Also, it is known that obesity is a shared risk factor of depression and gestational diabetes .	Medscan			info:pmid/31449873#body:77		Depression and risk of gestational diabetes: A meta-analysis of cohort studies
FunctionalAssociation: depression ---- obesity	Hirt,P.A.;Castillo,D.E.;Yosipovitch,G.;Keri,J.E.				10.1016/j.jaad.2018.12.070			0190-9622	Journal of the American Academy of Dermatology	31610857:1008		cardiovascular system		S0190-9622(19)30158-6	31610857			2019	Skin changes in the obese patient, Hirt,P.A.; Castillo,D.E. et al., (2019), Journal of the American Academy of Dermatology	Obesity is a major risk factor for cardiovascular, endocrine, respiratory disorders, and cancers and is associated with depression.	Medscan			info:pmid/31610857#body:9		Skin changes in the obese patient
FunctionalAssociation: depression ---- obesity	Ramalho,J.A.M.;Lachal,J.;Bucher-Maluschke,J.S.N.F.;Moro,M.-R.;Revah-Levy,A.				10.1016/j.appet.2015.10.023			0195-6663	Appetite	26505289:1002		cardiovascular system		S0195-6663(15)30074-X	26505289			2015	A qualitative study of the role of food in family relationships: An insight into the families of Brazilian obese adolescents using photo elicitation, Ramalho,J.A.M.; Lachal,J. et al., (2015), Appetite	Obesity affects both physical health, for example, through type 2 diabetes and cardiovascular problems ( ), and psychosocial health, by inducing stigmatization, low self-esteem and depression ( ).	Medscan			info:pmid/26505289#body:3		A qualitative study of the role of food in family relationships: An insight into the families of Brazilian obese adolescents using photo elicitation
FunctionalAssociation: depression ---- obesity	Lazarevich,I.;Irigoyen Camacho,M.E.;Velázquez-Alva,M.C.;Zepeda Zepeda,M.				10.1016/j.appet.2016.09.011			0195-6663	Appetite	27620648:1005				S0195-6663(16)30459-7	27620648			2016	Relationship among obesity, depression, and emotional eating in young adults, Lazarevich,I.; Irigoyen Camacho,M.E. et al., (2016), Appetite	It was found that obesity increases the risk of onset of depression, and in turn, depression increases the risk of developing obesity ( ).	Medscan			info:pmid/27620648#body:6		Relationship among obesity, depression, and emotional eating in young adults
FunctionalAssociation: depression ---- obesity	Faber,A.;Dubé,L.;Knäuper,B.				10.1016/j.appet.2017.10.043			0195-6663	Appetite	29183700:1012				S0195-6663(17)30352-5	29183700			2017	Attachment and eating: A meta-analytic review of the relevance of attachment for unhealthy and healthy eating behaviors in the general population, Faber,A.; Dubé,L. et al., (2017), Appetite	Obesity and overweight, on the other hand, cost the United Stated 150 billion dollars annually in healthcare costs ( ) and have been associated with stroke, type II diabetes, depression, and cancer ( ).	Medscan			info:pmid/29183700#body:13		Attachment and eating: A meta-analytic review of the relevance of attachment for unhealthy and healthy eating behaviors in the general population
FunctionalAssociation: depression ---- obesity	O'Loughlin,I.;Newton-John,T.R.O.				10.1016/j.appet.2019.05.027			0195-6663	Appetite	31145944:1004				S0195-6663(19)30220-X	31145944			2019	'Dis-comfort eating': An investigation into the use of food as a coping strategy for the management of chronic pain, O'Loughlin,I.; Newton-John,T.R.O., (2019), Appetite	Obesity is a risk factor for depression, anxiety, cardiovascular disease, stroke, cancer, type II diabetes, chronic kidney disease and mortality ( ; ; ; ; ).	Medscan			info:pmid/31145944#body:5		'Dis-comfort eating': An investigation into the use of food as a coping strategy for the management of chronic pain
FunctionalAssociation: depression ---- obesity	Bach,P.;Grosshans,M.;Koopmann,A.;Pfeifer,A.-M.;Vollstädt-Klein,S.;Otto,M.;Kienle,P.;Bumb,J.M.;Kiefer,F.				10.1016/j.appet.2021.105237			0195-6663	Appetite	33794259:1003				S0195-6663(21)00144-6	33794259			2021	Predictors of weight loss in participants with obesity following bariatric surgery - A prospective longitudinal fMRI study, Bach,P.; Grosshans,M. et al., (2021), Appetite	In detail, in a meta-analysis ( ) obesity was found to increase the risk of depression, most pronounced among Americans and of clinically diagnosed depression.	Medscan			info:pmid/33794259#body:4		Predictors of weight loss in participants with obesity following bariatric surgery - A prospective longitudinal fMRI study
FunctionalAssociation: depression ---- obesity	Wu,C.-C.;Hung,C.-J.;Lin,S.-Y.;Wang,Y.-Y.;Chang,C.-Y.;Chen,W.-Y.;Liao,S.-L.;Raung,S.-L.;Yang,C.-P.;Chen,C.-J.				10.1016/j.neuint.2017.09.012			0197-0186	Neurochemistry International	28962922:1008			Homo sapiens	S0197-0186(17)30286-3	28962922			2017	Treadmill exercise alleviated prenatal buprenorphine exposure-induced depression in rats, Wu,C.-C.; Hung,C.-J. et al., (2017), Neurochemistry International	The beneficial effects of voluntary exercise have been reported in patients with depression and in rodent models of depression caused by glucocorticoid exposure, social isolation, chronic mild stress, stroke, obesity, and ovariectomy ( ).	Medscan			info:pmid/28962922#body:9		Treadmill exercise alleviated prenatal buprenorphine exposure-induced depression in rats
FunctionalAssociation: depression ---- obesity	Singh,H.;Bajaj,P.;Kalotra,S.;Bhandari,A.;Kaur,T.;Singh,A.P.;Kaur,G.				10.1016/j.neuint.2020.104937			0197-0186	Neurochemistry International	33309979:1006				S0197-0186(20)30328-4	33309979			2021	Tinospora cordifolia ameliorates brain functions impairments associated with high fat diet induced obesity, Singh,H.; Bajaj,P. et al., (2021), Neurochemistry International	Obesity is known to increase the risk of other chronic diseases like type 2 diabetes mellitus, depression, several types of cancers, and cardiovascular diseases ( ).	Medscan			info:pmid/33309979#body:7		Tinospora cordifolia ameliorates brain functions impairments associated with high fat diet induced obesity
FunctionalAssociation: depression ---- obesity	Salari-Moghaddam,A.;Keshteli,A.H.;Afshar,H.;Esmaillzadeh,A.;Adibi,P.				10.1016/j.clnu.2018.10.015			0261-5614	Clinical Nutrition	30415907:1174				S0261-5614(18)32486-5	30415907			2019	Association between dietary inflammatory index and psychological profile in adults, Salari-Moghaddam,A.; Keshteli,A.H. et al., (2019), Clinical Nutrition	For instance, it has been indicated that individuals with greater adherence to the pro-inflammatory diet are at greater risk of obesity , which in turn is associated with depression .	Medscan			info:pmid/30415907#body:175		Association between dietary inflammatory index and psychological profile in adults
FunctionalAssociation: depression ---- obesity	Gomes,A.P.;Gonçalves,H.;dos Santos Vaz,J.;Kieling,C.;Rohde,L.A.;Oliveira,I.O.;Gonçalves Soares,A.				10.1016/j.clnu.2021.03.028			0261-5614	Clinical Nutrition	33933746:1009				S0261-5614(21)00175-8	33933746			2021	Do inflammation and adiposity mediate the association of diet quality with depression and anxiety in young adults?, Gomes,A.P.; Gonçalves,H. et al., (2021), Clinical Nutrition	The excessive intake of a high-calorie dense diet (i.e., with higher contents of saturated and trans fats and refined carbohydrates) has been shown to promote weight gain and lead to obesity, which is a risk factor to depression and anxiety [ ].	Medscan			info:pmid/33933746#body:10		Do inflammation and adiposity mediate the association of diet quality with depression and anxiety in young adults?
FunctionalAssociation: depression ---- obesity	Haynes,A.;Kersbergen,I.;Sutin,A.;Daly,M.;Robinson,E.				10.1016/j.cpr.2019.101753			0272-7358	Clinical Psychology Review	31715442:1003			Homo sapiens	S0272-7358(18)30456-2	31715442			2019	Does perceived overweight increase risk of depressive symptoms and suicidality beyond objective weight status? A systematic review and meta-analysis, Haynes,A.; Kersbergen,I. et al., (2019), Clinical Psychology Review	Some evidence suggests that obesity increases risk of depression and suicidality in women but is unrelated or protective in men ( ; ; ), and in some ethnic groups but not others ( ; ).	Medscan			info:pmid/31715442#body:4		Does perceived overweight increase risk of depressive symptoms and suicidality beyond objective weight status? A systematic review and meta-analysis
FunctionalAssociation: depression ---- obesity	Tolstunov,L.				10.1016/j.joms.2018.12.008			0278-2391	Journal of Oral and Maxillofacial Surgery	30639146:1006				S0278-2391(18)31376-4	30639146			2019	Importance of Recognizing an Association Between Obstructive Sleep Apnea and Post-Traumatic Stress Disorder, Tolstunov,L., (2019), Journal of Oral and Maxillofacial Surgery	post-traumatic stress disorder, depression, and mood disorders also have been documented in the literature as associated with overeating behavior, weight gain, increase of body mass index , and obesity and has been described for 10 to 20% of US military members and veterans and comparatively between younger and older veterans.	Medscan	0: 'PTSD' -> 'post-traumatic stress disorder' 188: '(BMI)' -> ''		info:pmid/30639146#body:7		Importance of Recognizing an Association Between Obstructive Sleep Apnea and Post-Traumatic Stress Disorder
FunctionalAssociation: depression ---- obesity	Ye,M.;Ke,Y.;Liu,B.;Yuan,Y.;Wang,F.;Bu,S.;Zhang,Y.				10.1016/j.neulet.2016.11.036			0304-3940	Neuroscience Letters	27871994:1081				S0304-3940(16)30888-6	27871994			2016	Root bark of Morus alba ameliorates the depressive-like behaviors in diabetic rats, Ye,M.; Ke,Y. et al., (2016), Neuroscience Letters	Streptozotocin-treated animals exhibit the depressive-like behaviors , consistent with the observation that obesity is a risk factor for depression .	Medscan	0: 'STZ' -> 'Streptozotocin'		info:pmid/27871994#body:82		Root bark of Morus alba ameliorates the depressive-like behaviors in diabetic rats
FunctionalAssociation: depression ---- obesity	Benson,S.;Arck,P.C.;Tan,S.;Mann,K.;Hahn,S.;Janssen,O.E.;Schedlowski,M.;Elsenbruch,S.				10.1016/j.psyneuen.2008.08.019			0306-4530	Psychoneuroendocrinology	18838227:1008				S0306-4530(08)00226-6	18838227			2009	Effects of obesity on neuroendocrine, cardiovascular, and immune cell responses to acute psychosocial stress in premenopausal women, Benson,S.; Arck,P.C. et al., (2009), Psychoneuroendocrinology	Obesity is also associated with psychosocial problems, including reduced health-related quality-of-life, depression, and chronic stress ( ;), which are relevant for several reasons.	Medscan			info:pmid/18838227#body:9		Effects of obesity on neuroendocrine, cardiovascular, and immune cell responses to acute psychosocial stress in premenopausal women
FunctionalAssociation: depression ---- obesity	Hryhorczuk,C.;Décarie-Spain,L.;Sharma,S.;Daneault,C.;Rosiers,C.D.;Alquier,T.;Fulton,S.				10.1016/j.psyneuen.2017.06.002			0306-4530	Psychoneuroendocrinology	28623763:1002				S0306-4530(16)30964-7	28623763			2017	Saturated high-fat feeding independent of obesity alters hypothalamus-pituitary-adrenal axis function but not anxiety-like behaviour, Hryhorczuk,C.; Décarie-Spain,L. et al., (2017), Psychoneuroendocrinology	Overweight and obesity are reported to significantly increase the risk of anxiety and depression ( ).	Medscan			info:pmid/28623763#body:3		Saturated high-fat feeding independent of obesity alters hypothalamus-pituitary-adrenal axis function but not anxiety-like behaviour
FunctionalAssociation: depression ---- obesity	Delgado,I.;Huet,L.;Dexpert,S.;Beau,C.;Forestier,D.;Ledaguenel,P.;Aubert,A.;Sauvant,J.;Aouizerate,B.;Magne,E.;Capuron,L.				10.1016/j.psyneuen.2018.02.030			0306-4530	Psychoneuroendocrinology	29525586:1110				S0306-4530(18)30018-0	29525586			2018	Depressive symptoms in obesity: Relative contribution of low-grade inflammation and metabolic health, Delgado,I.; Huet,L. et al., (2018), Psychoneuroendocrinology	While proper data on insulin resistance was not available in the present study, the absence of significant relationship between hyperglycemia or type 2 diabetes and depressive symptoms do not plead for a critical role of insulin-resistance in obesity-associated depression.	Medscan			info:pmid/29525586#body:111		Depressive symptoms in obesity: Relative contribution of low-grade inflammation and metabolic health
FunctionalAssociation: depression ---- obesity	Perry,B.I.;Oltean,B.P.;Jones,P.B.;Khandaker,G.M.				10.1016/j.psyneuen.2020.104682			0306-4530	Psychoneuroendocrinology	32339985:1011				S0306-4530(20)30101-3	32339985			2020	Cardiometabolic risk in young adults with depression and evidence of inflammation: A birth cohort study, Perry,B.I.; Oltean,B.P. et al., (2020), Psychoneuroendocrinology	Depression is associated with cardiometabolic risk factors, such as obesity, altered lipid profile and insulin resistance in working age adults ( ; ).	Medscan	103: 'IR ' -> 'insulin resistance '		info:pmid/32339985#body:12		Cardiometabolic risk in young adults with depression and evidence of inflammation: A birth cohort study
FunctionalAssociation: depression ---- obesity	Lemaitre,B.				10.1016/j.mehy.2016.08.001			0306-9877	Medical Hypotheses	27692157:1265				S0306-9877(16)30445-5	27692157			2016	Connecting the obesity and the narcissism epidemics, Lemaitre,B., (2016), Medical Hypotheses	It is often stated that obesity is a 'mask for depression', or that there is an "underlying depression" defended against by the obesity.	Medscan			info:pmid/27692157#body:266		Connecting the obesity and the narcissism epidemics
FunctionalAssociation: depression ---- obesity	Lemaitre,B.				10.1016/j.mehy.2016.08.001			0306-9877	Medical Hypotheses	27692157:1267				S0306-9877(16)30445-5	27692157			2016	Connecting the obesity and the narcissism epidemics, Lemaitre,B., (2016), Medical Hypotheses	In addition, obesity tends to increase the risk of depression .	Medscan			info:pmid/27692157#body:268		Connecting the obesity and the narcissism epidemics
FunctionalAssociation: depression ---- obesity	Pasco,J.A.;Holloway,K.L.;Stuart,A.L.;Williams,L.J.;Brennan-Olsen,S.L.;Berk,M.		macrophage		10.1016/j.maturitas.2018.02.006			0378-5122	Maturitas	29563029:1118				S0378-5122(17)30951-9	29563029			2018	The subjective wellbeing profile of the 'pretiree' demographic: A cross-sectional study, Pasco,J.A.; Holloway,K.L. et al., (2018), Maturitas	Inflammation arises from macrophages accumulated in fat deposits, particularly visceral fat deposits; the macrophages release cytokines that drive the development of metabolic disorders such as type 2 diabetes [ ] and obesity-related depression [ ].	Medscan			info:pmid/29563029#body:119	intraabdominal fat	The subjective wellbeing profile of the 'pretiree' demographic: A cross-sectional study
FunctionalAssociation: depression ---- obesity	Chew,J.T.;Sebastian,Y.;Raman,V.;Tiong,X.T.;Yip Fong,A.Y.;Hui Then,P.H.				10.1016/j.jacc.2018.08.1060			0735-1097	Journal of the American College of Cardiology	100180020:1018				S0735-1097(18)36975-4				2018	GW29-e0830 GLADIATER: An algorithm to support anomaly detection from a longitudinal cardiovascular and diabetes dataset, Chew,J.T.; Sebastian,Y. et al., (2018), Journal of the American College of Cardiology	Obesity and stress-induced depressions might have thus contributed to the pathogenesis of Type 2 Diabetes Mellitus in subjects who were otherwise might have experienced non-elevated glucose levels.	Medscan	90: 'T2DM ' -> 'Type 2 Diabetes Mellitus '		info:doi/10.1016/j.jacc.2018.08.1060#body:19		GW29-e0830 GLADIATER: An algorithm to support anomaly detection from a longitudinal cardiovascular and diabetes dataset
FunctionalAssociation: depression ---- obesity	Fourrier,C.;Sampson,E.;Hori,H.;Schubert,K.O.;Clark,S.;Mills,N.T.;Baune,B.T.				10.1016/j.bbi.2020.06.007			0889-1591	Brain Behavior and Immunity	32526448:1007				S0889-1591(20)30124-0	32526448			2020	Exploratory study of association between blood immune markers and cognitive symptom severity in major depressive disorder: Stratification by body mass index status, Fourrier,C.; Sampson,E. et al., (2020), Brain Behavior and Immunity	Evidence has shown that obesity, metabolic syndrome and inflammation were associated with depression in a substantial subgroup of patients with Major depressive disorder, pointing to immunometabolic dysfunction as a specific biological mechanism associated with Major depressive disorder ( ).	Medscan	144: 'MDD' -> 'Major depressive disorder' 262: 'MDD ' -> 'Major depressive disorder '		info:pmid/32526448#body:8		Exploratory study of association between blood immune markers and cognitive symptom severity in major depressive disorder: Stratification by body mass index status
FunctionalAssociation: depression ---- obesity	Lasselin,J.;Benson,S.;Hebebrand,J.;Boy,K.;Weskamp,V.;Handke,A.;Hasenberg,T.;Remy,M.;Föcker,M.;Unteroberdörster,M.;Brinkhoff,A.;Engler,H.;Schedlowski,M.				10.1016/j.bbi.2020.05.071			0889-1591	Brain Behavior and Immunity	32485294:1002			Homo sapiens	S0889-1591(20)30329-9	32485294			2020	Immunological and behavioral responses to in vivo lipopolysaccharide administration in young and healthy obese and normal-weight humans, Lasselin,J.; Benson,S. et al., (2020), Brain Behavior and Immunity	In the obese population, the prevalence of depression can reach up to 30% ( ) and in depressed patients, obesity also increases the risk of recurrence of depressive episodes and the resistance to antidepressants ( ).	Medscan			info:pmid/32485294#body:3		Immunological and behavioral responses to in vivo lipopolysaccharide administration in young and healthy obese and normal-weight humans
FunctionalAssociation: depression ---- obesity	Kalinkovich,A.;Pouyrovsky,M.;Nasyrova,R.;Livshits,G.				10.1016/j.bbi.2020.03.024			0889-1591	Brain Behavior and Immunity	32224057:1018				S0889-1591(20)30355-X	32224057			2020	Resolution of chronic inflammation as a new adjunctive approach in schizophrenia treatment, Kalinkovich,A.; Pouyrovsky,M. et al., (2020), Brain Behavior and Immunity	A link between schizophrenia and obesity may be associated with cell senescence, since obesity increases the burden of senescent cells in various tissues, preventing their regeneration and inducing senescence in adjacent healthy cells, in association with the worsening of anxiety and depression ( ).	Medscan			info:pmid/32224057#body:19		Resolution of chronic inflammation as a new adjunctive approach in schizophrenia treatment
FunctionalAssociation: depression ---- obesity	Del Giacco,S.R.;Cappai,A.;Gambula,L.;Cabras,S.;Perra,S.;Manconi,P.E.;Carpiniello,B.;Pinna,F.				10.1016/j.rmed.2016.09.014			0954-6111	Respiratory Medicine	27817815:1032				S0954-6111(16)30244-X	27817815			2016	The asthma-anxiety connection, Del Giacco,S.R.; Cappai,A. et al., (2016), Respiratory Medicine	The two groups were paired not only for gender and age, but also for other well-known potential confounding variables relevant for psychiatric disorders, such as marital status , cohabitation , education , and weight status, given that obesity and weight excess are associated with psychiatric disorders , such as eating disorders , depression , below-threshold depressive and anxiety syndromes , an…	Medscan			info:pmid/27817815#body:33		The asthma-anxiety connection
FunctionalAssociation: depression ---- obesity	Del Giacco,S.R.;Cappai,A.;Gambula,L.;Cabras,S.;Perra,S.;Manconi,P.E.;Carpiniello,B.;Pinna,F.				10.1016/j.rmed.2016.09.014			0954-6111	Respiratory Medicine	27817815:1087				S0954-6111(16)30244-X	27817815			2016	The asthma-anxiety connection, Del Giacco,S.R.; Cappai,A. et al., (2016), Respiratory Medicine	A condition of obesity/overweight has been found to increase the risk of depression, and depression has been found to be predictive of future development of obesity, with an increased risk of 58% .	Medscan			info:pmid/27817815#body:88		The asthma-anxiety connection
FunctionalAssociation: depression ---- obesity	Chen,Y.-L.;Shirakawa,H.;Lu,N.-S.;Peng,H.-C.;Xiao,Q.;Yang,S.-C.				10.1016/j.jnutbio.2020.108491			0955-2863	The Journal of Nutritional Biochemistry	32920090:1155				S0955-2863(20)30523-4	32920090			2020	Impacts of fish oil on the gut microbiota of rats with alcoholic liver damage, Chen,Y.-L.; Shirakawa,H. et al., (2020), The Journal of Nutritional Biochemistry	An increased population of Alistipes was also observed in obesity-related metabolic abnormalities and depression [ , ].	Medscan			info:pmid/32920090#body:156		Impacts of fish oil on the gut microbiota of rats with alcoholic liver damage
FunctionalAssociation: depression ---- obesity	Kim,K.-H.;Park,S.-A.				10.1016/j.ctim.2018.06.008			0965-2299	Complementary Therapies in Medicine	30012387:1080				S0965-2299(18)30433-3	30012387			2018	Horticultural therapy program for middle-aged women's depression, anxiety, and self-identify, Kim,K.-H.; Park,S.-A., (2018), Complementary Therapies in Medicine	Moreover, depression is associated with obesity and chronic medical diseases.	Medscan			info:pmid/30012387#body:81		Horticultural therapy program for middle-aged women's depression, anxiety, and self-identify
FunctionalAssociation: depression ---- obesity	Zhao,B.;Li,Z.;Wang,Y.;Ma,X.;Wang,X.;Wang,X.;Liang,Y.;Yang,X.;Sun,Y.;Song,M.;Guo,T.;Bao,T.;Fei,Y.				10.1016/j.ctim.2019.03.015			0965-2299	Complementary Therapies in Medicine	31331577:1090				S0965-2299(18)31202-0	31331577			2019	Can acupuncture combined with SSRIs improve clinical symptoms and quality of life in patients with depression? Secondary outcomes of a pragmatic randomized controlled trial, Zhao,B.; Li,Z. et al., (2019), Complementary Therapies in Medicine	Obesity increases the risk of depression and depression in turn predicts the development of obesity.	Medscan			info:pmid/31331577#body:91		Can acupuncture combined with SSRIs improve clinical symptoms and quality of life in patients with depression? Secondary outcomes of a pragmatic randomized controlled trial
FunctionalAssociation: depression ---- obesity	Hadi,A.;Sepandi,M.;Marx,W.;Moradi,S.;Parastouei,K.				10.1016/j.ctim.2019.102216			0965-2299	Complementary Therapies in Medicine	31780038:1002				S0965-2299(19)31115-X	31780038			2019	Clinical and psychological responses to synbiotic supplementation in obese or overweight adults: A randomized clinical trial, Hadi,A.; Sepandi,M. et al., (2019), Complementary Therapies in Medicine	Furthermore, individuals with obesity have a higher risk of numerous metabolic derangements including type 2 diabetes, atherosclerosis, cardiovascular diseases, non-alcoholic fatty liver disease, osteoarthritis, reproductive problems and some forms of cancer. , Obesity also has a negative effect on self-esteem and is bi-directionally associated with depression. , Lifestyle and pharmacological int…	Medscan			info:pmid/31780038#body:3		Clinical and psychological responses to synbiotic supplementation in obese or overweight adults: A randomized clinical trial
FunctionalAssociation: depression ---- obesity	Hao,M.;Li,Y.;Liu,L.;Yuan,X.;Gao,Y.;Guan,Z.;Li,W.				10.1016/j.bmc.2017.08.013			0968-0896	Bioorganic & Medicinal Chemistry	28818460:1001				S0968-0896(17)31336-6	28818460			2017	The design and synthesis of a novel compound of berberine and baicalein that inhibits the efficacy of lipid accumulation in 3T3-L1 adipocytes, Hao,M.; Li,Y. et al., (2017), Bioorganic & Medicinal Chemistry	Obesity is a major risk factor for a number of chronic diseases, particularly cardiovascular diseases, type 2 diabetes, obstructive sleep apnea, cancer, osteoarthritis and depression.	Medscan			info:pmid/28818460#body:2		The design and synthesis of a novel compound of berberine and baicalein that inhibits the efficacy of lipid accumulation in 3T3-L1 adipocytes
FunctionalAssociation: depression ---- obesity	Huang,C.-W.;Tang,W.J.;Liu,Y.-Y.;Tsai,C.-Y.;Yeh,T.-S.;Liu,K.-H.				10.1016/j.asjsur.2018.06.003			1015-9584	Asian Journal of Surgery	30585171:1101				S1015-9584(18)30252-5	30585171			2019	Predicted weight loss result of laparoscopic sleeve gastrectomy: Review of the first 82 consecutive patients in an Asian bariatric unit, Huang,C.-W.; Tang,W.J. et al., (2019), Asian Journal of Surgery	Obesity is frequently associated with depression, anxiety, or eating disorders.	Medscan			info:pmid/30585171#body:102		Predicted weight loss result of laparoscopic sleeve gastrectomy: Review of the first 82 consecutive patients in an Asian bariatric unit
FunctionalAssociation: depression ---- obesity	Ertel,K.A.;Huang,T.;Rifas-Shiman,S.L.;Kleinman,K.;Rich-Edwards,J.;Oken,E.;James-Todd,T.				10.1016/j.annepidem.2017.10.007			1047-2797	Annals of Epidemiology	29110970:1006				S1047-2797(17)30082-0	29110970			2017	Perinatal weight and risk of prenatal and postpartum depressive symptoms, Ertel,K.A.; Huang,T. et al., (2017), Annals of Epidemiology	Numerous studies suggest that obesity is a risk factor for depression and Elevated depressive symptoms in nonpregnant populations ; however, little is known about the relation between weight and depressive symptoms in the perinatal period.	Medscan	74: 'EDS ' -> 'Elevated depressive symptoms '		info:pmid/29110970#body:7		Perinatal weight and risk of prenatal and postpartum depressive symptoms
FunctionalAssociation: depression ---- obesity	Huang,B.;Huang,Z.;Tan,J.;Xu,H.;Deng,K.;Cheng,J.;Ren,Z.;Gong,X.;Gao,Y.				10.1016/j.jdiacomp.2020.107764			1056-8727	Journal of Diabetes and Its Complications	33616042:1009				S1056-8727(20)30545-6	33616042			2021	The mediating and interacting role of physical activity and sedentary behavior between diabetes and depression in people with obesity in United States, Huang,B.; Huang,Z. et al., (2021), Journal of Diabetes and Its Complications	Many studies have showed that obesity is a common risk factor for diabetes and depression and can largely be prevented by accomplishing high levels of PA and low energy-dense dietary.	Medscan			info:pmid/33616042#body:10		The mediating and interacting role of physical activity and sedentary behavior between diabetes and depression in people with obesity in United States
FunctionalAssociation: depression ---- obesity	Davis,M.B.;Jarvie,J.;Gambahaya,E.;Lindenfeld,J.;Kao,D.				10.1016/j.cardfail.2020.12.022			1071-9164	Journal of Cardiac Failure	33388467:1094				S1071-9164(20)31594-3	33388467			2021	Risk Prediction for Peripartum Cardiomyopathy in Delivering Mothers: A Validated Risk Model, Davis,M.B.; Jarvie,J. et al., (2021), Journal of Cardiac Failure	Depression may also be associated with less healthy behaviors such as smoking and obesity ; however, our study revealed that mood disorders remained independently associated with a diagnosis of Peripartum cardiomyopathy when controlled for common comorbidities.	Medscan	194: 'PPCM ' -> 'Peripartum cardiomyopathy '		info:pmid/33388467#body:95		Risk Prediction for Peripartum Cardiomyopathy in Delivering Mothers: A Validated Risk Model
FunctionalAssociation: depression ---- obesity	Gott,M.L.;Osterdahl,P.R.;Connors,C.;Slotman,G.				10.1016/j.jamcollsurg.2019.08.052			1072-7515	Journal of the American College of Surgeons	100256874:1000				S1072-7515(19)30508-3				2019	Bariatric Surgery Does Not Resolve Underlying Psychological/Behavioral Problems in Patients with Morbid Obesity: Analysis of 166,601 Patients, Gott,M.L.; Osterdahl,P.R. et al., (2019), Journal of the American College of Surgeons	Obesity is intimately related with depression and other psychological problems.	Medscan			info:doi/10.1016/j.jamcollsurg.2019.08.052#body:1		Bariatric Surgery Does Not Resolve Underlying Psychological/Behavioral Problems in Patients with Morbid Obesity: Analysis of 166,601 Patients
FunctionalAssociation: depression ---- obesity	Wu,F.;Guo,X.;Zhang,M.;Ou,Z.;Wu,D.;Deng,L.;Lu,Z.;Zhang,J.;Deng,G.;Chen,S.;Li,S.;Yi,J.;Peng,Y.				10.1016/j.anaerobe.2019.102138			1075-9964	Anaerobe	31830598:1104		gastrointestinal tract		S1075-9964(19)30210-0	31830598			2020	An Akkermansia muciniphila subtype alleviates high-fat diet-induced metabolic disorders and inhibits the neurodegenerative process in mice, Wu,F.; Guo,X. et al., (2020), Anaerobe	Obesity was found to initiate or aggravate depression by producing a large amount of proinflammatory factors to decrease 5-hydroxytryptamine signal activation [ ] 5-hydroxytryptamine functions as a key neurotransmitter at both terminals of the brain-gut axis.	Medscan			info:pmid/31830598#body:105		An Akkermansia muciniphila subtype alleviates high-fat diet-induced metabolic disorders and inhibits the neurodegenerative process in mice
FunctionalAssociation: depression ---- obesity	Elizondo-Montemayor,L.;Hernández-Escobar,C.;Lara-Torre,E.;Nieblas,B.;Gómez-Carmona,M.				10.1016/j.jpag.2016.02.007			1083-3188	Journal of Pediatric and Adolescent Gynecology	26915924:1027				S1083-3188(16)00182-0	26915924			2017	Gynecologic and Obstetric Consequences of Obesity in Adolescent Girls, Elizondo-Montemayor,L.; Hernández-Escobar,C. et al., (2017), Journal of Pediatric and Adolescent Gynecology	Longitudinal studies have found that depression in youth is a risk factor for obesity later in life.	Medscan			info:pmid/26915924#body:28		Gynecologic and Obstetric Consequences of Obesity in Adolescent Girls
FunctionalAssociation: depression ---- obesity	Çoban,G.;Tulacı,D.;Adanır,A.S.;Önder,A.				10.1016/j.jpag.2019.07.008			1083-3188	Journal of Pediatric and Adolescent Gynecology	31362114:1083			Homo sapiens	S1083-3188(19)30248-7	31362114			2019	Psychiatric Disorders, Self-Esteem, and Quality of Life in Adolescents with Polycystic Ovary Syndrome, Çoban,G.; Tulacı,D. et al., (2019), Journal of Pediatric and Adolescent Gynecology	Adolescent women with Polycystic ovary syndrome have a high risk for depression and anxiety disorders, which is related to weight gain, obesity, and clinical findings of hyperandrogenism.	Medscan	22: 'PCOS ' -> 'Polycystic ovary syndrome '		info:pmid/31362114#body:84		Psychiatric Disorders, Self-Esteem, and Quality of Life in Adolescents with Polycystic Ovary Syndrome
FunctionalAssociation: depression ---- obesity	Geng,C.;Hao,G.;Yi,Q.;Guo,Y.;Chen,D.;Han,W.;Zhang,J.;Yang,M.;Jiang,P.				10.1016/j.prostaglandins.2020.106464			1098-8823	Prostaglandins and Other Lipid Mediators	32464175:1004				S1098-8823(20)30057-5	32464175			2020	The impact of Dl-3-n-butylphthalide on the lipidomics of the hippocampus in a rat model of lipopolysaccharide-induced depression, Geng,C.; Hao,G. et al., (2020), Prostaglandins and Other Lipid Mediators	In addition, it is a common phenomenon that depression is often a comorbidity of several chronic inflammatory diseases including cardiovascular disease, obesity, chronic pain, metabolic syndrome, asthma, and rheumatoid arthritis [ ].	Medscan			info:pmid/32464175#body:5		The impact of Dl-3-n-butylphthalide on the lipidomics of the hippocampus in a rat model of lipopolysaccharide-induced depression
FunctionalAssociation: depression ---- obesity	Alshammari,M.A.;Khan,M.R.;Majid Mahmood,H.;Alshehri,A.O.;Alasmari,F.F.;Alqahtani,F.M.;Alasmari,A.F.;Alsharari,S.D.;Alhossan,A.;Ahmad,S.F.;Nadeem,A.;Alshammari,T.K.				10.1016/j.jsps.2020.04.001			1319-0164	Saudi Pharmaceutical Journal	32435144:1130				S1319-0164(20)30079-7	32435144			2020	Systemic TNF-α blockade attenuates anxiety and depressive-like behaviors in db/db mice through downregulation of inflammatory signaling in peripheral immune cells, Alshammari,M.A.; Khan,M.R. et al., (2020), Saudi Pharmaceutical Journal	Therefore, IL-17A may be a common link between obesity-induced forms of depression.	Medscan			info:pmid/32435144#body:131		Systemic TNF-α blockade attenuates anxiety and depressive-like behaviors in db/db mice through downregulation of inflammatory signaling in peripheral immune cells
FunctionalAssociation: depression ---- obesity	Park,A.				10.1016/j.mpmed.2018.12.010			1357-3039	Medicine	100274696:1101				S1357-3039(18)30315-3				2019	Pathophysiology and aetiology and medical consequences of obesity, Park,A., (2019), Medicine	Finally, obesity is associated with mental health disease, in particular depression.	Medscan			info:doi/10.1016/j.mpmed.2018.12.010#body:102		Pathophysiology and aetiology and medical consequences of obesity
FunctionalAssociation: depression ---- obesity	Hagen,K.B.;Aas,T.;Kvaløy,J.T.;Søiland,H.;Lind,R.				10.1016/j.ejon.2017.11.003			1462-3889	European Journal of Oncology Nursing	29353628:1015			Homo sapiens	S1462-3889(17)30242-9	29353628			2018	Diet in women with breast cancer compared to healthy controls - What is the difference?, Hagen,K.B.; Aas,T. et al., (2018), European Journal of Oncology Nursing	Also, a more recent study showed that depression is more prevalent in women with breast cancer compared to the general female population, and is a high risk for development of obesity and cardiovascular disease ( ). , investigating 28 women with breast cancer in their first year of treatment, reported that increased intake of fruit and vegetables, a reduced alcohol consumption, and lower intake o…	Medscan			info:pmid/29353628#body:16		Diet in women with breast cancer compared to healthy controls - What is the difference?
FunctionalAssociation: depression ---- obesity	Giovannini,S.;Macchi,C.;Liperoti,R.;Laudisio,A.;Coraci,D.;Loreti,C.;Vannetti,F.;Onder,G.;Padua,L.;Bonaccorsi,G.;Boni,R.;CastagnolI,C.;Cecchi,F.;Cesari,F.;Epifani,F.;Frandi,R.;Giusti,B.;Luisi,M.L.E.;Marcucci,R.;Molino-Lova,R.;Paperini,A.;Razzolini,L.;Sofi				10.1016/j.jamda.2019.01.128			1525-8610	Journal of the American Medical Directors Association	30852165:1081			Homo sapiens	S1525-8610(19)30155-0	30852165			2019	Association of Body Fat With Health-Related Quality of Life and Depression in Nonagenarians: The Mugello Study, Giovannini,S.; Macchi,C. et al., (2019), Journal of the American Medical Directors Association	Body dissatisfaction and perceived weight discrimination, 2 possible documented mechanisms by which obesity may promote depression, are prevalent among women.	Medscan			info:pmid/30852165#body:82		Association of Body Fat With Health-Related Quality of Life and Depression in Nonagenarians: The Mugello Study
FunctionalAssociation: depression ---- obesity	Salas,J.;Scherrer,J.F.;Ahmedani,B.K.;Copeland,L.A.;Bucholz,K.K.;Sullivan,M.D.;Burroughs,T.;Schneider,F.D.;Lustman,P.J.				10.1016/j.jpain.2017.09.004			1526-5900	Journal of Pain	29030323:1133				S1526-5900(17)30730-7	29030323			2018	Gender and the Association between Long-Term Prescription Opioid Use and New-Onset Depression, Salas,J.; Scherrer,J.F. et al., (2018), Journal of Pain	Military sexual trauma is associated with obesity, which in turn is associated with depression, persistent pain, and consequently, opioid use.	Medscan			info:pmid/29030323#body:134		Gender and the Association between Long-Term Prescription Opioid Use and New-Onset Depression
FunctionalAssociation: depression ---- obesity	Garvey,W.T.;Mechanick,J.I.;Brett,E.M.;Garber,A.J.;Hurley,D.L.;Jastreboff,A.M.;Nadolsky,K.;Pessah-Pollack,R.;Plodkowski,R.				10.4158/EP161365.GL			1530-891X	Endocrine Practice	27219496:2242				S1530-891X(20)44630-0	27219496			2016	American Association of Clinical Endocrinologists and American College of Endocrinology Comprehensive Clinical Practice Guidelines Formedical Care of Patients with Obesity, Garvey,W.T.; Mechanick,J.I. et al., (2016), Endocrine Practice	A recent meta-analysis of 15 studies (N = 58,745) found that obesity increased risk for depression and that depression increased the odds of developing obesity ( ).	Medscan			info:pmid/27219496#body:1243		American Association of Clinical Endocrinologists and American College of Endocrinology Comprehensive Clinical Practice Guidelines Formedical Care of Patients with Obesity
FunctionalAssociation: depression ---- obesity	Loos,R.J.F.;Janssens,A.C.J.W.				10.1016/j.cmet.2017.02.013			1550-4131	Cell Metabolism	28273476:1069				S1550-4131(17)30103-1	28273476			2017	Predicting Polygenic Obesity Using Genetic Information, Loos,R.J.F.; Janssens,A.C.J.W., (2017), Cell Metabolism	Obesity increases the risk of type 2 diabetes ( ), cardiovascular disease ( ), some cancers ( ), depression ( ), and premature mortality ( ).	Medscan			info:pmid/28273476#body:70		Predicting Polygenic Obesity Using Genetic Information
FunctionalAssociation: depression ---- obesity	Tussing-Humphreys,L.;Lamar,M.;Blumenthal,J.A.;Babyak,M.;Fantuzzi,G.;Blumstein,L.;Schiffer,L.;Fitzgibbon,M.L.				10.1016/j.cct.2017.06.003			1551-7144	Contemporary Clinical Trials	28600159:1204				S1551-7144(16)30496-7	28600159			2017	Building research in diet and cognition: The BRIDGE randomized controlled trial, Tussing-Humphreys,L.; Lamar,M. et al., (2017), Contemporary Clinical Trials	Although, there is some controversy regarding an independent association between excess adiposity and cognitive functioning given many of the existing studies have failed to account for the effect of obesity-related comorbidities (i.e., CVD, depression) that also can adversely influence cognition .	Medscan			info:pmid/28600159#body:205		Building research in diet and cognition: The BRIDGE randomized controlled trial
FunctionalAssociation: depression ---- obesity	Dama,M.;Van Lieshout,R.J.;Mattina,G.;Steiner,M.				10.1016/j.jogc.2017.09.027			1701-2163	Journal of Obstetrics and Gynaecology Canada	29307706:1042				S1701-2163(17)30570-4	29307706			2018	Iron Deficiency and Risk of Maternal Depression in Pregnancy: An Observational Study, Dama,M.; Van Lieshout,R.J. et al., (2018), Journal of Obstetrics and Gynaecology Canada	Pre-pregnancy BMI was dichotomized at ≥25 kg/m2 because research suggests that overweight or obesity status is associated with both iron deficiency and depression.	Medscan			info:pmid/29307706#body:43		Iron Deficiency and Risk of Maternal Depression in Pregnancy: An Observational Study
FunctionalAssociation: depression ---- obesity	Mahutte,N.;Kamga-Ngande,C.;Sharma,A.;Sylvestre,C.				10.1016/j.jogc.2018.04.030			1701-2163	Journal of Obstetrics and Gynaecology Canada	29921431:1157				S1701-2163(18)30369-4	29921431			2018	Obesity and Reproduction, Mahutte,N.; Kamga-Ngande,C. et al., (2018), Journal of Obstetrics and Gynaecology Canada	Obesity has been associated with poor body image, low self-esteem, depression and anxiety, all of which may influence binge eating.	Medscan			info:pmid/29921431#body:158		Obesity and Reproduction
FunctionalAssociation: depression ---- obesity	Bagherniya,M.;Khayyatzadeh,S.S.;Avan,A.;Safarian,M.;Nematy,M.;Ferns,G.A.;Mokhber,N.;Ghayour-Mobarhan,M.				10.1016/j.dsx.2017.04.005			1871-4021	Diabetes & Metabolic Syndrome: Clinical Research & Reviews	28420578:1072				S1871-4021(17)30078-4	28420578			2017	Metabolic syndrome and its components are related to psychological disorders: A population based study, Bagherniya,M.; Khayyatzadeh,S.S. et al., (2017), Diabetes & Metabolic Syndrome: Clinical Research & Reviews	Both depression and anxiety significantly associated with obesity, which confirm the results of previous studies showed that both anxiety and depression cause weight gain .	Medscan			info:pmid/28420578#body:73		Metabolic syndrome and its components are related to psychological disorders: A population based study
FunctionalAssociation: depression ---- obesity	Rashidi,H.;Erfanifar,A.;Latifi,S.M.;Payami,S.P.;Aleali,A.M.				10.1016/j.dsx.2018.05.021			1871-4021	Diabetes & Metabolic Syndrome: Clinical Research & Reviews	30641697:1000			Homo sapiens	S1871-4021(18)30192-9	30641697			2019	Incidence of obesity, overweight and hypertension in children and adolescents in Ahvaz southwest of IRAN: Five-years study, Rashidi,H.; Erfanifar,A. et al., (2019), Diabetes & Metabolic Syndrome: Clinical Research & Reviews	Obesity is associated with problems such as depression, becoming antisocial, decreased self-esteem, and frustration in children [ ].	Medscan			info:pmid/30641697#body:1		Incidence of obesity, overweight and hypertension in children and adolescents in Ahvaz southwest of IRAN: Five-years study
FunctionalAssociation: depression ---- obesity	Chu,D.-T.;Minh Nguyet,N.T.;Nga,V.T.;Thai Lien,N.V.;Vo,D.D.;Lien,N.;Nhu Ngoc,V.T.;Son,L.H.;Le,D.-H.;Nga,V.B.;Van Tu,P.;Van To,T.;Ha,L.S.;Tao,Y.;Pham,V.-H.				10.1016/j.dsx.2018.07.015			1871-4021	Diabetes & Metabolic Syndrome: Clinical Research & Reviews	30641689:1019				S1871-4021(18)30282-0	30641689			2019	An update on obesity: Mental consequences and psychological interventions, Chu,D.-T.; Minh Nguyet,N.T. et al., (2019), Diabetes & Metabolic Syndrome: Clinical Research & Reviews	Furthermore, some researches indicated that obesity is the cause of depression [ , , , ].	Medscan			info:pmid/30641689#body:20		An update on obesity: Mental consequences and psychological interventions
FunctionalAssociation: depression ---- obesity	Chu,D.-T.;Minh Nguyet,N.T.;Nga,V.T.;Thai Lien,N.V.;Vo,D.D.;Lien,N.;Nhu Ngoc,V.T.;Son,L.H.;Le,D.-H.;Nga,V.B.;Van Tu,P.;Van To,T.;Ha,L.S.;Tao,Y.;Pham,V.-H.				10.1016/j.dsx.2018.07.015			1871-4021	Diabetes & Metabolic Syndrome: Clinical Research & Reviews	30641689:1029				S1871-4021(18)30282-0	30641689			2019	An update on obesity: Mental consequences and psychological interventions, Chu,D.-T.; Minh Nguyet,N.T. et al., (2019), Diabetes & Metabolic Syndrome: Clinical Research & Reviews	body image disturbance with obesity was associated with depression [ ], and the association between obesity and depression no longer existed after controlling body image disturbance [ ].	Medscan	0: 'BID ' -> 'body image disturbance ' 159: 'BID ' -> 'body image disturbance '		info:pmid/30641689#body:30		An update on obesity: Mental consequences and psychological interventions
FunctionalAssociation: depression ---- obesity	Malmir,H.;Mirzababaei,A.;Moradi,S.;Rezaei,S.;Mirzaei,K.;Dadfarma,A.				10.1016/j.dsx.2019.01.027			1871-4021	Diabetes & Metabolic Syndrome: Clinical Research & Reviews	31336451:1006				S1871-4021(19)30006-2	31336451			2019	Metabolically healthy status and BMI in relation to depression: A systematic review of observational studies, Malmir,H.; Mirzababaei,A. et al., (2019), Diabetes & Metabolic Syndrome: Clinical Research & Reviews	Obesity is an established risk factor for mental disorders and depression [ ].	Medscan			info:pmid/31336451#body:7		Metabolically healthy status and BMI in relation to depression: A systematic review of observational studies
FunctionalAssociation: depression ---- obesity	Malmir,H.;Mirzababaei,A.;Moradi,S.;Rezaei,S.;Mirzaei,K.;Dadfarma,A.				10.1016/j.dsx.2019.01.027			1871-4021	Diabetes & Metabolic Syndrome: Clinical Research & Reviews	31336451:1059				S1871-4021(19)30006-2	31336451			2019	Metabolically healthy status and BMI in relation to depression: A systematic review of observational studies, Malmir,H.; Mirzababaei,A. et al., (2019), Diabetes & Metabolic Syndrome: Clinical Research & Reviews	In Philips et al. study, risk of depression was associated with metabolically unhealthy obese by NCEP ATP3 [OR = 1.83(1.14, 2.92)] and Wildman criteria [OR = 1.82(1.12, 2.96)] [ ].	Medscan	64: 'MUHO ' -> 'metabolically unhealthy obese '		info:pmid/31336451#body:60		Metabolically healthy status and BMI in relation to depression: A systematic review of observational studies
FunctionalAssociation: depression ---- obesity	Lu,C.-W.;Chang,C.-J.;Yang,Y.-C.;Lin,W.-Y.;Huang,K.-C.				10.1016/j.orcp.2018.07.007			1871-403X	Obesity Research & Clinical Practice	30033356:1098				S1871-403X(18)30244-8	30033356			2018	Multicentre, placebo-controlled trial of lorcaserin for weight management in Chinese population, Lu,C.-W.; Chang,C.-J. et al., (2018), Obesity Research & Clinical Practice	First, we excluded diabetes mellitus, depression, binge eating, and few medical conditions which often related to obesity.	Medscan			info:pmid/30033356#body:99		Multicentre, placebo-controlled trial of lorcaserin for weight management in Chinese population
FunctionalAssociation: depression ---- obesity	Lee,J.;Shin,A.;Cho,S.;Choi,J.-Y.;Kang,D.;Lee,J.-K.				10.1016/j.orcp.2020.04.003			1871-403X	Obesity Research & Clinical Practice	32418738:1089			Homo sapiens	S1871-403X(19)30352-7	32418738			2020	Marital status and the prevalence of obesity in a Korean population, Lee,J.; Shin,A. et al., (2020), Obesity Research & Clinical Practice	In Korea, women are more likely to experience depression than men, which is known to be associated with obesity .	Medscan			info:pmid/32418738#body:90		Marital status and the prevalence of obesity in a Korean population
FunctionalAssociation: depression ---- obesity	Xu,J.;Wu,Q.;Zhang,Y.;Pei,C.				10.1016/j.esxm.2019.06.003			2050-1161	Sexual Medicine	31302076:1002				S2050-1161(19)30049-2	31302076			2019	Effect of Bariatric Surgery on Male Sexual Function: A Meta-Analysis and Systematic Review, Xu,J.; Wu,Q. et al., (2019), Sexual Medicine	Obesity is a worldwide public problem, often associated with diabetes, cardiovascular disease, depression, sleep apnea syndrome, and other chronic diseases.	Medscan			info:pmid/31302076#body:3		Effect of Bariatric Surgery on Male Sexual Function: A Meta-Analysis and Systematic Review
FunctionalAssociation: depression ---- obesity	Xu,J.;Wu,Q.;Zhang,Y.;Pei,C.				10.1016/j.esxm.2019.06.003			2050-1161	Sexual Medicine	31302076:1011				S2050-1161(19)30049-2	31302076			2019	Effect of Bariatric Surgery on Male Sexual Function: A Meta-Analysis and Systematic Review, Xu,J.; Wu,Q. et al., (2019), Sexual Medicine	In addition to obesity itself, obesity-related comorbidities, such as diabetes, coronary heart disease, hypertension, and depression, are risk factors for male sexual dysfunction.	Medscan			info:pmid/31302076#body:12		Effect of Bariatric Surgery on Male Sexual Function: A Meta-Analysis and Systematic Review
FunctionalAssociation: depression ---- obesity	Liu,X.;Hollingworth,S.;Williams,G.;Martin,J.;Kostner,K.;Crompton,D.;Xue,C.;Vitetta,L.				10.1016/j.jtcms.2017.09.006			2095-7548	Journal of Traditional Chinese Medical Sciences	100371127:1001				S2095-7548(16)30176-4				2018	Use of complementary and alternative medicines in people with depression and central obesity: Findings from a Tai Chi and Qigong study, Liu,X.; Hollingworth,S. et al., (2018), Journal of Traditional Chinese Medical Sciences	Depression is an independent risk factor for heart disease with growing evidence of a bidirectional relationship between depression and a range of physical illnesses, especially heart disease, stroke, type 2 diabetes , cancer, arthritis, osteoporosis, and obesity.	Medscan	217: '(T2D)' -> ''		info:doi/10.1016/j.jtcms.2017.09.006#body:2		Use of complementary and alternative medicines in people with depression and central obesity: Findings from a Tai Chi and Qigong study
FunctionalAssociation: depression ---- obesity	Yang,N.Y.;Wolever,R.Q.;Roberts,R.;Perlman,A.;Dolor,R.J.;Abrams,D.I.;Ginsburg,G.S.;Simmons,L.A.				10.1016/j.aimed.2017.02.003			2212-9588	Advances in Integrative Medicine	100385544:1110			Homo sapiens	S2212-9588(16)30095-7				2017	Integrative health care services utilization as a function of body mass index: A BraveNet practice-based research network study, Yang,N.Y.; Wolever,R.Q. et al., (2017), Advances in Integrative Medicine	Obesity also has been shown to increase the risk of onset of depression , and compared to underweight/normal and overweight patients, obese patients in our study had greater depressive symptoms.	Medscan			info:doi/10.1016/j.aimed.2017.02.003#body:111		Integrative health care services utilization as a function of body mass index: A BraveNet practice-based research network study
FunctionalAssociation: depression ---- obesity	Goudarzi,H.;Konno,S.;Kimura,H.;Makita,H.;Matsumoto,M.;Takei,N.;Kimura,H.;Shimizu,K.;Suzuki,M.;Ito,Y.M.;Nishimura,M.				10.1016/j.jaip.2018.11.014			2213-2198	The Journal of Allergy and Clinical Immunology: In Practice	30476681:1030				S2213-2198(18)30741-4	30476681			2019	Impact of Abdominal Visceral Adiposity on Adult Asthma Symptoms, Goudarzi,H.; Konno,S. et al., (2019), The Journal of Allergy and Clinical Immunology: In Practice	Furthermore, we assessed the well-known obesity-associated comorbidities, such as GERD, depression, and daytime somnolence, to evaluate the potential explanation for the impact of obesity on asthma symptoms.	Medscan			info:pmid/30476681#body:31		Impact of Abdominal Visceral Adiposity on Adult Asthma Symptoms
FunctionalAssociation: depression ---- obesity	Alur-Gupta,S.;Boland,M.R.;Barnhart,K.T.;Sammel,M.D.;Dokras,A.				10.1016/j.ajog.2020.08.048			0002-9378	American Journal of Obstetrics and Gynecology	32835722:1065			Homo sapiens	S0002-9378(20)30876-0	32835722			2021	Postpartum complications increased in women with polycystic ovary syndrome, Alur-Gupta,S.; Boland,M.R. et al., (2021), American Journal of Obstetrics and Gynecology	Approximately 70% of women with polycystic ovary syndrome in the United States are obese, and obesity is also associated with depression and cardiovascular disease , ; therefore, the interaction between obesity and outcomes was studied.	Medscan	32: 'PCOS ' -> 'polycystic ovary syndrome ' 141: 'CVD ' -> 'cardiovascular disease '		info:pmid/32835722#body:66		Postpartum complications increased in women with polycystic ovary syndrome
FunctionalAssociation: depression ---- obesity	Woolley,S.;Goethe,J.W.;Golden,J.C.;Blanchard,B.E.;Howard,J.				10.1016/j.biopsych.2018.02.455			0006-3223	Biological Psychiatry	100011434:1012				S0006-3223(18)30557-2				2018	T119. Risk of Insulin Resistance and Obesity Associated With Depression, Inflammation and Satiety Among Young Adults, Woolley,S.; Goethe,J.W. et al., (2018), Biological Psychiatry	Regression analyses suggested that substantially elevated risks of both insulin resistance and obesity are associated with depression and inflammation after controlling for a broad range of potential confounders.	Medscan	72: 'IR ' -> 'insulin resistance '		info:doi/10.1016/j.biopsych.2018.02.455#body:13		T119. Risk of Insulin Resistance and Obesity Associated With Depression, Inflammation and Satiety Among Young Adults
FunctionalAssociation: depression ---- obesity	Hidese,S.;Asano,S.;Saito,K.;Sasayama,D.;Kunugi,H.				10.1016/j.jpsychires.2018.02.009			0022-3956	Journal of Psychiatric Research	29567524:1002				S0022-3956(17)30798-7	29567524			2018	Association of depression with body mass index classification, metabolic disease, and lifestyle: A web-based survey involving 11,876 Japanese people, Hidese,S.; Asano,S. et al., (2018), Journal of Psychiatric Research	Consequently, among body mass index classifications (i.e., underweight, normal, overweight, and obese), obesity has recently been deemed as a part of the spectrum of neuropsychological diseases related to depression ( ) and has been demonstrated to increase the risk of depression ( ).	Medscan	36: '(BMI) ' -> ''		info:pmid/29567524#body:3		Association of depression with body mass index classification, metabolic disease, and lifestyle: A web-based survey involving 11,876 Japanese people
FunctionalAssociation: depression ---- obesity	Farzi,A.;Hassan,A.M.;Zenz,G.;Holzer,P.				10.1016/j.mam.2018.11.003			0098-2997	Molecular Aspects of Medicine	30513310:1029				S0098-2997(18)30074-8	30513310			2019	Diabesity and mood disorders: Multiple links through the microbiota-gut-brain axis, Farzi,A.; Hassan,A.M. et al., (2019), Molecular Aspects of Medicine	Depression and stressful life events increase the risk of obesity and metabolic syndrome ( ; ; ; ).	Medscan			info:pmid/30513310#body:30		Diabesity and mood disorders: Multiple links through the microbiota-gut-brain axis
FunctionalAssociation: depression ---- obesity	Raatikainen,I.;Vanhala,M.;Mäntyselkä,P.;Heinonen,A.;Kautiainen,H.;Koponen,H.;Korniloff,K.				10.1016/j.ejpsy.2020.12.005			0213-6163	The European Journal of Psychiatry	100133400:1005				S0213-6163(20)30113-0				2021	Relationship between physical activity and predicted home presenteeism among participants with depressive symptoms with and without clinical depression. Findings from Finnish Depression and Metabolic Syndrome in Adults (FDMSA) study, Raatikainen,I.; Vanhala,M. et al., (2021), The European Journal of Psychiatry	Depression can also increase the risk for many somatic diseases, such as obesity, diabetes and cardiovascular diseases.	Medscan			info:doi/10.1016/j.ejpsy.2020.12.005#body:6		Relationship between physical activity and predicted home presenteeism among participants with depressive symptoms with and without clinical depression. Findings from Finnish Depression and Metabolic Syndrome in Adults (FDMSA) study
FunctionalAssociation: depression ---- obesity	Stanikova,D.;Luck,T.;Bae,Y.J.;Thiery,J.;Ceglarek,U.;Engel,C.;Enzenbach,C.;Wirkner,K.;Stanik,J.;Kratzsch,J.;Riedel-Heller,S.G.				10.1016/j.psyneuen.2017.10.025			0306-4530	Psychoneuroendocrinology	29107881:1148				S0306-4530(17)30419-5	29107881			2018	Increased estrogen level can be associated with depression in males, Stanikova,D.; Luck,T. et al., (2018), Psychoneuroendocrinology	The finding of an association between estradiol and depression with no association with increased body mass index observed in both studies might suggest that mechanisms other than overweight or obesity might also be affecting the levels of estradiol and can be associated with depression in men.	Medscan	98: 'BMI ' -> 'body mass index '		info:pmid/29107881#body:149		Increased estrogen level can be associated with depression in males
FunctionalAssociation: depression ---- obesity	Fábrega-Cuadros,R.;Cruz-Díaz,D.;Martínez-Amat,A.;Aibar-Almazán,A.;Redecillas-Peiró,M.T.;Hita-Contreras,F.				10.1016/j.maturitas.2020.06.019			0378-5122	Maturitas	33158481:1011				S0378-5122(20)30308-X	33158481			2020	Associations of sleep and depression with obesity and sarcopenia in middle-aged and older adults, Fábrega-Cuadros,R.; Cruz-Díaz,D. et al., (2020), Maturitas	The objective of the present study was to analyze if the quality and duration of sleep are, as well as depression, independently associated with sarcopenia, obesity, and sarcopenic obesity among community-dwelling Spanish middle-aged and older adults.	Medscan	170: 'SO ' -> 'sarcopenic obesity '		info:pmid/33158481#body:12		Associations of sleep and depression with obesity and sarcopenia in middle-aged and older adults
FunctionalAssociation: depression ---- obesity	Khayyal,M.T.;El-Hazek,R.M.;El-Sabbagh,W.A.;Frank,J.;Behnam,D.;Abdel-Tawab,M.				10.1016/j.nut.2018.03.055			0899-9007	Nutrition	30048884:1000		central nervous system		S0899-9007(18)30263-6	30048884			2018	Micellar solubilisation enhances the antiinflammatory activities of curcumin and boswellic acids in rats with adjuvant-induced arthritis, Khayyal,M.T.; El-Hazek,R.M. et al., (2018), Nutrition	Inflammation is one of the major causes of the development of various diseases like arthritis, cancer, cardiovascular disease, diabetes, obesity, osteoporosis, inflammatory bowel disease, asthma, and even central nervous system -related diseases such as depression and Parkinson's disease .	Medscan	228: '(CNS)' -> ''		info:pmid/30048884#body:1		Micellar solubilisation enhances the antiinflammatory activities of curcumin and boswellic acids in rats with adjuvant-induced arthritis
FunctionalAssociation: depression ---- obesity	Subermaniam,K.;Yow,Y.Y.;Lim,S.H.;Koh,O.H.;Wong,K.H.				10.1016/j.sjbs.2020.04.042			1319-562X	Saudi Journal of Biological Sciences	32489279:1002				S1319-562X(20)30164-9	32489279			2020	Malaysian macroalga Padina australis Hauck attenuates high dose corticosterone-mediated oxidative damage in PC12 cells mimicking the effects of depression, Subermaniam,K.; Yow,Y.Y. et al., (2020), Saudi Journal of Biological Sciences	Depression is a complex illness with many contributing factors, including cardiovascular disease, obesity, diabetes, cancer and cognitive impairment ( ).	Medscan			info:pmid/32489279#body:3		Malaysian macroalga Padina australis Hauck attenuates high dose corticosterone-mediated oxidative damage in PC12 cells mimicking the effects of depression
FunctionalAssociation: depression ---- obesity	Malmir,H.;Mirzababaei,A.;Moradi,S.;Rezaei,S.;Mirzaei,K.;Dadfarma,A.				10.1016/j.dsx.2019.01.027			1871-4021	Diabetes & Metabolic Syndrome: Clinical Research & Reviews	31336451:1064				S1871-4021(19)30006-2	31336451			2019	Metabolically healthy status and BMI in relation to depression: A systematic review of observational studies, Malmir,H.; Mirzababaei,A. et al., (2019), Diabetes & Metabolic Syndrome: Clinical Research & Reviews	In Philips et al. study, risk of depression was associated with metabolically unhealthy non-obese only by Wildman criteria [OR = 1.60(1.02, 2.50)] [ ].	Medscan	64: 'MUHNO ' -> 'metabolically unhealthy non-obese '		info:pmid/31336451#body:65		Metabolically healthy status and BMI in relation to depression: A systematic review of observational studies
FunctionalAssociation: depression ---- obesity	Azevedo,E.P.;Ivan,V.J.;Friedman,J.M.;Stern,S.A.				10.1016/j.biopsych.2021.07.015			0006-3223	Biological Psychiatry	100003385:1149			Homo sapiens	S0006-3223(21)01468-2				2021	Higher-Order Inputs Involved in Appetite Control, Azevedo,E.P.; Ivan,V.J. et al., (2021), Biological Psychiatry	While obesity is associated with depression, symptoms of depression may be alleviated following weight loss among patients on a diet or following bariatric surgery ( ).	Medscan			info:doi/10.1016/j.biopsych.2021.07.015#body:150		Higher-Order Inputs Involved in Appetite Control
FunctionalAssociation: depression ---- obesity	Khan,S.A.;Shahzad,U.;Zarak,M.S.;Channa,J.;Khan,I.;Ghani,M.O.A.				10.1007/s12265-020-09985-4	20200361239	1937-5395	1937-5387	Journal of Cardiovascular Translational Research	32198701:10719					32198701	2004811992		2021	Association of Depression with Subclinical Coronary Atherosclerosis: a Systematic Review, Khan,S.A.; Shahzad,U. et al., (2021), Journal of Cardiovascular Translational Research	Depression promotes obesity, which favors production of pro-inflammatory cytokines [61, 87].	Medscan			info:pmid/32198701#cont:720		Association of Depression with Subclinical Coronary Atherosclerosis: a Systematic Review
FunctionalAssociation: depression ---- obesity	Kelsey,M.;Pagidipati,N.;Kelsey,M.;Pagidipati,N.				10.1136/heartjnl-2021-319726	20210749309	1468-201X	1355-6037	Heart	34326134:10003					34326134	635622004		2021	Towards a personalised approach for obesity treatment: One size does not fit all, Kelsey,M.; Pagidipati,N. et al., (2021), Heart	Obesity is associated with numerous long-term health consequences, including malignancy, respiratory conditions, musculoskeletal stress, chronic pain, depression and cardiovascular disease.1	Medscan			info:pmid/34326134#cont:4		Towards a personalised approach for obesity treatment: One size does not fit all
FunctionalAssociation: depression ---- obesity	Wing,R.R.;Wing,R.R.				10.1002/oby.23158	20210468902	1930-739X	1930-7381	Obesity	33988896:10207					33988896	2011514299		2021	Does Lifestyle Intervention Improve Health of Adults with Overweight/Obesity and Type 2 Diabetes? Findings from the Look AHEAD Randomized Trial, Wing,R.R.; Wing,R.R., (2021), Obesity	diabetes and obesity independently increase the risk of depression and poorer quality of life (21).	Medscan			info:pmid/33988896#cont:208		Does Lifestyle Intervention Improve Health of Adults with Overweight/Obesity and Type 2 Diabetes? Findings from the Look AHEAD Randomized Trial
FunctionalAssociation: depression ---- obesity	Bruce,J.M.;Cozart,J.S.;Shook,R.P.;Ruppen,S.;Siengsukon,C.;Simon,S.;Befort,C.;Lynch,S.;Mahmoud,R.;Drees,B.;Norouzinia,A.N.;Bradish,T.;Posson,P.;Hibbing,P.R.;Bruce,A.S.				10.1016/j.cct.2021.10649510.1016/j.cct.2021.106495		1559-2030			34216814:3	Contemp Clin Trials				34216814			2021	Modifying Diet and Exercise in MS (MoDEMS): Study design and protocol for a telehealth weight loss intervention for adults with obesity & Multiple Sclerosis., Bruce,J.M.; Cozart,J.S. et al., (2021), Contemp Clin Trials	Multiple Sclerosis and obesity are independently associated with reduced mobility, increased fatigue, and depression.	Medscan	19: '(MS) ' -> ''		info:pmid/34216814#abs:4		Modifying Diet and Exercise in MS (MoDEMS): Study design and protocol for a telehealth weight loss intervention for adults with obesity & Multiple Sclerosis.
FunctionalAssociation: depression ---- obesity	Décarie-Spain,L.;Hryhorczuk,C.;Lau,D.;Jacob-Brassard,É.;Fisette,A.;Fulton,S.				10.1016/j.bbih.2021.10032410.1016/j.bbih.2021.100324		2666-3546			34589811:0	Brain Behav Immun Health				34589811			2021	Prolonged saturated, but not monounsaturated, high-fat feeding provokes anxiodepressive-like behaviors in female mice despite similar metabolic consequences., Décarie-Spain,L.; Hryhorczuk,C. et al., (2021), Brain Behav Immun Health	Obesity significantly increases the risk for anxiety and depression.	Medscan			info:pmid/34589811#abs:1		Prolonged saturated, but not monounsaturated, high-fat feeding provokes anxiodepressive-like behaviors in female mice despite similar metabolic consequences.
FunctionalAssociation: depression ---- obesity	de Wit,L.M.;van Straten,A.;van Herten,M.;Penninx,B.W.;Cuijpers,P.				10.1186/1471-2458-9-1410.1186/1471-2458-9-14		1471-2458			19144098:3	BMC Public Health				19144098			2009	Depression and body mass index, a u-shaped association., de Wit,L.M.; van Straten,A. et al., (2009), BMC Public Health	The present study investigates if a nonlinear (U-shaped) trend is preferable over a linear trend to describe the relationship between Body Mass Index and depression, which means that both underweight and obesity are associated with depression.	Medscan	134: 'BMI ' -> 'Body Mass Index '		info:pmid/19144098#abs:4		Depression and body mass index, a u-shaped association.
FunctionalAssociation: depression ---- obesity	Katsnelson,M.J.;Peterlin,B.L.;Rosso,A.L.;Alexander,G.M.;Erwin,K.L.				10.1111/j.1526-4610.2009.01400.x		1526-4610			19472442:5	Headache		Homo sapiens		19472442			2009	Self-reported vs measured body mass indices in migraineurs., Katsnelson,M.J.; Peterlin,B.L. et al., (2009), Headache	In addition, as depression has been shown to be associated with both migraine and obesity, information in regards to major depression utilizing the Patient Healthcare Questionnaire-9 was extracted as well.	Medscan			info:pmid/19472442#abs:6		Self-reported vs measured body mass indices in migraineurs.
FunctionalAssociation: depression ---- obesity	Marks,S.;Shaikh,U.;Hilty,D.M.;Cole,S.				10.1089/tmj.2008.015010.1089/tmj.2008.0150		1556-3669			20028189:8	Telemed J E Health		Homo sapiens		20028189			2009	Weight status of children and adolescents in a telepsychiatry clinic., Marks,S.; Shaikh,U. et al., (2009), Telemed J E Health	The most common psychiatric diagnoses in patients with available weight and height data who were overweight and obese were bipolar disorder (n = 20), depression (n = 18), and attention deficit/hyperactivity disorder (n = 17).	Medscan	175: 'ADHD ' -> 'attention deficit/hyperactivity disorder '		info:pmid/20028189#abs:9		Weight status of children and adolescents in a telepsychiatry clinic.
FunctionalAssociation: depression ---- obesity	Payne,M.E.				10.2217/ahe.09.90			1745-509X		20305797:2	Aging health				20305797			2010	Nutrition and late-life depression: etiological considerations., Payne,M.E., (2010), Aging health	Low folate levels, disturbed omega-3 fatty acid metabolism and obesity have been associated with depression, and may be causal factors.	Medscan			info:pmid/20305797#abs:3		Nutrition and late-life depression: etiological considerations.
FunctionalAssociation: depression ---- obesity	Shelton,R.C.;Miller,A.H.							1294-8322		21485745:5	Dialogues Clin Neurosci				21485745			2011	Inflammation in depression: is adiposity a cause?, Shelton,R.C.; Miller,A.H., (2011), Dialogues Clin Neurosci	Adiposity is associated with the development of depression, and depression is associated with adiposity, reflecting a potentional vicious cycle between these two conditions which appears to center around inflammation.	Medscan			info:pmid/21485745#abs:6		Inflammation in depression: is adiposity a cause?
FunctionalAssociation: depression ---- obesity	Penninx,B.W.;Milaneschi,Y.;Lamers,F.;Vogelzangs,N.				10.1186/1741-7015-11-12910.1186/1741-7015-11-129		1741-7015			23672628:2	BMC Med				23672628			2013	Understanding the somatic consequences of depression: biological mechanisms and the role of depression symptom profile., Penninx,B.W.; Milaneschi,Y. et al., (2013), BMC Med	Depression has been shown to subsequently increase the risk of, for example, cardiovascular, stroke, diabetes and obesity morbidity.	Medscan			info:pmid/23672628#abs:3		Understanding the somatic consequences of depression: biological mechanisms and the role of depression symptom profile.
FunctionalAssociation: depression ---- obesity	Hung,C.F.;Rivera,M.;Craddock,N.;Owen,M.J.;Gill,M.;Korszun,A.;Maier,W.;Mors,O.;Preisig,M.;Rice,J.P.;Rietschel,M.;Jones,L.;Middleton,L.;Aitchison,K.J.;Davis,O.S.;Breen,G.;Lewis,C.;Farmer,A.;McGuffin,P.				10.1192/bjp.bp.113.13041910.1192/bjp.bp.113.130419		1472-1465			24809401:0	Br J Psychiatry				24809401			2014	Relationship between obesity and the risk of clinically significant depression: Mendelian randomisation study., Hung,C.F.; Rivera,M. et al., (2014), Br J Psychiatry	Obesity has been shown to be associated with depression and it has been suggested that higher body mass index increases the risk of depression and other common mental disorders.	Medscan	110: '(BMI) ' -> ''		info:pmid/24809401#abs:1		Relationship between obesity and the risk of clinically significant depression: Mendelian randomisation study.
FunctionalAssociation: depression ---- obesity	Kurhe,Y.;Mahesh,R.;Gupta,D.				10.1007/s11064-014-1322-210.1007/s11064-014-1322-2		1573-6903			24816895:1	Neurochem Res		Mus musculus		24816895			2014	Effect of a selective cyclooxygenase type 2 inhibitor celecoxib on depression associated with obesity in mice: an approach using behavioral tests., Kurhe,Y.; Mahesh,R. et al., (2014), Neurochem Res	In the present study the potential of a selective cyclooxygenase inhibitor celecoxib (15 mg/kg p.o.) was investigated in depression associated with obesity in mice.	Medscan			info:pmid/24816895#abs:2		Effect of a selective cyclooxygenase type 2 inhibitor celecoxib on depression associated with obesity in mice: an approach using behavioral tests.
FunctionalAssociation: depression ---- obesity	Kurhe,Y.;Mahesh,R.;Gupta,D.				10.1007/s11064-014-1322-210.1007/s11064-014-1322-2		1573-6903			24816895:8	Neurochem Res		Mus musculus		24816895			2014	Effect of a selective cyclooxygenase type 2 inhibitor celecoxib on depression associated with obesity in mice: an approach using behavioral tests., Kurhe,Y.; Mahesh,R. et al., (2014), Neurochem Res	In conclusion, celecoxib exhibited potential antidepressant-like effect in depression associated with obesity, which to some extent is mediated by reversing the altered plasma glucose in obese mice.	Medscan			info:pmid/24816895#abs:9		Effect of a selective cyclooxygenase type 2 inhibitor celecoxib on depression associated with obesity in mice: an approach using behavioral tests.
FunctionalAssociation: depression ---- obesity	Kiecolt-Glaser,J.K.;Habash,D.L.;Fagundes,C.P.;Andridge,R.;Peng,J.;Malarkey,W.B.;Belury,M.A.				10.1016/j.biopsych.2014.05.01810.1016/j.biopsych.2014.05.018		1873-2402			25034950:0	Biol Psychiatry				25034950			2015	Daily stressors, past depression, and metabolic responses to high-fat meals: a novel path to obesity., Kiecolt-Glaser,J.K.; Habash,D.L. et al., (2015), Biol Psychiatry	Depression and stress promote obesity.	Medscan			info:pmid/25034950#abs:1		Daily stressors, past depression, and metabolic responses to high-fat meals: a novel path to obesity.
FunctionalAssociation: depression ---- obesity	Munezero,T.;Tomita,A.				10.1097/NMD.000000000000138710.1097/NMD.000000000000138710.1080/00083968.2015.105785610.1002/car.251410.1080/19376812.2014.93370510.1080/14330237.2018.147548510.1101/47235710.1093/eurpub/ckx187.38910.1080/14733285.2019.164689010.1007/s12571-016-0569-710.		1539-736X			34310523:4	J Nerv Ment Dis				34310523			2021	Hypertension and Its Associated Mental Health Challenges Among Female African Refugees in Durban, South Africa., Munezero,T.; Tomita,A., (2021), J Nerv Ment Dis	Eighty-six percent (n = 153) of participants were hypertensive, and based on the adjusted regression models, exposure to at least one ACE (adjusted odds ratio [aOR], 2.83; 95% confidence interval [CI], 1.11-7.26) and depression (aOR, 3.54; 95% CI, 1.10-11.37) were associated with hypertension, independent of smoking, alcohol, obesity, and physical exercise status.	Medscan			info:pmid/34310523#abs:5		Hypertension and Its Associated Mental Health Challenges Among Female African Refugees in Durban, South Africa.
FunctionalAssociation: depression ---- obesity	Lavallee,K.L.;Zhang,X.C.;Schneider,S.;Margraf,J.				10.3389/fpsyg.2021.71256710.3389/fpsyg.2021.712567			1664-1078		34646201:3	Front Psychol				34646201			2021	Obesity and Mental Health: A Longitudinal, Cross-Cultural Examination in Germany and China., Lavallee,K.L.; Zhang,X.C. et al., (2021), Front Psychol	Zero-order correlations indicated that overweight/obesity was significantly related to later depression and anxiety in Chinese males.	Medscan			info:pmid/34646201#abs:4		Obesity and Mental Health: A Longitudinal, Cross-Cultural Examination in Germany and China.
FunctionalAssociation: depression ---- obesity	Raison,C.L.;Lowry,C.A.;Rook,G.A.				10.1001/archgenpsychiatry.2010.16110.1001/archgenpsychiatry.2010.161		1538-3636			21135322:1	Arch Gen Psychiatry				21135322			2010	Inflammation, sanitation, and consternation: loss of contact with coevolved, tolerogenic microorganisms and the pathophysiology and treatment of major depression., Raison,C.L.; Lowry,C.A. et al., (2010), Arch Gen Psychiatry	Most studies in search of sources for this increased inflammation have focused on factors such as psychosocial stress and obesity that are known to activate inflammatory processes and increase the risk for depression.	Medscan			info:pmid/21135322#abs:2		Inflammation, sanitation, and consternation: loss of contact with coevolved, tolerogenic microorganisms and the pathophysiology and treatment of major depression.
FunctionalAssociation: depression ---- obesity	Fulton,S.;Décarie-Spain,L.;Fioramonti,X.;Guiard,B.;Nakajima,S.				10.1016/j.tem.2021.10.005			1043-2760	Trends in Endocrinology & Metabolism	100000063:1178				S1043-2760(21)00241-1				2021	The menace of obesity to depression and anxiety prevalence, Fulton,S.; Décarie-Spain,L. et al., (2021), Trends in Endocrinology & Metabolism	As a link to obesity-associated depression, animals challenged with inflammatory cytokines (e.g., IL-1β and interferonα) have a decrease in striatal dopamine release, which correlates with anhedonia [ ].	Medscan	109: 'IFN' -> 'interferon'		info:doi/10.1016/j.tem.2021.10.005#body:179		The menace of obesity to depression and anxiety prevalence
FunctionalAssociation: depression ---- obesity	Fulton,S.;Décarie-Spain,L.;Fioramonti,X.;Guiard,B.;Nakajima,S.				10.1016/j.tem.2021.10.005			1043-2760	Trends in Endocrinology & Metabolism	100000063:1181		endocrine system		S1043-2760(21)00241-1				2021	The menace of obesity to depression and anxiety prevalence, Fulton,S.; Décarie-Spain,L. et al., (2021), Trends in Endocrinology & Metabolism	As endocrine mediators of depression have been recently reviewed [ ], this next section will be limited to obesity-associated changes in cortisol, insulin, and leptin signaling and their potential contribution to the manifestation of depression and anxiety in the obese state.	Medscan			info:doi/10.1016/j.tem.2021.10.005#body:182		The menace of obesity to depression and anxiety prevalence
FunctionalAssociation: depression ---- obesity	Shao,S.L.;Liu,D.Q.;Zhang,B.;Huang,S.M.				10.1155/2020/889389210.1155/2020/8893892		1466-1861			33299381:2	Mediators Inflamm				33299381			2020	Inflammatory Response, a Key Pathophysiological Mechanism of Obesity-Induced Depression., Shao,S.L.; Liu,D.Q. et al., (2020), Mediators Inflamm	We have reviewed and analyzed the relevant research literature and found that the inflammatory response plays a key role in obesity-induced depression.	Medscan			info:pmid/33299381#abs:3		Inflammatory Response, a Key Pathophysiological Mechanism of Obesity-Induced Depression.
FunctionalAssociation: depression ---- obesity	Shao,S.L.;Liu,D.Q.;Zhang,B.;Huang,S.M.				10.1155/2020/889389210.1155/2020/8893892		1466-1861			33299381:3	Mediators Inflamm				33299381			2020	Inflammatory Response, a Key Pathophysiological Mechanism of Obesity-Induced Depression., Shao,S.L.; Liu,D.Q. et al., (2020), Mediators Inflamm	This article will discuss in detail the inflammatory mechanisms by which obesity induces depression.	Medscan			info:pmid/33299381#abs:4		Inflammatory Response, a Key Pathophysiological Mechanism of Obesity-Induced Depression.
FunctionalAssociation: depression ---- obesity	Gutiérrez-Cuevas,J.;Armendariz-Borunda,J.;Santos,A.;Armendariz-Borunda,J.				10.3390/ijms222111629	20211005399	1422-0067	1661-6596	International Journal of Molecular Sciences	100000204:10133			Homo sapiens			2014283925		2021	Pathophysiological molecular mechanisms of obesity: A link between mafld and nash with cardiovascular diseases, Gutiérrez-Cuevas,J.; Armendariz-Borunda,J. et al., (2021), International Journal of Molecular Sciences	Obesity in women may cause preeclampsia and eclampsia in pregnancy, as well as a predisposition to depression, amenorrhea, menorrhagia, and infertility [6,41].	Medscan			info:doi/10.3390/ijms222111629#cont:134		Pathophysiological molecular mechanisms of obesity: A link between mafld and nash with cardiovascular diseases
FunctionalAssociation: depression ---- obesity	Wium-Andersen,M.K.;Wium-Andersen,I.K.;Osler,M.;Villumsen,M.D.;Hjelmborg,J.B.;Christensen,K.;Wium-Andersen,I.K.;Jørgensen,M.B.;Jørgensen,M.B.;Osler,M.				10.1038/s41380-020-00954-6	20201018063	1476-5578	1359-4184	Molecular Psychiatry	33219357:10445					33219357	2007334706		2021	The familial and genetic contribution to the association between depression and cardiovascular disease: a twin cohort study, Wium-Andersen,M.K.; Wium-Andersen,I.K. et al., (2021), Molecular Psychiatry	The bidirectional association between depression and cardiovascular disease could also be associated with unhealthy lifestyle, including obesity, smoking, or lack of physical inactivity [37, 38].	Medscan			info:pmid/33219357#cont:446		The familial and genetic contribution to the association between depression and cardiovascular disease: a twin cohort study
FunctionalAssociation: depression ---- obesity	Leon,Z.;Shah,K.;Sirohi,S.;Bailey,L.S.;Karkhanis,A.N.				10.3389/fnbeh.2021.725856	20211041752		1662-5153	Frontiers in Behavioral Neuroscience	34744651:10432					34744651	636393217		2021	Patterned Feeding of a Hyper-Palatable Food (Oreo Cookies) Reduces Alcohol Drinking in Rats, Leon,Z.; Shah,K. et al., (2021), Frontiers in Behavioral Neuroscience	Ondansetron attenuates co-morbid depression and anxiety associated with obesity by inhibiting the biochemical alterations and improving serotonergic neurotransmission.	Medscan			info:pmid/34744651#cont:433		Patterned Feeding of a Hyper-Palatable Food (Oreo Cookies) Reduces Alcohol Drinking in Rats
FunctionalAssociation: depression ---- obesity	Yerima,A.;Akintayo,R.;Adebajo,A.				10.1016/j.berh.2021.101725			1521-6942	Best Practice & Research Clinical Rheumatology	100000048:1072				S1521-6942(21)00067-X				2021	Implications of a diagnosis of rheumatoid arthritis in resource-poor countries, Yerima,A.; Akintayo,R. et al., (2021), Best Practice & Research Clinical Rheumatology	Obesity is found to be associated with chronic pain and depression in Rheumatoid arthritis and has a high negative impact on clinical outcomes [ ].	Medscan	70: 'RA ' -> 'Rheumatoid arthritis '		info:doi/10.1016/j.berh.2021.101725#body:73		Implications of a diagnosis of rheumatoid arthritis in resource-poor countries
FunctionalAssociation: depression ---- obesity	Liang,Y.;Zhou,S.;Zou,L.;Tian,Y.;Lin,C.;Chen,X.		adipocyte		10.1017/S0007114521000659	20210273273	1475-2662	0007-1145	British Journal of Nutrition	33618780:10605		hippocampus		S0007114521000659	33618780	634493075		2021	Dietary and metabolic risk of neuropsychiatric disorders: Insights from animal models, Liang,Y.; Zhou,S. et al., (2021), British Journal of Nutrition	Another experiment found that adipocyte-specific cannabinoid type 1 receptor influences obesity-related depression-like behaviour concomitantly with ...	Medscan			info:pmid/33618780#cont:606		Dietary and metabolic risk of neuropsychiatric disorders: Insights from animal models
FunctionalAssociation: depression ---- obesity	Anguita-Ruiz,A.;Zarza-Rebollo,J.A.;Pérez-Gutiérrez,A.M.;Molina,E.;Gutiérrez,B.;Bellón,J.Á.;Moreno-Peral,P.;Conejo-Cerón,S.;Aiarzagüena,J.M.;Ballesta-Rodríguez,M.I.;Fernández,A.;Fernández-Alonso,C.;Martín-Pérez,C.;Montón-Franco,C.;Rodríguez-				10.1038/s41398-022-01783-7		2158-3188			35075110:0	Transl Psychiatry				35075110			2022	Body mass index interacts with a genetic-risk score for depression increasing the risk of the disease in high-susceptibility individuals., Anguita-Ruiz,A.; Zarza-Rebollo,J.A. et al., (2022), Transl Psychiatry	Depression is strongly associated with obesity among other chronic physical diseases.	Medscan			info:pmid/35075110#abs:1		Body mass index interacts with a genetic-risk score for depression increasing the risk of the disease in high-susceptibility individuals.
FunctionalAssociation: depression ---- obesity	Pilati,I.;Slee,A.;Frost,R.				10.14283/jfa.2021.3910.14283/jfa.2021.39			2260-1341		35122091:2	J Frailty Aging				35122091			2022	Sarcopenic Obesity and Depression: A Systematic Review., Pilati,I.; Slee,A. et al., (2022), J Frailty Aging	Obesity and sarcopenia alone, are clearly associated with depression while the coexistence of these two conditions (Sarcopenic obesity) upon depressive disorders is currently unclear.	Medscan	116: 'SO' -> 'Sarcopenic obesity'		info:pmid/35122091#abs:3		Sarcopenic Obesity and Depression: A Systematic Review.
FunctionalAssociation: depression ---- obesity	Kirk,S.;Ogata,B.;Wichert,E.;Handu,D.;Rozga,M.				10.1016/j.jand.2022.01.008			2212-2672	Journal of the Academy of Nutrition and Dietetics	35063666:1012				S2212-2672(22)00039-9	35063666			2022	Treatment of Pediatric Overweight and Obesity: Position of the Academy of Nutrition and Dietetics Based on an Umbrella Review of Systematic Reviews, Kirk,S.; Ogata,B. et al., (2022), Journal of the Academy of Nutrition and Dietetics	Obesity is associated with significant short- and long-term health problems, including cardiovascular disease, type 2 diabetes, depression, and other mental health issues.	Medscan			info:pmid/35063666#body:13		Treatment of Pediatric Overweight and Obesity: Position of the Academy of Nutrition and Dietetics Based on an Umbrella Review of Systematic Reviews
FunctionalAssociation: depression ---- obesity	Rossetti,C.;Cherix,A.;Guiraud,L.F.;Cardinaux,J.R.				10.3389/fnmol.2022.81064110.3389/fnmol.2022.810641			1662-5099		35242012:6	Front Mol Neurosci		Homo sapiens		35242012			2022	New Insights Into the Pivotal Role of CREB-Regulated Transcription Coactivator 1 in Depression and Comorbid Obesity., Rossetti,C.; Cherix,A. et al., (2022), Front Mol Neurosci	Finally, we highlight rodent and human studies supporting the critical involvement of CRTC1 in depression-associated obesity.	Medscan			info:pmid/35242012#abs:7		New Insights Into the Pivotal Role of CREB-Regulated Transcription Coactivator 1 in Depression and Comorbid Obesity.
FunctionalAssociation: depression ---- obesity	Kim,J.;Kelley,J.;Davidson,L.;Richards,N.;Adams,T.				10.1007/s11695-022-06037-510.1007/s11695-022-06037-510.1097/AOG.000000000000017010.1016/j.genhosppsych.2007.09.00110.1007/s11695-015-1905-210.1176/ajp.2007.164.2.32810.1056/NEJMoa170045910.1056/NEJMoa03562210.1007/s11695-014-1402-z10.1007/s11695-018-3371		1708-0428			35352268:0	Obes Surg				35352268			2022	Depression and Anxiety Incidence During Pregnancy Between Bariatric Surgery Patients and Matched Control Subjects., Kim,J.; Kelley,J. et al., (2022), Obes Surg	Obesity is a well-known risk factor for depression and mental illnesses.	Medscan			info:pmid/35352268#abs:1		Depression and Anxiety Incidence During Pregnancy Between Bariatric Surgery Patients and Matched Control Subjects.
FunctionalAssociation: depression ---- obesity	Plasonja,N.;Brytek-Matera,A.;Décamps,G.				10.3390/jcm1107195210.3390/jcm11071952			2077-0383		35407559:0	J Clin Med				35407559			2022	Psychological Profiles of Treatment-Seeking Adults with Overweight and Obesity: A Cluster Analysis Approach., Plasonja,N.; Brytek-Matera,A. et al., (2022), J Clin Med	Overweight and obesity are associated with depression and well-being.	Medscan			info:pmid/35407559#abs:1		Psychological Profiles of Treatment-Seeking Adults with Overweight and Obesity: A Cluster Analysis Approach.
FunctionalAssociation: depression ---- obesity	Schwenke,M.;Löbner,M.;Riedel-Heller,S.;Luppa,M.				10.1055/a-1144-703510.1055/a-1144-7035		1439-0876			32268415:4	Psychiatr Prax				32268415			2020	[Obesity and Depression in Primary Care - Results from the INTERACT Study]., Schwenke,M.; Löbner,M. et al., (2020), Psychiatr Prax	Obesity is highly associated with comorbid depression and challenges treatment in primary care.	Medscan			info:pmid/32268415#abs:5		[Obesity and Depression in Primary Care - Results from the INTERACT Study].
FunctionalAssociation: depression ---- obesity	Sivas,F.;Moran,M.;Yurdakul,F.;Ulucaköy Koçak,R.;Başkan,B.;Bodur,H.				10.5606/tftrd.2020.369410.5606/tftrd.2020.3694		2587-1250			33089084:12	Turk J Phys Med Rehabil				33089084			2020	Physical activity, musculoskeletal disorders, sleep, depression, and quality of life before and after bariatric surgery., Sivas,F.; Moran,M. et al., (2020), Turk J Phys Med Rehabil	Obesity is significantly associated with joint pain, physical function impairment, depression, and sleep disorders.	Medscan			info:pmid/33089084#abs:13		Physical activity, musculoskeletal disorders, sleep, depression, and quality of life before and after bariatric surgery.
FunctionalAssociation: depression ---- obesity	Ma,W.;Yan,Z.;Wu,W.;Li,D.;Zheng,S.;Lyu,J.				10.2147/IJGM.S30470610.2147/IJGM.S304706			1178-7074		33883926:0	Int J Gen Med				33883926			2021	Dose-Response Association of Waist-to-Height Ratio Plus BMI and Risk of Depression: Evidence from the NHANES 05-16., Ma,W.; Yan,Z. et al., (2021), Int J Gen Med	Obesity or underweight has been found to be associated with depression, but the relationship remains to be determined so that more precise prevention strategies can be implemented.	Medscan			info:pmid/33883926#abs:1		Dose-Response Association of Waist-to-Height Ratio Plus BMI and Risk of Depression: Evidence from the NHANES 05-16.
FunctionalAssociation: depression ---- obesity	Ong,J.S.;An,J.;Han,X.;Law,M.H.;Nandakumar,P.;Schumacher,J.;Gockel,I.;Bohmer,A.;Jankowski,J.;Palles,C.;Olsen,C.M.;Neale,R.E.;Fitzgerald,R.;Thrift,A.P.;Vaughan,T.L.;Buas,M.F.;Hinds,D.A.;Gharahkhani,P.;Kendall,B.J.;MacGregor,S.				10.1136/gutjnl-2020-32390610.1136/gutjnl-2020-323906		1468-3288			34187846:6	Gut				34187846			2022	Multitrait genetic association analysis identifies 50 new risk loci for gastro-oesophageal reflux, seven new loci for Barrett's oesophagus and provides insights into clinical heterogeneity in reflux diagnosis., Ong,J.S.; An,J. et al., (2022), Gut	We additionally dissected the Gastro-oesophageal reflux disease loci into obesity-driven and depression-driven subgroups.	Medscan	30: 'GERD ' -> 'Gastro-oesophageal reflux disease '		info:pmid/34187846#abs:7		Multitrait genetic association analysis identifies 50 new risk loci for gastro-oesophageal reflux, seven new loci for Barrett's oesophagus and provides insights into clinical heterogeneity in reflux diagnosis.
FunctionalAssociation: depression ---- obesity	Ubaldi,M.;Cannella,N.;Borruto,A.M.;Petrella,M.;Micioni Di Bonaventura,M.V.;Soverchia,L.;Stopponi,S.;Weiss,F.;Cifani,C.;Ciccocioppo,R.				10.3390/ijms22231295610.3390/ijms222312956		1422-0067			34884757:8	Int J Mol Sci				34884757			2021	Role of Nociceptin/Orphanin FQ-NOP Receptor System in the Regulation of Stress-Related Disorders., Ubaldi,M.; Cannella,N. et al., (2021), Int J Mol Sci	Moreover, the current literature suggests that nociceptin opioid-like receptor antagonists can be useful to treat depression and feeding-related diseases, such as obesity and binge eating behavior, whereas the activation of nociceptin opioid-like receptor receptor by agonists could be a promising tool for anxiety.	Medscan	47: 'NOP ' -> 'nociceptin opioid-like receptor ' 224: 'NOP ' -> 'nociceptin opioid-like receptor '		info:pmid/34884757#abs:9		Role of Nociceptin/Orphanin FQ-NOP Receptor System in the Regulation of Stress-Related Disorders.
FunctionalAssociation: depression ---- obesity	Silva,V.;Schukow,C.P.;Restini,C.B.A.				10.1111/ijd.1622310.1111/ijd.16223		1365-4632			35543453:9	Int J Dermatol		Homo sapiens		35543453			2022	Striae distensae as a diagnostic indicator for eating disorder pathologies., Silva,V.; Schukow,C.P. et al., (2022), Int J Dermatol	Anxiety and depression were comorbidities demonstrated to be strongly related to anorexia nervosa and obesity, secondary to binge eating disorder, in patients who developed striae distensae.	Medscan	81: 'AN ' -> 'anorexia nervosa ' 124: 'BED' -> 'binge eating disorder' 173: 'SD' -> 'striae distensae'		info:pmid/35543453#abs:10		Striae distensae as a diagnostic indicator for eating disorder pathologies.
FunctionalAssociation: depression ---- obesity	Wong,M.;Forno,E.;Celedón,J.C.				10.1016/j.anai.2022.04.029			1081-1206	Annals of Allergy, Asthma & Immunology	35500862:1000			Homo sapiens	S1081-1206(22)00394-5	35500862				Asthma interactions between obesity and other risk factors, Wong,M.; Forno,E. et al., (No publication date), Annals of Allergy, Asthma & Immunology	Key Messages • Current evidence supports interactions between obesity and outdoor and indoor air pollutants (including second-hand smoke) on enhancing asthma risk, although there are sparse data on the specific pollutants underlying such interactions. • Limited evidence suggests that obesity may modify the effects of depression or anxiety on asthma, whereas very few studies have examined interact…	Medscan			info:pmid/35500862#body:1		Asthma interactions between obesity and other risk factors
FunctionalAssociation: depression ---- obesity	Wong,M.;Forno,E.;Celedón,J.C.				10.1016/j.anai.2022.04.029			1081-1206	Annals of Allergy, Asthma & Immunology	35500862:1085				S1081-1206(22)00394-5	35500862				Asthma interactions between obesity and other risk factors, Wong,M.; Forno,E. et al., (No publication date), Annals of Allergy, Asthma & Immunology	Limited evidence also suggests that obesity may modify the effects of depression or anxiety on asthma, whereas little is known about potential interactions between obesity and sex-hormone levels or dietary patterns.	Medscan			info:pmid/35500862#body:86		Asthma interactions between obesity and other risk factors
FunctionalAssociation: depression ---- obesity	Kim,S.A.;Song,Y.;Kwon,M.				10.3390/ijerph1910614210.3390/ijerph19106142		1660-4601			35627678:5	Int J Environ Res Public Health				35627678			2022	Do Adults Who Practice Aerobic Physical Activities Have Different Influencing Factors for Depression: A Secondary Data Analysis., Kim,S.A.; Song,Y. et al., (2022), Int J Environ Res Public Health	Among those who did not perform aerobic activities, gender, family income, marital status, obesity, frequency of drinking, subjective health, subjective body weight, and stress were found to influence the level of depression.	Medscan			info:pmid/35627678#abs:6		Do Adults Who Practice Aerobic Physical Activities Have Different Influencing Factors for Depression: A Secondary Data Analysis.
FunctionalAssociation: depression ---- obesity	Wang,Z.;Cheng,Y.;Li,Y.;Han,J.;Yuan,Z.;Li,Q.;Zhong,F.;Wu,Y.;Fan,X.;Bo,T.;Gao,L.				10.3389/fendo.2022.88023010.3389/fendo.2022.880230			1664-2392		35692399:12	Front Endocrinol (Lausanne)				35692399			2022	The Relationship Between Obesity and Depression Is Partly Dependent on Metabolic Health Status: A Nationwide Inpatient Sample Database Study., Wang,Z.; Cheng,Y. et al., (2022), Front Endocrinol (Lausanne)	The increased risk of obesity-related depression appears to partly depend on metabolic health status.	Medscan			info:pmid/35692399#abs:13		The Relationship Between Obesity and Depression Is Partly Dependent on Metabolic Health Status: A Nationwide Inpatient Sample Database Study.
FunctionalAssociation: depression ---- obesity	Ong,J.-S.;Han,X.;Law,M.H.;Gharahkhani,P.;MacGregor,S.;An,J.;Law,M.H.;Nandakumar,P.;Hinds,D.A.;Schumacher,J.;Gockel,I.;Bohmer,A.;Jankowski,J.;Jankowski,J.;Palles,C.;Olsen,C.M.;Neale,R.E.;Olsen,C.M.;Kendall,B.J.;Fitzgerald,R.;Thrift,A.P.;Vaughan,T.L.;Buas,				10.1136/gutjnl-2020-323906	20210635851	1468-3288	0017-5749	Gut	34187846:10057		esophagus			34187846	635403430		2022	Multitrait genetic association analysis identifies 50 new risk loci for gastro-oesophageal reflux, seven new loci for Barrett's oesophagus and provides insights into clinical heterogeneity in reflux diagnosis, Ong,J.-S.; Han,X. et al., (2022), Gut	We finally applied a simple heuristic to dissect aetiological heterogeneity in Gastro-oesophageal reflux disease by separating Gastro-oesophageal reflux disease risk loci into obesity-driven and depression-driven categories; we then assessed these categories for differences in predicted gene expression in various tissues and for their ability to predict Barrett’s oesophagus/EA susceptibility.	Medscan			info:pmid/34187846#cont:58		Multitrait genetic association analysis identifies 50 new risk loci for gastro-oesophageal reflux, seven new loci for Barrett's oesophagus and provides insights into clinical heterogeneity in reflux diagnosis
FunctionalAssociation: depression ---- obesity	Shoubridge,A.P.;Choo,J.M.;Rogers,G.B.;Shoubridge,A.P.;Choo,J.M.;Rogers,G.B.;Martin,A.M.;Keating,D.J.;Wong,M.-L.;Licinio,J.;Licinio,J.				10.1038/s41380-022-01479-w	20220197225	1476-5578	1359-4184	Molecular Psychiatry	35236957:10141		gastrointestinal tract	Homo sapiens		35236957	2015186021		2022	The gut microbiome and mental health: advances in research and emerging priorities, Shoubridge,A.P.; Choo,J.M. et al., (2022), Molecular Psychiatry	Similarly, exposure of diet-induced obese mice to antibiotics results in reduced anxiety and depression traits, altered levels of tryptophan, gamma-aminobutyric acid, brain-derived neurotrophic factor, and decreased insulin signalling and inflammation in the nucleus accumbens and amygdala of the brain [90], an effect that further implicates the gut microbiome in the increased rates of anxiety and…	Medscan			info:pmid/35236957#cont:142		The gut microbiome and mental health: advances in research and emerging priorities
FunctionalAssociation: depression ---- obesity	Ben-Cnaan,E.;Tam,J.;Permyakova,A.;Azar,S.;Hirsch,S.;Baraghithy,S.;Hinden,L.				10.3390/ijms23105610	20220504540	1422-0067	1661-6596	International Journal of Molecular Sciences	35628417:10079			Mus musculus		35628417	2016794318		2022	The Metabolic Efficacy of a Cannabidiolic Acid (CBDA) Derivative in Treating Diet-and Genetic-Induced Obesity, Ben-Cnaan,E.; Tam,J. et al., (2022), International Journal of Molecular Sciences	However, EPM301 completely restored the voluntary wheel running ability of the mice (Figure 2I), suggesting that EPM301 may reduce obesity-induced depression symptoms.	Medscan			info:pmid/35628417#cont:80		The Metabolic Efficacy of a Cannabidiolic Acid (CBDA) Derivative in Treating Diet-and Genetic-Induced Obesity
FunctionalAssociation: depression ---- obesity	Park,S.S.;Kim,T.W.;Kim,B.K.;Kim,S.H.;Park,J.S.;Shin,M.S.				10.12965/jer.2244278.13910.12965/jer.2244278.139			2288-176X		35846233:7	J Exerc Rehabil				35846233			2022	The effects of exercise and diet on mental status, insulin signaling pathway, and microbiome in obese mice., Park,S.S.; Kim,T.W. et al., (2022), J Exerc Rehabil	Obesity-induced depression and anxiety status, suppressed ratio of p-AKT/t-AKT and phosphoinositide 3-kinase/total PI3K, and inhibited tryptophan hydroxylase synthesis.	Medscan	83: 'p-PI3K' -> 'phosphoinositide 3-kinase' 109: 't-PI3K' -> 'total PI3K' 135: 'TPH ' -> 'tryptophan hydroxylase '		info:pmid/35846233#abs:8		The effects of exercise and diet on mental status, insulin signaling pathway, and microbiome in obese mice.
FunctionalAssociation: depression ---- obesity	Tang,K.-;Mo,X.-;Zhou,X.-;Chen,Y.-;Liu,D.-;He,L.-;Ma,Q.-;Li,X.-;Chen,J.-				10.1016/j.joim.2022.07.003			2095-4964	Journal of Integrative Medicine	100000024:1005				S2095-4964(22)00076-0				2022	Xiaoyao San, a Chinese herbal formula, ameliorates depression-like behavior in mice through the AdipoR1/AMPK/ACC pathway in hypothalamus, Tang,K.-; Mo,X.- et al., (2022), Journal of Integrative Medicine	Convincing evidence indicates that depression is strongly associated with metabolic disorders, including dyslipidemia, obesity, type 2 diabetes, and insulin resistance .	Medscan			info:doi/10.1016/j.joim.2022.07.003#body:6		Xiaoyao San, a Chinese herbal formula, ameliorates depression-like behavior in mice through the AdipoR1/AMPK/ACC pathway in hypothalamus
FunctionalAssociation: depression ---- obesity	Abu Dayyeh,B.K.;Bazerbachi,F.;Vargas,E.J.;Sharaiha,R.Z.;Thompson,C.C.;Thaemert,B.C.;Teixeira,A.F.;Chapman,C.G.;Kumbhari,V.;Ujiki,M.B.;Ahrens,J.;Day,C.;Acosta,A.J.;Badurdeen,D.;Buttar,N.S.;Clark,M.M.;Eaton,L.;Ghanem,O.;Grothe,K.;Jirapinyo,P.;Kellogg,T.;Kl				10.1016/S0140-6736(22)01280-6			0140-6736	The Lancet	100000013:1191				S0140-6736(22)01280-6				2022	Endoscopic sleeve gastroplasty for treatment of class 1 and 2 obesity (MERIT): a prospective, multicentre, randomised trial, Abu Dayyeh,B.K.; Bazerbachi,F. et al., (2022), The Lancet	endoscopic sleeve gastroplasty induced clinically meaningful weight loss with improvements in obesity-related comorbid conditions of metabolic syndrome, type 2 diabetes, hypertension, quality of life, eating behaviours, and depression, and did not lead to worsening of gastroesophageal reflux disease, while maintaining a high patient satisfaction.	Medscan	0: 'ESG ' -> 'endoscopic sleeve gastroplasty '		info:doi/10.1016/S0140-6736(22)01280-6#body:192		Endoscopic sleeve gastroplasty for treatment of class 1 and 2 obesity (MERIT): a prospective, multicentre, randomised trial
FunctionalAssociation: depression ---- obesity	Smith,C.E.;Hawkins,M.A.W.;Williams-Kerver,G.A.;Duncan,J.				10.1016/j.soard.2019.12.01710.1016/j.soard.2019.12.017		1878-7533			32044238:1	Surg Obes Relat Dis				32044238			2020	Depression subtypes, binge eating, and weight loss in bariatric surgery candidates., Smith,C.E.; Hawkins,M.A.W. et al., (2020), Surg Obes Relat Dis	Depression subtypes may be differentially related to obesity, such that the atypical subtype predicts poorer outcomes.	Medscan			info:pmid/32044238#abs:2		Depression subtypes, binge eating, and weight loss in bariatric surgery candidates.
FunctionalAssociation: depression ---- obesity	Amadio,P.;Macchi,C.;Favero,C.;Zarà,M.;Solazzo,G.;Dioni,L.;Sandrini,L.;Vigna,L.;Greco,M.F.;Buoli,M.;Sirtori,C.R.;Pesatori,A.C.;Ieraci,A.;Ruscica,M.;Barbieri,S.S.;Bollati,V.				10.3389/fcvm.2022.90648310.3389/fcvm.2022.906483			2297-055X		35911513:1	Front Cardiovasc Med	brain			35911513			2022	Brain-Derived Neurotrophic Factor and Extracellular Vesicle-Derived miRNAs in an Italian Cohort of Individuals With Obesity: A Key to Explain the Link Between Depression and Atherothrombosis., Amadio,P.; Macchi,C. et al., (2022), Front Cardiovasc Med	Brain-Derived Neurotrophic Factor (BDNF), altered in the brain both of subjects with depression and obesity, provides a potential link between depression and thrombosis.	Medscan			info:pmid/35911513#abs:2		Brain-Derived Neurotrophic Factor and Extracellular Vesicle-Derived miRNAs in an Italian Cohort of Individuals With Obesity: A Key to Explain the Link Between Depression and Atherothrombosis.
FunctionalAssociation: depression ---- obesity	Choudhary,P.;Ronkainen,J.;Nedelec,R.;Tolvanen,M.;Miettunen,J.;Jarvelin,M.-R.;Sebert,S.;Lowry,E.;Miettunen,J.;Jarvelin,M.-R.;Jarvelin,M.-R.;Jarvelin,M.-R.				10.1038/s41366-022-01134-y	20220441378	1476-5497	0307-0565	International Journal of Obesity	35562396:10437					35562396	2016783039		2022	The relationship of life-course patterns of adiposity with type 2 diabetes, depression, and their comorbidity in the Northern Finland Birth Cohort 1966, Choudhary,P.; Ronkainen,J. et al., (2022), International Journal of Obesity	These findings indicate that Type 2 diabetes and depression in our population may have independent pathways of origin and show absence of a shared link via adiposity channel.	Medscan			info:pmid/35562396#cont:438		The relationship of life-course patterns of adiposity with type 2 diabetes, depression, and their comorbidity in the Northern Finland Birth Cohort 1966
FunctionalAssociation: depression ---- obesity	Tabone,J.K.;Cox,S.;Aylward,L.;Abunnaja,S.;Szoka,N.;Tabone,L.E.				10.1007/s11695-022-06192-9	20220611471	1708-0428	0960-8923	Obesity Surgery	35790671:10090					35790671	2018145631		2022	The Roles of Depression and Binge Eating in the Relationship Between Adverse Childhood Experiences (ACEs) and Obesity, Tabone,J.K.; Cox,S. et al., (2022), Obesity Surgery	Specifically, adverse childhood experiences was significantly associated with depression and binge eating, and depression was significantly associated with binge eating and obesity.	Medscan			info:pmid/35790671#cont:91		The Roles of Depression and Binge Eating in the Relationship Between Adverse Childhood Experiences (ACEs) and Obesity
FunctionalAssociation: depression ---- obesity	Li,T.;Guo,M.;Zhang,W.				10.14715/cmb/2022.68.3.20	20220863108	1165-158X	0145-5680	Cellular and Molecular Biology	35988175:10158			Homo sapiens		35988175	2020295663		2022	Comparison of Therapeutic Effects of Topical Application of Diclofenac Sodium Nanoparticles and Conventional Placebo on Knee Osteoarthritis, Li,T.; Guo,M. et al., (2022), Cellular and Molecular Biology	The risk factors of knee osteoarthritis mainly include age, obesity, and gender, which seriously affect the quality of life of patients and easily cause depression and anxiety (15).	Medscan			info:pmid/35988175#cont:159		Comparison of Therapeutic Effects of Topical Application of Diclofenac Sodium Nanoparticles and Conventional Placebo on Knee Osteoarthritis
FunctionalAssociation: depression ---- obesity	Huang,J.H.;Li,R.H.;Tsai,L.C.				10.3390/nu14194200		2072-6643			36235852:0	Nutrients				36235852			2022	Relationship between Depression with Physical Activity and Obesity in Older Diabetes Patients: Inflammation as a Mediator., Huang,J.H.; Li,R.H. et al., (2022), Nutrients	Obesity and physical activity may affect inflammation and are also related to depression.	Medscan	30: '(PA) ' -> ''		info:pmid/36235852#abs:1		Relationship between Depression with Physical Activity and Obesity in Older Diabetes Patients: Inflammation as a Mediator.
FunctionalAssociation: depression ---- obesity	Robinson,D.T.;Josefson,J.;Balmert,L.C.;Van Horn,L.;Silton,R.L.				10.1055/s-0041-1723828	20210198701	1098-8785	0735-1631	American Journal of Perinatology	33592668:10268					33592668	634277874		2022	Early Growth and Cognitive Development in Children Born Preterm: Relevance of Maternal Body Mass Index, Robinson,D.T.; Josefson,J. et al., (2022), American Journal of Perinatology	Also, depression or other mood disorders associated with maternal overweight and obesity may influence childhood development.31	Medscan			info:pmid/33592668#cont:269		Early Growth and Cognitive Development in Children Born Preterm: Relevance of Maternal Body Mass Index
FunctionalAssociation: depression ---- obesity	Niewiadomska,E.;Łabuz-Roszak,B.;Pawłowski,P.;Wypych-Ślusarska,A.				10.3390/ijerph192013410		1660-4601			36293986:6	Int J Environ Res Public Health				36293986			2022	The Physical and Mental Well-Being of Medical Doctors in the Silesian Voivodeship., Niewiadomska,E.; Łabuz-Roszak,B. et al., (2022), Int J Environ Res Public Health	The higher risks of anxiety and depression were related to their social and professional roles, lower economic status, overweight or obesity, chronic diseases, pharmacotherapy, diets, and chronic fatigue.	Medscan			info:pmid/36293986#abs:7		The Physical and Mental Well-Being of Medical Doctors in the Silesian Voivodeship.
FunctionalAssociation: depression ---- obesity	Wang,P.;Kong,F.Z.;Hong,X.H.;Zhang,L.;Zhao,W.H.;Yang,J.C.;Zhang,H.				10.3390/nu14204302		2072-6643			36296987:8	Nutrients		Mus musculus		36296987			2022	Neuronal Nitric Oxide Synthase Regulates Depression-like Behaviors in Shortening-Induced Obese Mice., Wang,P.; Kong,F.Z. et al., (2022), Nutrients	Administration of the nNOS inhibitor 7-nitroindole could improve depression-like behaviors in obese mice, further suggesting that inhibition of nNOS is helpful for depression associated with obesity.	Medscan			info:pmid/36296987#abs:9		Neuronal Nitric Oxide Synthase Regulates Depression-like Behaviors in Shortening-Induced Obese Mice.
FunctionalAssociation: depression ---- obesity	Hadjihambi,A.;Konstantinou,C.;Klohs,J.;Monsorno,K.;Le Guennec,A.;Donnelly,C.;Cox,I.J.;Kusumbe,A.;Hosford,P.S.;Soffientini,U.;Lecca,S.;Mameli,M.;Jalan,R.;Paolicelli,R.C.;Pellerin,L.				10.1016/j.jhep.2022.08.008			0168-8278	Journal of Hepatology	35995127:1097			Mus musculus	S0168-8278(22)03008-2	35995127			2022	Partial MCT1 invalidation protects against diet-induced non-alcoholic fatty liver disease and the associated brain dysfunction, Hadjihambi,A.; Konstantinou,C. et al., (2022), Journal of Hepatology	These features included anxiety- and depression-related behaviour, also reported in obese people and those with Non-alcoholic fatty liver disease, which were even worse in the presence of insulin resistance (as seen in the Mct1+/+ HFDHF/HG mice).	Medscan	112: 'NAFLD' -> 'Non-alcoholic fatty liver disease'		info:pmid/35995127#body:98		Partial MCT1 invalidation protects against diet-induced non-alcoholic fatty liver disease and the associated brain dysfunction
FunctionalAssociation: depression ---- obesity	Yu,H.;Zhao,Y.;Li,Y.				10.1155/2022/2061340	20220980300	1741-4288	1741-427X	Evidence-based Complementary and Alternative Medicine	36285161:10043		islets of Langerhans			36285161	2020904835		2022	Analysis of Early Warning Diagnostic Indexes and Influencing Factors of Anxiety and Depression in Patients with Arrhythmia, Yu,H.; Zhao,Y. et al., (2022), Evidence-based Complementary and Alternative Medicine	Some studies have confirmed that depression can cause cortisol hyperfunction, improve sympathetic sensitivity, increase the corresponding hormone level in plasma, and then, cause insulin resistance, pancreatic islet secretion defect, lipid metabolism disorder, and other endocrine disorders, increase the incidence of obesity, and further aggravate the severity of arrhythmia [14, 15].	Medscan			info:pmid/36285161#cont:44	plasma	Analysis of Early Warning Diagnostic Indexes and Influencing Factors of Anxiety and Depression in Patients with Arrhythmia
FunctionalAssociation: depression ---- obesity	Melin,E.O.;Wanby,P.;Neumark,T.;Holmberg,S.;Neumark,A.N.;Johansson,K.;Landin-Olsson,M.;Thulesius,H.;Hillman,M.;Thunander,M.				10.1186/s12902-022-01184-3		1472-6823			36348470:11	BMC Endocr Disord				36348470			2022	Depression was associated with younger age, female sex, obesity, smoking, and physical inactivity, in 1027 patients with newly diagnosed type 2 diabetes: a Swedish multicentre cross-sectional study., Melin,E.O.; Wanby,P. et al., (2022), BMC Endocr Disord	Three risk factors for CVD, obesity, smoking, and physical inactivity, were associated with depression.	Medscan			info:pmid/36348470#abs:12		Depression was associated with younger age, female sex, obesity, smoking, and physical inactivity, in 1027 patients with newly diagnosed type 2 diabetes: a Swedish multicentre cross-sectional study.
FunctionalAssociation: depression ---- obesity	Bąk-Sosnowska,M.;Moszak,M.;Bogdański,P.;Doroszewska,A.;Wyleżoł,M.;Wyleżoł,M.;Ostrowska,L.				10.20452/pamw.16351	20221026622	1897-9483	0032-3772	Polish Archives of Internal Medicine	36197133:10032					36197133	2021008392		2022	Patient-centered care and “people-first language” as tools to prevent stigmatization of patients with obesity, Bąk-Sosnowska,M.; Moszak,M. et al., (2022), Polish Archives of Internal Medicine	It must be mentioned that obesity, as a psychosomatic disease, is also conditioned by psychological fac‐ tors, including depression, serious mental illness‐ es (eg, schizophrenia, bipolar affective disorder), and eating disorders.7	Medscan			info:pmid/36197133#cont:33		Patient-centered care and “people-first language” as tools to prevent stigmatization of patients with obesity
FunctionalAssociation: depression ---- obesity	Shiga,T.				10.1016/j.jjcc.2022.11.010			0914-5087	Journal of Cardiology	36410589:1077				S0914-5087(22)00281-7	36410589			2022	Depression and cardiovascular diseases, Shiga,T., (2022), Journal of Cardiology	Depression is often associated with an unhealthy lifestyle, inactivity, smoking, alcoholism, irritability, obesity, and poor treatment adherence.	Medscan			info:pmid/36410589#body:78		Depression and cardiovascular diseases
FunctionalAssociation: depression ---- obesity	Le Jemtel,T.H.;Dhore-patil,A.;Baker,J.W.				10.1007/s11695-022-06316-1	20220943740	1708-0428	0960-8923	Obesity Surgery	36243898:10028					36243898	2019593705		2022	Towards Cost-Effective Care for Severe Obesity, Le Jemtel,T.H.; Dhore-patil,A. et al., (2022), Obesity Surgery	The management of obesity-associated conditions like dyslipidemia (41.8%), hypertension (34.7%), osteoarthritis (17.5%), gastroesophageal reflux disease (14.2%), lower back pain (13.9%), chronic obstructive pulmonary disease (11.6%), depression (in 2020, 1.2%), non-alcoholic fatty liver disease (9.7%), diabetes (9.6%), and coronary artery disease (2000) (9.2%) accounts for the bulk of obesity-rel…	Medscan			info:pmid/36243898#cont:29		Towards Cost-Effective Care for Severe Obesity
FunctionalAssociation: depression ---- obesity	Anaika,G.;Regalla,S.S.;Reddy,B.M.;Ganguly,E.;Sharma,P.K.				10.22540/JFSF-07-207		2459-4148			36531515:7	J Frailty Sarcopenia Falls				36531515			2022	Association of Obesity with Cognitive Impairment and Depression among Oldest Old Population having Frailty syndrome., Anaika,G.; Regalla,S.S. et al., (2022), J Frailty Sarcopenia Falls	Obesity was inversely associated with cognitive impairment and depression among frail individuals.	Medscan			info:pmid/36531515#abs:8		Association of Obesity with Cognitive Impairment and Depression among Oldest Old Population having Frailty syndrome.
FunctionalAssociation: depression ---- obesity	Bo,M.;Xu,J.;Jia,X.;Lu,Z.;Zhang,H.;Zhao,H.;Wang,G.				10.3389/fnbeh.2022.1061877	20221146081		1662-5153	Frontiers in Behavioral Neuroscience	36560929:10045					36560929	2020657944		2022	Systematic review of Kaixinsan in treating depression: Efficacy and pharmacological mechanisms, Bo,M.; Xu,J. et al., (2022), Frontiers in Behavioral Neuroscience	Depression increases the risk of obesity, coronary artery disease, and inflammation (Aksay et al., 2016; Biffi et al., 2017; Leonard, 2018).	Medscan			info:pmid/36560929#cont:46		Systematic review of Kaixinsan in treating depression: Efficacy and pharmacological mechanisms
QuantitativeChange: depression ---> sirtuin	Abe,N.;Uchida,S.;Otsuki,K.;Hobara,T.;Yamagata,H.;Higuchi,F.;Shibata,T.;Watanabe,Y.				10.1016/j.jpsychires.2011.01.016			0022-3956	Journal of Psychiatric Research	21349544:1122				S0022-3956(11)00017-3	21349544			2011	Altered sirtuin deacetylase gene expression in patients with a mood disorder, Abe,N.; Uchida,S. et al., (2011), Journal of Psychiatric Research	In addition, altered sirtuin expression may be associated with the pathophysiology of depression.	Medscan	21: 'SIRT ' -> 'sirtuin '		info:pmid/21349544#body:123		Altered sirtuin deacetylase gene expression in patients with a mood disorder
Regulation: testosterone ---> obesity	Iwasa,T.;Matsuzaki,T.;Yano,K.;Yanagihara,R.;Tungalagsuvd,A.;Munkhzaya,M.;Mayila,Y.;Kuwahara,A.;Irahara,M.				10.1016/j.yhbeh.2017.05.008			0018-506X	Hormones and Behavior	28522306:1011				S0018-506X(16)30526-8	28522306			2017	The effects of chronic testosterone administration on body weight, food intake, and adipose tissue are changed by estrogen treatment in female rats, Iwasa,T.; Matsuzaki,T. et al., (2017), Hormones and Behavior	These data suggest that testosterone plays pivotal roles in preventing excess body weight gain and obesity in males.	Medscan	78: 'BW ' -> 'body weight '		info:pmid/28522306#body:12	intraabdominal fat	The effects of chronic testosterone administration on body weight, food intake, and adipose tissue are changed by estrogen treatment in female rats
Regulation: testosterone ---> obesity	Frank,A.P.;de Souza Santos,R.;Palmer,B.F.;Clegg,D.J.				10.1194/jlr.R086975			0022-2275	Journal of Lipid Research	30097511:1071			Homo sapiens	S0022-2275(20)32303-8	30097511			2019	Determinants of body fat distribution in humans may provide insight about obesity-related health risks, Frank,A.P.; de Souza Santos,R. et al., (2019), Journal of Lipid Research	It is important to state that testosterone regulates adiposity in women as well, as evidenced by studies of women with polycystic ovary syndrome, in which they present elevated levels of testosterone and tend to accumulate more fat in the visceral adipose tissue ( ).	Medscan	239: 'VAT ' -> 'visceral adipose tissue '		info:pmid/30097511#body:72	intraabdominal fat	Determinants of body fat distribution in humans may provide insight about obesity-related health risks
Regulation: testosterone ---> obesity	Huang,X.;Zhang,J.;Li,J.;Zhao,S.;Xiao,Y.;Huang,Y.;Jing,D.;Chen,L.;Zhang,X.;Su,J.;Kuang,Y.;Zhu,W.;Chen,M.;Chen,X.;Shen,M.				10.1016/j.jpeds.2018.08.034			0022-3476	The Journal of Pediatrics	30274928:1078				S0022-3476(18)31208-3	30274928			2019	Daily Intake of Soft Drinks and Moderate-to-Severe Acne Vulgaris in Chinese Adolescents, Huang,X.; Zhang,J. et al., (2019), The Journal of Pediatrics	In addition to sugars, androgen, testosterone, and other hormones are involved in the pathogenesis of acne and obesity.	Medscan			info:pmid/30274928#body:79		Daily Intake of Soft Drinks and Moderate-to-Severe Acne Vulgaris in Chinese Adolescents
Regulation: testosterone ---> obesity	Iwasa,T.;Matsuzaki,T.;Yiliyasi,M.;Yano,K.;Irahara,M.				10.1016/j.steroids.2017.08.014			0039-128X	Steroids	28893558:1081				S0039-128X(17)30156-3	28893558			2017	The effects of chronic testosterone administration on body weight, food intake, and fat weight were age-dependent, Iwasa,T.; Matsuzaki,T. et al., (2017), Steroids	On the other hand, it is possible that testosterone-induced increase of adiposity could be attributed to estrogen antagonism by androgens acting on estrogens.	Medscan			info:pmid/28893558#body:82	adipose tissue	The effects of chronic testosterone administration on body weight, food intake, and fat weight were age-dependent
Regulation: testosterone ---> obesity	Fink,J.;Matsumoto,M.;Tamura,Y.		insulin-secreting cell		10.1016/j.steroids.2018.08.002			0039-128X	Steroids	30118780:1116				S0039-128X(18)30136-3	30118780			2018	Potential application of testosterone replacement therapy as treatment for obesity and type 2 diabetes in men, Fink,J.; Matsumoto,M. et al., (2018), Steroids	Testosterone protects pancreatic β cells via binding to the androgen receptor in the β cells leading to improved insulin sensitivity while increasing lipolysis and inhibiting the following inflammation via activation of several hormones and enzymes, making it a powerful tool for the treatment of obesity and type 2 diabetes.	Medscan	61: 'AR ' -> 'androgen receptor ' 311: 'T2D' -> 'type 2 diabetes'		info:pmid/30118780#body:117		Potential application of testosterone replacement therapy as treatment for obesity and type 2 diabetes in men
Regulation: testosterone ---> obesity	Biasibetti,R.;Almeida dos Santos,J.P.;Rodrigues,L.;Wartchow,K.M.;Suardi,L.Z.;Nardin,P.;Selistre,N.G.;Vázquez,D.;Gonçalves,C.-A.				10.1016/j.bbr.2016.08.057			0166-4328	Behavioural Brain Research	27585561:1005				S0166-4328(16)30575-7	27585561			2016	Hippocampal changes in STZ-model of Alzheimer's disease are dependent on sex, Biasibetti,R.; Almeida dos Santos,J.P. et al., (2016), Behavioural Brain Research	According to , several normal age-related changes significantly increase Alzheimer's disease risk including (i) estrogen depletion associated with menopause, (ii) age-related decreases in testosterone in men, and (iii) increasing adiposity in men and women.	Medscan	73: 'AD ' -> 'Alzheimer\'s disease '		info:pmid/27585561#body:6		Hippocampal changes in STZ-model of Alzheimer's disease are dependent on sex
Regulation: testosterone ---> obesity	Biasibetti,R.;Almeida dos Santos,J.P.;Rodrigues,L.;Wartchow,K.M.;Suardi,L.Z.;Nardin,P.;Selistre,N.G.;Vázquez,D.;Gonçalves,C.-A.				10.1016/j.bbr.2016.08.057			0166-4328	Behavioural Brain Research	27585561:1006				S0166-4328(16)30575-7	27585561			2016	Hippocampal changes in STZ-model of Alzheimer's disease are dependent on sex, Biasibetti,R.; Almeida dos Santos,J.P. et al., (2016), Behavioural Brain Research	Since both estrogen and testosterone regulate adiposity, there are possible interactions between sex steroid hormones, adiposity, and Alzheimer's disease risk that may be expected to exhibit sex differences.	Medscan	134: 'AD ' -> 'Alzheimer\'s disease '		info:pmid/27585561#body:7		Hippocampal changes in STZ-model of Alzheimer's disease are dependent on sex
Regulation: testosterone ---> obesity	Moser,V.A.;Christensen,A.;Liu,J.;Zhou,A.;Yagi,S.;Beam,C.R.;Galea,L.;Pike,C.J.				10.1016/j.neurobiolaging.2018.09.016			0197-4580	Neurobiology of Aging	30359877:1010		nervous system		S0197-4580(18)30341-5	30359877			2019	Effects of aging, high-fat diet, and testosterone treatment on neural and metabolic outcomes in male brown Norway rats, Moser,V.A.; Christensen,A. et al., (2019), Neurobiology of Aging	Importantly, there appears to be a bidirectional relationship between testosterone loss and obesity, in that loss of testosterone can increase adiposity and risk for obesity, and obesity, in turn, can decrease testosterone levels ( ).	Medscan			info:pmid/30359877#body:11		Effects of aging, high-fat diet, and testosterone treatment on neural and metabolic outcomes in male brown Norway rats
Regulation: testosterone ---> obesity	Moser,V.A.;Christensen,A.;Liu,J.;Zhou,A.;Yagi,S.;Beam,C.R.;Galea,L.;Pike,C.J.				10.1016/j.neurobiolaging.2018.09.016			0197-4580	Neurobiology of Aging	30359877:1013		nervous system	Rodentia	S0197-4580(18)30341-5	30359877			2019	Effects of aging, high-fat diet, and testosterone treatment on neural and metabolic outcomes in male brown Norway rats, Moser,V.A.; Christensen,A. et al., (2019), Neurobiology of Aging	Such findings suggest that testosterone therapy may provide a valuable approach to reduce negative effects of obesity during aging.	Medscan			info:pmid/30359877#body:14		Effects of aging, high-fat diet, and testosterone treatment on neural and metabolic outcomes in male brown Norway rats
Regulation: testosterone ---> obesity	García-Esquinas,E.;Guallar-Castillón,P.;Carnicero,J.A.;Buño,A.;García-García,F.J.;Rodríguez-Mañas,L.;Rodríguez-Artalejo,F.				10.1016/j.exger.2016.07.002			0531-5565	Experimental Gerontology	27394701:1070		lower extremity		S0531-5565(16)30178-4	27394701			2016	Serum uric acid concentrations and risk of frailty in older adults, García-Esquinas,E.; Guallar-Castillón,P. et al., (2016), Experimental Gerontology	Second, uric acid concentrations have been linked to endothelial dysfunction, ( ) and there is some evidence that endothelial dysfunction may increase the risk of frailty in individuals without cardiovascular disease. ( ) Third, some studies have suggested that testosterone concentrations may regulate serum uric acid concentrations, at least in young obese populations ( ), and the evidence points…	Medscan			info:pmid/27394701#body:71		Serum uric acid concentrations and risk of frailty in older adults
Regulation: testosterone ---> obesity	Keawtep,P.;Pratchayasakul,W.;Arinno,A.;Apaijai,N.;Chunchai,T.;Kerdphoo,S.;Jaiwongkum,T.;Chattipakorn,N.;Chattipakorn,S.C.				10.1016/j.exger.2019.05.008			0531-5565	Experimental Gerontology	31125595:1097				S0531-5565(19)30030-0	31125595			2019	Combined dipeptidyl peptidase-4 inhibitor with low-dose testosterone exerts greater efficacy than monotherapy on improving brain function in orchiectomized obese rats, Keawtep,P.; Pratchayasakul,W. et al., (2019), Experimental Gerontology	Testosterone deprivation aggravated cognitive impairment in an obese-insulin resistant condition.	Medscan			info:pmid/31125595#body:98		Combined dipeptidyl peptidase-4 inhibitor with low-dose testosterone exerts greater efficacy than monotherapy on improving brain function in orchiectomized obese rats
Regulation: testosterone ---> obesity	Keawtep,P.;Pratchayasakul,W.;Arinno,A.;Apaijai,N.;Chunchai,T.;Kerdphoo,S.;Jaiwongkum,T.;Chattipakorn,N.;Chattipakorn,S.C.				10.1016/j.exger.2019.05.008			0531-5565	Experimental Gerontology	31125595:1138		hippocampus		S0531-5565(19)30030-0	31125595			2019	Combined dipeptidyl peptidase-4 inhibitor with low-dose testosterone exerts greater efficacy than monotherapy on improving brain function in orchiectomized obese rats, Keawtep,P.; Pratchayasakul,W. et al., (2019), Experimental Gerontology	Testosterone deprivation aggravated hippocampal microglial hyperactivation in the obese-insulin resistant condition.	Medscan			info:pmid/31125595#body:139		Combined dipeptidyl peptidase-4 inhibitor with low-dose testosterone exerts greater efficacy than monotherapy on improving brain function in orchiectomized obese rats
Regulation: testosterone ---> obesity	Keawtep,P.;Pratchayasakul,W.;Arinno,A.;Apaijai,N.;Chunchai,T.;Kerdphoo,S.;Jaiwongkum,T.;Chattipakorn,N.;Chattipakorn,S.C.				10.1016/j.exger.2019.05.008			0531-5565	Experimental Gerontology	31125595:1156		hippocampus		S0531-5565(19)30030-0	31125595			2019	Combined dipeptidyl peptidase-4 inhibitor with low-dose testosterone exerts greater efficacy than monotherapy on improving brain function in orchiectomized obese rats, Keawtep,P.; Pratchayasakul,W. et al., (2019), Experimental Gerontology	Testosterone deprivation aggravated hippocampal dendritic spine loss in the obese-insulin resistant condition.	Medscan			info:pmid/31125595#body:157		Combined dipeptidyl peptidase-4 inhibitor with low-dose testosterone exerts greater efficacy than monotherapy on improving brain function in orchiectomized obese rats
Regulation: testosterone ---> obesity	Varlamov,O.				10.1016/j.bbadis.2016.05.025			0925-4439	BBA - Molecular Basis of Disease	27264336:1042				S0925-4439(16)30143-0	27264336			2017	Western-style diet, sex steroids and metabolism, Varlamov,O., (2017), BBA - Molecular Basis of Disease	Long-term testosterone administration in female-to-male transsexuals results in weight gain and visceral obesity , suggesting that androgen may selectively stimulate visceral white adipose tissue (VIS-white adipose tissue) hypertrophy (increase in cell size) and/or hyperplasia (increase in cell number), which increases the risk of insulin resistance and metabolic syndrome in hyperandrogenic femal…	Medscan	201: 'WAT' -> 'white adipose tissue'		info:pmid/27264336#body:43	intra-abdominal white adipose tissue	Western-style diet, sex steroids and metabolism
Regulation: testosterone ---> obesity	Seara,F.A.C.;Barbosa,R.A.Q.;Santos,M.V.N.;Domingos,A.E.;Monnerat,G.;Carvalho,A.B.;Olivares,E.L.;Mill,J.G.;Nascimento,J.H.M.;Campos de Carvalho,A.C.				10.1016/j.jsbmb.2019.03.012			0960-0760	Journal of Steroid Biochemistry and Molecular Biology	30930218:1008		gonad	Homo sapiens	S0960-0760(19)30051-2	30930218			2019	Paradoxical effect of testosterone supplementation therapy on cardiac ischemia/reperfusion injury in aged rats, Seara,F.A.C.; Barbosa,R.A.Q. et al., (2019), Journal of Steroid Biochemistry and Molecular Biology	Testosterone supplementation therapy has been used in the treatment of obesity, cachexia, lack of libido and infertility, and to improve erectile dysfunction, mood and cognitive disorders, and overall well-being in patients without hypogonadism [ ].	Medscan	37: '(TST) ' -> ''		info:pmid/30930218#body:9		Paradoxical effect of testosterone supplementation therapy on cardiac ischemia/reperfusion injury in aged rats
Regulation: testosterone ---> obesity	Min,L.				10.4158/EP161197.CO			1530-891X	Endocrine Practice	26789349:1048				S1530-891X(20)39330-7	26789349			2016	Functional Hypercortisolism, Visceral Obesity, And Metabolic Syndrome, Min,L., (2016), Endocrine Practice	In contrast, weight loss in obese patients is associated with improvement of testosterone levels in men, whereas long-term treatment with testosterone in obese hypogonadal men results in weight loss and a decrease in visceral obesity.	Medscan			info:pmid/26789349#body:49	intraabdominal fat	Functional Hypercortisolism, Visceral Obesity, And Metabolic Syndrome
Regulation: testosterone ---> obesity	Garvey,W.T.;Mechanick,J.I.;Brett,E.M.;Garber,A.J.;Hurley,D.L.;Jastreboff,A.M.;Nadolsky,K.;Pessah-Pollack,R.;Plodkowski,R.				10.4158/EP161365.GL			1530-891X	Endocrine Practice	27219496:2838			Homo sapiens	S1530-891X(20)44630-0	27219496			2016	American Association of Clinical Endocrinologists and American College of Endocrinology Comprehensive Clinical Practice Guidelines Formedical Care of Patients with Obesity, Garvey,W.T.; Mechanick,J.I. et al., (2016), Endocrine Practice	Reductions in body weight and waist circumference have been reported in men with obesity and hypogonadism treated with testosterone.	Medscan	30: 'WC ' -> 'waist circumference '		info:pmid/27219496#body:1839		American Association of Clinical Endocrinologists and American College of Endocrinology Comprehensive Clinical Practice Guidelines Formedical Care of Patients with Obesity
Regulation: testosterone ---> obesity	Sarkar,M.;Yates,K.;Suzuki,A.;Lavine,J.;Gill,R.;Ziegler,T.;Terrault,N.;Dhindsa,S.				10.1016/j.cgh.2019.11.053			1542-3565	Clinical Gastroenterology and Hepatology	31812658:1037		gonad		S1542-3565(19)31393-X	31812658			2021	Low Testosterone Is Associated With Nonalcoholic Steatohepatitis and Fibrosis Severity in Men, Sarkar,M.; Yates,K. et al., (2021), Clinical Gastroenterology and Hepatology	Because insulin-resistant states and obesity are known to be associated with low SHBG concentrations, free testosterone or bioavailable (non-SHBG bound) testosterone measurements are essential in obese men to assess the gonadal status.	Medscan			info:pmid/31812658#body:38		Low Testosterone Is Associated With Nonalcoholic Steatohepatitis and Fibrosis Severity in Men
Regulation: testosterone ---> obesity	Lee,J.-W.;Rosario,E.;Jayaraman,A.;Pike,C.				10.1016/j.jalz.2013.05.666			1552-5260	Alzheimer's & Dementia: The Journal of the Alzheimer's Association	100319565:1002				S1552-5260(13)01323-X				2013	Obesity and low testosterone interact to increase vulnerability to Alzheimer's disease pathogenesis, Lee,J.-W.; Rosario,E. et al., (2013), Alzheimer's & Dementia: The Journal of the Alzheimer's Association	Interestingly, obesity and testosterone are interactive factors: (i) low testosterone promotes obesity and type 2 diabetes, (ii) obesity and type 2 diabetes reduce testosterone.	Medscan	107: 'T2D' -> 'type 2 diabetes' 141: 'T2D ' -> 'type 2 diabetes '		info:doi/10.1016/j.jalz.2013.05.666#body:3		Obesity and low testosterone interact to increase vulnerability to Alzheimer's disease pathogenesis
Regulation: testosterone ---> obesity	Chunchai,T.;Keawtep,P.;Arinno,A.;Saiyasit,N.;Prus,D.;Apaijai,N.;Pratchayasakul,W.;Chattipakorn,N.;Chattipakorn,S.C.				10.1016/j.jalz.2019.06.2593			1552-5260	Alzheimer's & Dementia: The Journal of the Alzheimer's Association	100330114:1000				S1552-5260(19)32743-8				2019	COMBINED N-ACETYL CYSTEINE AND INULIN, NOT TESTOSTERONE SUPPLEMENT, RESTORED COGNITIVE FUNCTION IN OBESE CASTRATED MALE RATS, Chunchai,T.; Keawtep,P. et al., (2019), Alzheimer's & Dementia: The Journal of the Alzheimer's Association	Our recent study demonstrated that testosterone deprivation aggravated cognitive decline in obesity via increasing oxidative stress, glial activity, and apoptosis.	Medscan			info:doi/10.1016/j.jalz.2019.06.2593#body:1		COMBINED N-ACETYL CYSTEINE AND INULIN, NOT TESTOSTERONE SUPPLEMENT, RESTORED COGNITIVE FUNCTION IN OBESE CASTRATED MALE RATS
Regulation: testosterone ---> obesity	Aleid,M.;Muneer,A.;Renshaw,S.;George,J.;Jenkinson,A.D.;Adamo,M.;Elkalaawy,M.;Batterham,R.L.;Ralph,D.J.;Hashemi,M.;Cellek,S.				10.1016/j.jsxm.2016.12.004			1743-6095	The Journal of Sexual Medicine	28087357:1120				S1743-6095(16)30858-X	28087357			2017	Early Effect of Bariatric Surgery on Urogenital Function in Morbidly Obese Men, Aleid,M.; Muneer,A. et al., (2017), The Journal of Sexual Medicine	Moreover, serum testosterone and aromatase enzyme levels are crucial in determining erectile and urologic function and obesity can influence such levels.	Medscan			info:pmid/28087357#body:121		Early Effect of Bariatric Surgery on Urogenital Function in Morbidly Obese Men
Regulation: testosterone ---> obesity	Kumagai,H.;Miyaki,A.;Higashino,R.;Akazawa,N.;Choi,Y.;Ra,S.-G.;Eto,M.;Tanaka,K.;Ajisaka,R.;Maeda,S.				10.1016/j.artres.2014.04.003			1872-9312	Artery Research	100358080:1107				S1872-9312(14)00028-3				2014	Lifestyle modification-induced increase in serum testosterone and SHBG decreases arterial stiffness in overweight and obese men, Kumagai,H.; Miyaki,A. et al., (2014), Artery Research	Thus, these results suggest that the vasodilator function of testosterone may contribute to decreased arterial stiffness in overweight and obese men.	Medscan			info:doi/10.1016/j.artres.2014.04.003#body:108		Lifestyle modification-induced increase in serum testosterone and SHBG decreases arterial stiffness in overweight and obese men
Regulation: testosterone ---> obesity	Yoshikawa,T.;Kumagai,H.;Myoenzono,K.;Zempo-Miyaki,A.;Tsujimoto,T.;Tanaka,K.;Maeda,S.				10.1016/j.artres.2017.10.199			1872-9312	Artery Research	100358302:1004		aorta		S1872-9312(17)30072-8				2017	Effects of dietary modification with weight loss on central blood pressure during oral glucose tolerance test in overweight/obese men, Yoshikawa,T.; Kumagai,H. et al., (2017), Artery Research	In addition, we have suggested that an exercise training-induced increase in male sex hormone (i.e., testosterone) may contribute to a decrease in Central (aortic) systolic blood pressure in overweight/obese men.	Medscan	147: 'cSBP ' -> 'Central (aortic) systolic blood pressure '		info:doi/10.1016/j.artres.2017.10.199#body:5		Effects of dietary modification with weight loss on central blood pressure during oral glucose tolerance test in overweight/obese men
Regulation: testosterone ---> obesity	Palmisano,B.T.;Zhu,L.;Eckel,R.H.;Stafford,J.M.				10.1016/j.molmet.2018.05.008			2212-8778	Molecular Metabolism	29858147:1198				S2212-8778(18)30315-6	29858147			2018	Sex differences in lipid and lipoprotein metabolism, Palmisano,B.T.; Zhu,L. et al., (2018), Molecular Metabolism	In addition, testosterone treatment in hypogonadal men reduces obesity and improves lean muscle mass, both of which would contribute to reducing risk of type 2 diabetes .	Medscan			info:pmid/29858147#body:199		Sex differences in lipid and lipoprotein metabolism
Regulation: testosterone ---> obesity	Nakashima,A.;Ohkido,I.;Yokoyama,K.;Mafune,A.;Urashima,M.;Yokoo,T.				10.1016/j.ekir.2017.07.015			2468-0249	Kidney International Reports	29270524:1115				S2468-0249(17)30339-X	29270524			2017	Associations Between Low Serum Testosterone and All-Cause Mortality and Infection-Related Hospitalization in Male Hemodialysis Patients: A Prospective Cohort Study, Nakashima,A.; Ohkido,I. et al., (2017), Kidney International Reports	In general, hyperlipidemia, metabolic syndrome, and obesity, all of which are influenced by testosterone, are risk factors for cardiovascular disease events.	Medscan	127: 'CVD ' -> 'cardiovascular disease '		info:pmid/29270524#body:116		Associations Between Low Serum Testosterone and All-Cause Mortality and Infection-Related Hospitalization in Male Hemodialysis Patients: A Prospective Cohort Study
Regulation: testosterone ---> obesity	Kaur,H.;Werstuck,G.H.				10.1016/j.cjco.2021.05.007			2589-790X	CJC Open	100410131:1002				S2589-790X(21)00133-5				2021	The Effect of Testosterone on Cardiovascular Disease and Cardiovascular Risk Factors in Males: A Review of Clinical and Pre-Clinical Data, Kaur,H.; Werstuck,G.H., (2021), CJC Open	Research indicates that testosterone shortens the QTc interval, improves glycemic control, induces vasodilation, is pro-thrombotic, and has anti-obesity effects.	Medscan			info:doi/10.1016/j.cjco.2021.05.007#body:3		The Effect of Testosterone on Cardiovascular Disease and Cardiovascular Risk Factors in Males: A Review of Clinical and Pre-Clinical Data
Regulation: testosterone ---> obesity	Määttänen,I.;Gluschkoff,K.;Komulainen,K.;Airaksinen,J.;Savelieva,K.;García-Velázquez,R.;Jokela,M.				10.1016/j.cpnec.2021.100044			2666-4976	Comprehensive Psychoneuroendocrinology	100413845:1101			Homo sapiens	S2666-4976(21)00018-7				2021	Testosterone and specific symptoms of depression: Evidence from NHANES 2011-2016, Määttänen,I.; Gluschkoff,K. et al., (2021), Comprehensive Psychoneuroendocrinology	Being overweight has previously been associated with both high testosterone and high levels of depressive symptoms, and free testosterone has been suggested to mediate the association of overweight/obesity with depressive symptoms among women [ ].	Medscan			info:doi/10.1016/j.cpnec.2021.100044#body:102		Testosterone and specific symptoms of depression: Evidence from NHANES 2011-2016
Regulation: testosterone ---> obesity	Pasquali,R.		muscle cell		10.1016/j.fertnstert.2005.10.054			0015-0282	Fertility and Sterility	16647374:1378				S0015-0282(06)00098-7	16647374			2006	Obesity and androgens: facts and perspectives, Pasquali,R., (2006), Fertility and Sterility	This assumption is further supported by the finding that the same obese individuals treated with testosterone for several months were characterized by a significant improvement of the insulin-resistant state, measured by the euglycemic hyperinsulinemic clamp technique, which is associated with changes in muscle cell morphology ( ).	Medscan			info:pmid/16647374#body:379		Obesity and androgens: facts and perspectives
Regulation: testosterone ---> obesity	Giovannucci,E.;Michaud,D.				10.1053/j.gastro.2007.03.050			0016-5085	Gastroenterology	17498513:1308				S0016-5085(07)00577-X	17498513			2007	The Role of Obesity and Related Metabolic Disturbances in Cancers of the Colon, Prostate, and Pancreas, Giovannucci,E.; Michaud,D., (2007), Gastroenterology	However, with increasing levels of adiposity (eg, beyond body mass index of 25 or 30), the association between body mass index and prostate cancer risk is attenuated or may be even inverse because of disturbances in hormones such as testosterone.	Medscan	57: 'BMI ' -> 'body mass index ' 111: 'BMI ' -> 'body mass index '		info:pmid/17498513#body:309		The Role of Obesity and Related Metabolic Disturbances in Cancers of the Colon, Prostate, and Pancreas
Regulation: testosterone ---> obesity	Akishita,M.;Hashimoto,M.;Ohike,Y.;Ogawa,S.;Iijima,K.;Eto,M.;Ouchi,Y.				10.1016/j.atherosclerosis.2009.10.037			0021-9150	Atherosclerosis	19963216:1074			Homo sapiens	S0021-9150(09)00911-3	19963216			2010	Low testosterone level as a predictor of cardiovascular events in Japanese men with coronary risk factors, Akishita,M.; Hashimoto,M. et al., (2010), Atherosclerosis	Consistent with the present study, observational studies suggest that testosterone might prevent risk factors such as obesity, hypertension, dyslipidemia, diabetes and endothelial dysfunction.	Medscan			info:pmid/19963216#body:75	plasma	Low testosterone level as a predictor of cardiovascular events in Japanese men with coronary risk factors
Regulation: testosterone ---> obesity	Rolland,Y.M.;Perry,H.M.;Patrick,P.;Banks,W.A.;Morley,J.E.				10.1016/j.metabol.2006.07.026			0026-0495	Metabolism	17142136:1117		adrenal gland		S0026-0495(06)00281-2	17142136			2006	Leptin and adiponectin levels in middle-aged postmenopausal women: associations with lifestyle habits, hormones, and inflammatory markers-a cross-sectional study, Rolland,Y.M.; Perry,H.M. et al., (2006), Metabolism	The decreased adiposity caused by testosterone might increase adiponectin levels in the long-term and might offset the immediate decreased secretion of adiponectin.	Medscan			info:pmid/17142136#body:118		Leptin and adiponectin levels in middle-aged postmenopausal women: associations with lifestyle habits, hormones, and inflammatory markers-a cross-sectional study
Regulation: testosterone ---> obesity	Yarrow,J.F.;McCoy,S.C.;Borst,S.E.				10.1016/j.steroids.2010.01.019			0039-128X	Steroids	20138077:1001		bone		S0039-128X(10)00022-X	20138077			2010	Tissue selectivity and potential clinical applications of trenbolone (17β-hydroxyestra-4,9,11-trien-3-one): A potent anabolic steroid with reduced androgenic and estrogenic activity, Yarrow,J.F.; McCoy,S.C. et al., (2010), Steroids	In males, reduced testosterone (i.e., hypogonadism) induces losses in skeletal muscle mass and bone mineral density and increases adiposity .	Medscan	116: '(BMD) ' -> ''		info:pmid/20138077#body:2	adipose tissue	Tissue selectivity and potential clinical applications of trenbolone (17β-hydroxyestra-4,9,11-trien-3-one): A potent anabolic steroid with reduced androgenic and estrogenic activity
Regulation: testosterone ---> obesity	Kral,J.G.				10.1016/S0039-6109(05)70183-3			0039-6109	Surgical Clinics of North America	11589244:1105			Homo sapiens	S0039-6109(05)70183-3	11589244			2001	MORBIDITY OF SEVERE OBESITY, Kral,J.G., (2001), Surgical Clinics of North America	On the other hand, the metabolic effects of excess adipose tissue with aromatization of androstenedione to estradiol, and with conversion to testosterone via 17β-hydroxysteroid dehydrogenase contribute to the polycystic ovarian syndrome and virilization of obese women, who have longer menstrual cycles and more frequent anovulatory cycles than do lean women.	Medscan	192: '(17β-HSD) ' -> '' 238: '(PCOS) ' -> ''		info:pmid/11589244#body:106	adipose tissue	MORBIDITY OF SEVERE OBESITY
Regulation: testosterone ---> obesity	Elin,R.J.;Winters,S.J.				10.1016/j.cll.2004.01.010			0272-2712	Clinics in Laboratory Medicine	15157560:1206				S0272-2712(04)00011-3	15157560			2004	Current controversies in testosterone testing: aging and obesity, Elin,R.J.; Winters,S.J., (2004), Clinics in Laboratory Medicine	Although low SHBG is the major reason for the low total testosterone levels of mild to moderate obesity, free testosterone and bioavailable testosterone levels also decline in obesity ( ) and often are less than the reference range in massively obese men .	Medscan	127: 'BAT ' -> 'bioavailable testosterone '		info:pmid/15157560#body:207		Current controversies in testosterone testing: aging and obesity
Regulation: testosterone ---> obesity	Maxwell,M.A.;Cole,D.A.				10.1016/j.cpr.2009.01.007			0272-7358	Clinical Psychology Review	19250729:1126				S0272-7358(09)00007-5	19250729			2009	Weight change and appetite disturbance as symptoms of adolescent depression: Toward an integrative biopsychosocial model, Maxwell,M.A.; Cole,D.A., (2009), Clinical Psychology Review	Animal studies have suggested that testosterone decreases adiposity, or fatty tissue, whereas progestin causes increases in adiposity ( ).	Medscan			info:pmid/19250729#body:127	adipose tissue	Weight change and appetite disturbance as symptoms of adolescent depression: Toward an integrative biopsychosocial model
Regulation: testosterone ---> obesity	Ramsay,T.G.				10.1016/S0889-8529(05)70358-3			0889-8529	Endocrinology and Metabolism Clinics of North America	100737602:1160				S0889-8529(05)70358-3				1996	FAT CELLS, Ramsay,T.G., (1996), Endocrinology and Metabolism Clinics of North America	This research suggests that low testosterone may have a function in the partitioning of fatty acids to the abdominal adipose tissue in men with regional obesity.	Medscan			info:doi/10.1016/S0889-8529(05)70358-3#body:161	abdominal fat	FAT CELLS
Regulation: testosterone ---> obesity	Liu,P.Y.;Caterson,I.D.;Grunstein,R.R.;Handelsman,D.J.				10.1016/j.ecl.2007.03.002			0889-8529	Endocrinology and Metabolism Clinics of North America	17543723:1091				S0889-8529(07)00019-9	17543723			2007	Androgens, Obesity, and Sleep-Disordered Breathing in Men, Liu,P.Y.; Caterson,I.D. et al., (2007), Endocrinology and Metabolism Clinics of North America	The apparent bidirectional relationship between low serum testosterone and visceral obesity leads to a vicious cycle whereby low testosterone concentrations contribute to visceral obesity, and visceral obesity further reduces circulating testosterone (see ).	Medscan			info:pmid/17543723#body:92	muscle	Androgens, Obesity, and Sleep-Disordered Breathing in Men
Regulation: testosterone ---> obesity	LeRoith,D.				10.1016/j.ecl.2007.03.016			0889-8529	Endocrinology and Metabolism Clinics of North America	100737621:1018				S0889-8529(07)00033-3				2007	Foreword, LeRoith,D., (2007), Endocrinology and Metabolism Clinics of North America	Low testosterone in turn may lead to worsening of obesity and exacerbate the sleep apnea that is characteristic of obesity.	Medscan			info:doi/10.1016/j.ecl.2007.03.016#body:19		Foreword
Regulation: testosterone ---> obesity	Mauvais-Jarvis,F.				10.1016/j.tem.2010.10.002			1043-2760	Trends in Endocrinology & Metabolism	21109497:1126				S1043-2760(10)00170-0	21109497			2011	Estrogen and androgen receptors: regulators of fuel homeostasis and emerging targets for diabetes and obesity, Mauvais-Jarvis,F., (2011), Trends in Endocrinology & Metabolism	Several lines of evidence demonstrate that testosterone has anti-obesity actions that are mediated via androgen receptor.	Medscan	103: 'AR' -> 'androgen receptor'		info:pmid/21109497#body:127	intraabdominal fat	Estrogen and androgen receptors: regulators of fuel homeostasis and emerging targets for diabetes and obesity
Regulation: testosterone ---> obesity	Franconi,F.;Seghieri,G.;Canu,S.;Straface,E.;Campesi,I.;Malorni,W.				10.1016/j.phrs.2007.11.007			1043-6618	Pharmacological Research	18221886:1048				S1043-6618(07)00214-9	18221886			2008	Are the available experimental models of type 2 diabetes appropriate for a gender perspective?, Franconi,F.; Seghieri,G. et al., (2008), Pharmacological Research	Accordingly, in men, testosterone therapy decreases adiposity and insulin resistance and improves insulin sensitivity ; while opposite effects are reported in women .	Medscan			info:pmid/18221886#body:49		Are the available experimental models of type 2 diabetes appropriate for a gender perspective?
Regulation: testosterone ---> obesity	Arner,P.				10.1016/j.beem.2005.07.004			1521-690X	Best Practice & Research Clinical Endocrinology & Metabolism	16311212:1178		liver		S1521-690X(05)00045-X	16311212			2005	Human fat cell lipolysis: Biochemistry, regulation and clinical role, Arner,P., (2005), Best Practice & Research Clinical Endocrinology & Metabolism	The redistribution of lipolysis could also, in part, explain the gender effect on obesity-associated metabolic complications since the regional catecholamine abnormalities in obesity are most pronounced in men and influenced by testosterone.	Medscan			info:pmid/16311212#body:179		Human fat cell lipolysis: Biochemistry, regulation and clinical role
Regulation: testosterone ---> obesity	Talukder,S.K.;Afsana,F.;Khan,S.J.				10.1016/j.dsx.2010.07.001			1871-4021	Diabetes & Metabolic Syndrome: Clinical Research & Reviews	100927733:1015				S1871-4021(10)00061-5				2010	Metabolic syndrome in men with sexual dysfunction, Talukder,S.K.; Afsana,F. et al., (2010), Diabetes & Metabolic Syndrome: Clinical Research & Reviews	Similarly, low sex hormone binding globulin (SHBG) and testosterone predict higher glucose and insulin levels and increased obesity .	Medscan			info:doi/10.1016/j.dsx.2010.07.001#body:16	plasma	Metabolic syndrome in men with sexual dysfunction
Regulation: testosterone ---> obesity	Kalinchenko,S.Y.;Tishova,Y.A.;Mskhalaya,G.Z.;Saad,F.				10.1016/j.jomh.2009.09.012			1875-6867	Journal of Men's Health	100931434:1013				S1875-6867(09)00309-1				2009	Obesity and androgen deficiency in men - MOSCOW STUDY, Kalinchenko,S.Y.; Tishova,Y.A. et al., (2009), Journal of Men's Health	Leptin decreased from 25,6 [11,7;50] to 14,05 [7,8;27,9] ng/ml (normal range (NR<12). All changes were of strong statistical significance (<0,001). In group 2 (Placebo), there were no significant changes in parameters investigated, except WC (decreased from 115 [108;124] to 113 [108;124], p = 0,03) and leptin (decreased from 20,5 [13;33] to 18,2 [10,2;28], p = 0,01). Hypogonadism correction is es…	Medscan			info:doi/10.1016/j.jomh.2009.09.012#body:14		Obesity and androgen deficiency in men - MOSCOW STUDY
Regulation: testosterone ---> obesity	Yassin,D.J.;Haider,A.;Zitzmann,M.;Yassin,A.;Hammerer,P.;Saad,F.				10.1016/j.juro.2013.02.2754			0022-5347	The Journal of Urology	101009244:1015				S0022-5347(13)03030-9				2013	1400 EFFECTS OF LONG-TERM TREATMENT WITH TESTOSTERONE UNDECANOATE INJECTIONS IN HYPOGONADAL MEN ON WAIST CIRCUMFERENCE, BODY WEIGHT AND BMI, Yassin,D.J.; Haider,A. et al., (2013), The Journal of Urology	Testosterone may be a useful tool to facilitate reduction in obesity in hypogonadal men.	Medscan			info:doi/10.1016/j.juro.2013.02.2754#body:16		1400 EFFECTS OF LONG-TERM TREATMENT WITH TESTOSTERONE UNDECANOATE INJECTIONS IN HYPOGONADAL MEN ON WAIST CIRCUMFERENCE, BODY WEIGHT AND BMI
Regulation: testosterone ---> obesity	Rachdaoui,N.;Sarkar,D.K.				10.1016/j.ecl.2013.05.008			0889-8529	Endocrinology and Metabolism Clinics of North America	24011889:1104		hypothalamus		S0889-8529(13)00043-1	24011889			2013	Effects of Alcohol on the Endocrine System, Rachdaoui,N.; Sarkar,D.K., (2013), Endocrinology and Metabolism Clinics of North America	Testosterone was also shown to affect muscle mass and adiposity in adult men and to affect emotional and cognitive behavior.	Medscan			info:pmid/24011889#body:105		Effects of Alcohol on the Endocrine System
Regulation: testosterone ---> obesity	Usui,T.;Kajita,K.;Kajita,T.;Mori,I.;Hanamoto,T.;Ikeda,T.;Okada,H.;Taguchi,K.;Kitada,Y.;Morita,H.;Sasaki,T.;Kitamura,T.;Sato,T.;Kojima,I.;Ishizuka,T.				10.1016/j.febslet.2014.03.051			0014-5793	FEBS Letters	24726723:1003			Homo sapiens	S0014-5793(14)00270-1	24726723			2014	Elevated mitochondrial biogenesis in skeletal muscle is associated with testosterone-induced body weight loss in male mice, Usui,T.; Kajita,K. et al., (2014), FEBS Letters	Our previous study demonstrated that treatment with dehydroepiandrosterone and testosterone equally reduces adiposity in rats .	Medscan	75: '(DHEA) ' -> ''		info:pmid/24726723#body:4		Elevated mitochondrial biogenesis in skeletal muscle is associated with testosterone-induced body weight loss in male mice
Regulation: testosterone ---> obesity	Usui,T.;Kajita,K.;Kajita,T.;Mori,I.;Hanamoto,T.;Ikeda,T.;Okada,H.;Taguchi,K.;Kitada,Y.;Morita,H.;Sasaki,T.;Kitamura,T.;Sato,T.;Kojima,I.;Ishizuka,T.				10.1016/j.febslet.2014.03.051			0014-5793	FEBS Letters	24726723:1113				S0014-5793(14)00270-1	24726723			2014	Elevated mitochondrial biogenesis in skeletal muscle is associated with testosterone-induced body weight loss in male mice, Usui,T.; Kajita,K. et al., (2014), FEBS Letters	In conclusion, our results demonstrated that testosterone-induced reduced adiposity is associated with increased mitochondrial biogenesis in skeletal muscle.	Medscan			info:pmid/24726723#body:114	skeletal muscle	Elevated mitochondrial biogenesis in skeletal muscle is associated with testosterone-induced body weight loss in male mice
Regulation: testosterone ---> obesity	Roland,A.V.;Moenter,S.M.				10.1016/j.yfrne.2014.04.002			0091-3022	Frontiers in Neuroendocrinology	24747343:1073		ovary		S0091-3022(14)00044-2	24747343			2014	Reproductive neuroendocrine dysfunction in polycystic ovary syndrome: Insight from animal models, Roland,A.V.; Moenter,S.M., (2014), Frontiers in Neuroendocrinology	A dose of 5mg/d prenatal testosterone causes significant metabolic disturbance in this species, marked by elevated body weight, increased adiposity, hyperinsulinemia, and dyslipidemia ( ).	Medscan			info:pmid/24747343#body:74		Reproductive neuroendocrine dysfunction in polycystic ovary syndrome: Insight from animal models
Regulation: testosterone ---> obesity	Walsh,J.P.;Kitchens,A.C.				10.1016/j.tcm.2014.10.014			1050-1738	Trends in Cardiovascular Medicine	25467243:1155				S1050-1738(14)00190-X	25467243			2014	Testosterone therapy and cardiovascular risk, Walsh,J.P.; Kitchens,A.C., (2014), Trends in Cardiovascular Medicine	Testosterone trials in men with type 2 diabetes or metabolic syndrome have consistently demonstrated favorable changes in adiposity and insulin resistance, and some have found improvements in hemoglobin A1c, fasting glucose, and other markers of the metabolic syndrome .	Medscan			info:pmid/25467243#body:156		Testosterone therapy and cardiovascular risk
Regulation: testosterone ---> obesity	Moser,V.A.;Pike,C.J.		microglia		10.1016/j.neubiorev.2015.08.021			0149-7634	Neuroscience and Biobehavioral Reviews	26708713:1017		immune system		S0149-7634(15)30079-8	26708713			2015	Obesity and sex interact in the regulation of Alzheimer's disease, Moser,V.A.; Pike,C.J., (2015), Neuroscience and Biobehavioral Reviews	Moreover, several normal age-related changes significantly increase Alzheimer's disease risk including (i) estrogen depletion associated with menopause, (ii) age-related decreases in testosterone in men, and (iii) increasing adiposity in men and women.	Medscan	68: 'AD ' -> 'Alzheimer\'s disease '		info:pmid/26708713#body:18		Obesity and sex interact in the regulation of Alzheimer's disease
Regulation: testosterone ---> obesity	Moser,V.A.;Pike,C.J.		microglia		10.1016/j.neubiorev.2015.08.021			0149-7634	Neuroscience and Biobehavioral Reviews	26708713:1018		immune system		S0149-7634(15)30079-8	26708713			2015	Obesity and sex interact in the regulation of Alzheimer's disease, Moser,V.A.; Pike,C.J., (2015), Neuroscience and Biobehavioral Reviews	Since both estrogen and testosterone regulate adiposity, there are likely interactions between sex steroid hormones, adiposity, and Alzheimer's disease risk that may be expected to exhibit sex differences.	Medscan	132: 'AD ' -> 'Alzheimer\'s disease '		info:pmid/26708713#body:19		Obesity and sex interact in the regulation of Alzheimer's disease
Regulation: testosterone ---> obesity	Moser,V.A.;Pike,C.J.				10.1016/j.neubiorev.2015.08.021			0149-7634	Neuroscience and Biobehavioral Reviews	26708713:1302				S0149-7634(15)30079-8	26708713			2015	Obesity and sex interact in the regulation of Alzheimer's disease, Moser,V.A.; Pike,C.J., (2015), Neuroscience and Biobehavioral Reviews	In animal models, inflammatory effects of obesity can be attenuated by testosterone treatment ( ).	Medscan			info:pmid/26708713#body:303		Obesity and sex interact in the regulation of Alzheimer's disease
Regulation: testosterone ---> obesity	Musicki,B.;Bella,A.J.;Bivalacqua,T.J.;Davies,K.P.;DiSanto,M.E.;Gonzalez‐Cadavid,N.F.;Hannan,J.L.;Kim,N.N.;Podlasek,C.A.;Wingard,C.J.;Burnett,A.L.				10.1111/jsm.13069			1743-6095	The Journal of Sexual Medicine	26646025:1238		penis artery		S1743-6095(16)30035-2	26646025			2015	Basic Science Evidence for the Link Between Erectile Dysfunction and Cardiometabolic Dysfunction, Musicki,B.; Bella,A.J. et al., (2015), The Journal of Sexual Medicine	In an animal model of cardiometabolic syndrome, testosterone supplementation reduced visceral obesity and improved penile responsiveness to Phosphodiesterase5 inhibitors .	Medscan	140: 'PDE' -> 'Phosphodiesterase'		info:pmid/26646025#body:239		Basic Science Evidence for the Link Between Erectile Dysfunction and Cardiometabolic Dysfunction
Regulation: testosterone ---> obesity	Traish,A.M.;Saad,F.;Feeley,R.J.;Guay,A.						1939-4640			19342698:1314	J Androl				19342698			2009	The dark side of testosterone deficiency: III. Cardiovascular disease., Traish,A.M.; Saad,F. et al., (2009), J Androl	Testosterone might exert its beneficial effects on the vasculature through modulation of cardiovascular risk factors, such as hypertension (Dubey et al, ...	Medscan			info:pmid/19342698#body:315		The dark side of testosterone deficiency: III. Cardiovascular disease.
Regulation: testosterone ---> obesity	Luque-Ramírez,M.;Mendieta-Azcona,C.;del Rey Sánchez,J.M.;Matíes,M.;Escobar-Morreale,H.F.						1479-683X			19139031:1109	Eur J Endocrinol				19139031			2009	Effects of an antiandrogenic oral contraceptive pill compared with metformin on blood coagulation tests and endothelial function in women with the polycystic ovary syndrome: influence of obesity and smoking., Luque-Ramírez,M.; Mendieta-Azcona,C. et al., (2009), Eur J Endocrinol	Compared with their non-obese counterparts, obese women had higher BMI, waist circumference, waist-to-hip ratio , and free testosterone concentrations, and a reduced insulin sensitivity that was especially important in obese polycystic ovary syndrome patients (Table 1).	Medscan			info:pmid/19139031#body:110		Effects of an antiandrogenic oral contraceptive pill compared with metformin on blood coagulation tests and endothelial function in women with the polycystic ovary syndrome: influence of obesity and smoking.
Regulation: testosterone ---> obesity	Yassin,A.A.;Saad,F.							0196-3635		18641415:1118	J Androl		Homo sapiens		18641415			2008	Testosterone and erectile dysfunction., Yassin,A.A.; Saad,F., (2008), J Androl	... suggests that insulin sensitivity, obesity, and testosterone are interlinked, with testosterone having beneficial effects on obesity and insulin resistance ...	Medscan			info:pmid/18641415#body:119		Testosterone and erectile dysfunction.
Regulation: testosterone ---> obesity	Wu,F.C.;Tajar,A.;Pye,S.R.;Silman,A.J.;Finn,J.D.;O'Neill,T.W.;Bartfai,G.;Casanueva,F.;Forti,G.;Giwercman,A.;Huhtaniemi,I.T.;Kula,K.;Punab,M.;Boonen,S.;Vanderschueren,D.							0021-972X		18270261:1065	J Clin Endocrinol Metab				18270261			2008	Hypothalamic-pituitary-testicular axis disruptions in older men are differentially linked to age and modifiable risk factors: the European Male Aging Study., Wu,F.C.; Tajar,A. et al., (2008), J Clin Endocrinol Metab	Declining testosterone (T) and other anabolic hormones in men aged from the mid-30s onward (sometimes referred to as the andropause but perhaps male midlife transition is more appropriate) may influence the aging-related deteriorations in body function [e.g. frailty, obesity, osteopenia, cognitive decline, and erectile failure (4, 5, 6, 7)].	Medscan			info:pmid/18270261#body:66		Hypothalamic-pituitary-testicular axis disruptions in older men are differentially linked to age and modifiable risk factors: the European Male Aging Study.
Regulation: testosterone ---> obesity	Allan,C.A.;Strauss,B.J.;Burger,H.G.;Forbes,E.A.;McLachlan,R.I.							0021-972X		17940111:1078	J Clin Endocrinol Metab				17940111			2008	Testosterone therapy prevents gain in visceral adipose tissue and loss of skeletal muscle in nonobese aging men., Allan,C.A.; Strauss,B.J. et al., (2008), J Clin Endocrinol Metab	Whereas abdominally obese men lose visceral fat when treated with testosterone (16, 17), results from placebo-controlled trials in cohorts including normal, overweight, and obese men and examining changes in sc and visceral fat with testosterone (18), anabolic steroids (14, 15), and dehydroepiandrosterone (19) are inconsistent.	Medscan			info:pmid/17940111#body:79	intraabdominal fat	Testosterone therapy prevents gain in visceral adipose tissue and loss of skeletal muscle in nonobese aging men.
Regulation: testosterone ---> obesity	Kapoor,D.;Clarke,S.;Stanworth,R.;Channer,K.S.;Jones,T.H.							0804-4643		17468196:1073	Eur J Endocrinol				17468196			2007	The effect of testosterone replacement therapy on adipocytokines and C-reactive protein in hypogonadal men with type 2 diabetes., Kapoor,D.; Clarke,S. et al., (2007), Eur J Endocrinol	Testosterone therapy has been shown to reduce visceral fat mass in middle-aged obese (19) and type 2 diabetic men (15).	Medscan			info:pmid/17468196#body:74		The effect of testosterone replacement therapy on adipocytokines and C-reactive protein in hypogonadal men with type 2 diabetes.
Regulation: testosterone ---> obesity	Lin,S.;Lin,E.J.;Boey,D.;Lee,N.J.;Slack,K.;During,M.J.;Sainsbury,A.;Herzog,H.							0013-7227		17272395:1267	Endocrinology	hypothalamus	Rodentia		17272395			2007	Fasting inhibits the growth and reproductive axes via distinct Y2 and Y4 receptor-mediated pathways., Lin,S.; Lin,E.J. et al., (2007), Endocrinology	Because rodents go through a period of semifasting during the light phase and expression of NPY in the hypothalamus shows a daily rhythmic pattern (61) and because GH, IGF-I, and sex hormones promote lean mass at the expense of fat mass (15, 62, 63), the combined action of the increased levels of GH, IGF-I, and testosterone observed particularly in fasted Y2-/-Y4-/- receptor double-knockout mice …	Medscan			info:pmid/17272395#body:268		Fasting inhibits the growth and reproductive axes via distinct Y2 and Y4 receptor-mediated pathways.
Regulation: testosterone ---> obesity	Winters,S.J.;Wang,C.;Abdelrahaman,E.;Hadeed,V.;Dyky,M.A.;Brufsky,A.							0196-3635		16582411:1117	J Androl				16582411			2006	Inhibin-B levels in healthy young adult men and prepubertal boys: is obesity the cause for the contemporary decline in sperm count because of fewer Sertoli cells?, Winters,S.J.; Wang,C. et al., (2006), J Androl	Free testosterone declines with extreme obesity, although the mechanisms for this decline are not well understood.	Medscan			info:pmid/16582411#body:118	blood	Inhibin-B levels in healthy young adult men and prepubertal boys: is obesity the cause for the contemporary decline in sperm count because of fewer Sertoli cells?
Regulation: testosterone ---> obesity	Grove,K.L.;Cowley,M.A.							0021-9738		16322785:1072	J Clin Invest	infundibular hypothalamic nucleus			16322785			2005	Is ghrelin a signal for the development of metabolic systems?, Grove,K.L.; Cowley,M.A., (2005), J Clin Invest	Testosterone stimulates food intake and may act together with ghrelin to promote a more obese phenotype in males. (B) Leptin levels are very low at birth in rodents, show a surge in release toward the end of the second postnatal week, and then slowly increase to reach adult levels between weaning (around 21-23 days of age) and puberty (around 28 days of age).	Medscan			info:pmid/16322785#body:73		Is ghrelin a signal for the development of metabolic systems?
Regulation: testosterone ---> obesity	Katznelson,L.;Fairfield,W.P.;Zeizafoun,N.;Sands,B.E.;Peppercorn,M.A.;Rosenthal,D.I.;Klibanski,A.							0021-972X		14602791:1070	J Clin Endocrinol Metab		Homo sapiens		14602791			2003	Effects of growth hormone secretion on body composition in patients with Crohn's disease., Katznelson,L.; Fairfield,W.P. et al., (2003), J Clin Endocrinol Metab	Both GH and testosterone have been shown to modulate adiposity.	Medscan			info:pmid/14602791#body:71	mesenteric fat	Effects of growth hormone secretion on body composition in patients with Crohn's disease.
Regulation: testosterone ---> obesity	Ewart-Toland,A.;Mounzih,K.;Qiu,J.;Chehab,F.F.							0013-7227		9927300:1037	Endocrinology	hypothalamus			9927300			1999	Effect of the genetic background on the reproduction of leptin-deficient obese mice., Ewart-Toland,A.; Mounzih,K. et al., (1999), Endocrinology	In obese men, disruption of feedback loops at the hypothalamic-pituitary testicular and adrenal axes were found to be caused by a decrease in serum testosterone, sex hormone-binding globulin, and adrenal steroids that were inversely related to body mass index (4, 5).	Medscan			info:pmid/9927300#body:38		Effect of the genetic background on the reproduction of leptin-deficient obese mice.
Regulation: testosterone ---> obesity	Finn,P.D.;Cunningham,M.J.;Pau,K.Y.;Spies,H.G.;Clifton,D.K.;Steiner,R.A.							0013-7227		9794477:1346	Endocrinology	paraventricular hypothalamic nucleus	Rattus norvegicus		9794477			1998	The stimulatory effect of leptin on the neuroendocrine reproductive axis of the monkey., Finn,P.D.; Cunningham,M.J. et al., (1998), Endocrinology	This suggestion is supported by the findings that estrogen receptors are up-regulated in the paraventricular nucleus of the hypothalamus in fasted rats (66), which are presumed to have decreased circulating levels of leptin (13), and earlier studies showing that obese/obese mice are more sensitive than wild-type controls to the negative feedback effects of testosterone (67).	Medscan			info:pmid/9794477#body:347		The stimulatory effect of leptin on the neuroendocrine reproductive axis of the monkey.
Regulation: testosterone ---> obesity	Adams,M.R.;Williams,J.K.;Kaplan,J.R.							1079-5642		7749870:1237	Arterioscler Thromb Vasc Biol				7749870			1995	Effects of androgens on coronary artery atherosclerosis and atherosclerosis-related impairment of vascular responsiveness., Adams,M.R.; Williams,J.K. et al., (1995), Arterioscler Thromb Vasc Biol	Testosterone treatment resulted in increased body weight, body mass index, and indices of generalized adiposity and muscle mass.	Medscan			info:pmid/7749870#body:238	plasma	Effects of androgens on coronary artery atherosclerosis and atherosclerosis-related impairment of vascular responsiveness.
Regulation: testosterone ---> obesity	Misra,M.;Katzman,D.K.;Cord,J.;Manning,S.J.;Mickley,D.;Herzog,D.B.;Miller,K.K.;Klibanski,A.							0002-9165		19064506:1036	Am J Clin Nutr	trunk			19064506			2008	Percentage extremity fat, but not percentage trunk fat, is lower in adolescent boys with anorexia nervosa than in healthy adolescents., Misra,M.; Katzman,D.K. et al., (2008), Am J Clin Nutr	Therefore, low testosterone concentrations and growth hormone deficiency may cause truncal adiposity.	Medscan			info:pmid/19064506#body:37		Percentage extremity fat, but not percentage trunk fat, is lower in adolescent boys with anorexia nervosa than in healthy adolescents.
Regulation: testosterone ---> obesity	Larsson,S.C.;Wolk,A.							0002-9165		17823417:1127	Am J Clin Nutr	colon			17823417			2007	Obesity and colon and rectal cancer risk: a meta-analysis of prospective studies., Larsson,S.C.; Wolk,A., (2007), Am J Clin Nutr	Several clinical trials have shown that testosterone therapy decreases adiposity and improves insulin sensitivity (66-69), whereas androgen deprivation increases adiposity and insulin resistance in men (70, 71).	Medscan			info:pmid/17823417#body:128		Obesity and colon and rectal cancer risk: a meta-analysis of prospective studies.
Regulation: testosterone ---> obesity	Kvorning,T.;Andersen,M.;Brixen,K.;Madsen,K.							0193-1849		16868226:1241	Am J Physiol Endocrinol Metab				16868226			2006	Suppression of endogenous testosterone production attenuates the response to strength training: a randomized, placebo-controlled, and blinded intervention study., Kvorning,T.; Andersen,M. et al., (2006), Am J Physiol Endocrinol Metab	Tests at baseline and after 10 wk of treatment (7.5 mg lupron injected 3 wk apart) revealed that suppression of endogenous testosterone in young men was associated with decreased fat oxidation, decreased resting energy expenditure, and increased adiposity (37).	Medscan			info:pmid/16868226#body:242		Suppression of endogenous testosterone production attenuates the response to strength training: a randomized, placebo-controlled, and blinded intervention study.
Regulation: testosterone ---> obesity	Kautzky-Willer,A.;Harreiter,J.;Pacini,G.				10.1210/er.2015-1137	20160447917	0163-769X		Endocrine Reviews	27159875:10298					27159875	610800369		2016	Sex and gender differences in risk, pathophysiology and complications of type 2 diabetes mellitus, Kautzky-Willer,A.; Harreiter,J. et al., (2016), Endocrine Reviews	A higher testosterone-estrogen ratio can promote visceral obesity in males, but androgen deficiency itself associates with increased visceral fat.	Medscan	133: 'VAT' -> 'visceral fat'		info:pmid/27159875#cont:299	intraabdominal fat	Sex and gender differences in risk, pathophysiology and complications of type 2 diabetes mellitus
Regulation: testosterone ---> obesity	Pongkan,W.;Pintana,H.;Sivasinprasasn,S.;Jaiwongkam,T.;Chattipakorn,S.C.;Chattipakorn,N.;Pongkan,W.;Pintana,H.;Sivasinprasasn,S.;Jaiwongkam,T.;Chattipakorn,S.C.;Chattipakorn,N.;Pongkan,W.;Pintana,H.;Sivasinprasasn,S.;Jaiwongkam,T.;Chattipakorn,N.;Chattipa				10.1530/JOE-16-0002	20160509823	1479-6805	0022-0795	Journal of Endocrinology	27000685:10145					27000685	611170476		2016	Testosterone deprivation accelerates cardiac dysfunction in obese male rats, Pongkan,W.; Pintana,H. et al., (2016), Journal of Endocrinology	Testosterone deprivation led to oxidative stress earlier than high-fat-induced obesity	Medscan			info:pmid/27000685#cont:146		Testosterone deprivation accelerates cardiac dysfunction in obese male rats
Regulation: testosterone ---> obesity	Pongkan,W.;Pintana,H.;Sivasinprasasn,S.;Jaiwongkam,T.;Chattipakorn,S.C.;Chattipakorn,N.;Pongkan,W.;Pintana,H.;Sivasinprasasn,S.;Jaiwongkam,T.;Chattipakorn,S.C.;Chattipakorn,N.;Pongkan,W.;Pintana,H.;Sivasinprasasn,S.;Jaiwongkam,T.;Chattipakorn,N.;Chattipa				10.1530/JOE-16-0002	20160509823	1479-6805	0022-0795	Journal of Endocrinology	27000685:10149		heart			27000685	611170476		2016	Testosterone deprivation accelerates cardiac dysfunction in obese male rats, Pongkan,W.; Pintana,H. et al., (2016), Journal of Endocrinology	Testosterone deprivation led to cardiac dysfunction and heart rate variability impairment earlier than obesity	Medscan			info:pmid/27000685#cont:150	plasma	Testosterone deprivation accelerates cardiac dysfunction in obese male rats
Regulation: testosterone ---> obesity	Pongkan,W.;Pintana,H.;Sivasinprasasn,S.;Jaiwongkam,T.;Chattipakorn,S.C.;Chattipakorn,N.;Pongkan,W.;Pintana,H.;Sivasinprasasn,S.;Jaiwongkam,T.;Chattipakorn,S.C.;Chattipakorn,N.;Pongkan,W.;Pintana,H.;Sivasinprasasn,S.;Jaiwongkam,T.;Chattipakorn,N.;Chattipa				10.1530/JOE-16-0002	20160509823	1479-6805	0022-0795	Journal of Endocrinology	27000685:10193					27000685	611170476		2016	Testosterone deprivation accelerates cardiac dysfunction in obese male rats, Pongkan,W.; Pintana,H. et al., (2016), Journal of Endocrinology	Testosterone deprivation led to cardiac mitochondrial dysfunction earlier than obesity	Medscan			info:pmid/27000685#cont:194		Testosterone deprivation accelerates cardiac dysfunction in obese male rats
Regulation: testosterone ---> obesity	Kong,Z.;Fan,X.;Song,L.;Nie,J.;Sun,S.;Shi,Q.				10.1371/journal.pone.0158589	20160518271	1932-6203		PLoS ONE	27368057:10389					27368057	611146706		2016	Comparison of high-intensity interval training and moderate-to-vigorous continuous training for cardiometabolic health and exercise enjoyment in obese young women: A randomized controlled trial, Kong,Z.; Fan,X. et al., (2016), PLoS ONE	After 5 weeks of exercise training, serum testosterone and estradiol decreased in all obese young women in the present study, suggesting that short-term exercise training could result in decreased circulating levels of testosterone and estradiol in obese young females.	Medscan			info:pmid/27368057#cont:390	blood	Comparison of high-intensity interval training and moderate-to-vigorous continuous training for cardiometabolic health and exercise enjoyment in obese young women: A randomized controlled trial
[truncated: 4,734 more rows]
