# Supplementary material for: Crosstalk between short- and long-term calorie restriction transcriptomic signatures with anxiety-like behavior, aging, and neurodegeneration: implications for drug repurposing
Source: Front Behav Neurosci. 2023 Nov 29;17:1257881. doi: 10.3389/fnbeh.2023.1257881 (PMC10716537; doi:10.3389/fnbeh.2023.1257881)
Supplement: Supplementary file 1 [file Data_Sheet_1.zip › Supplementary material files/Supplementary material S7.XLSX]

## Sheet: ALL - Short-term CR
Relation Name	Authors	BiomarkerType	CellLineName	CellObject	CellType	DOI	EMBASE	ESSN	ISSN	Journal	MedLine Reference	MedlineTA	Organ	Organism	PII	PMID	PUI	PubVersion	PubYear	Reference	Sentence	Source	TextMods	TextPath	TextRef	Tissue	Title	URL
Expression: dexamethasone ---> HLA-A	Von Knebel Doeberitz,M.;Koch,S.;Drzonek,H.;Zur Hausen,H.				epithelial cell	10.1002/eji.1830200106			0014-2980		2307177:3	Eur J Immunol		Homo sapiens		2307177			1990	Glucocorticoid hormones reduce the expression of major histocompatibility class I antigens on human epithelial cells., Von Knebel Doeberitz,M.; Koch,S. et al., (1990), Eur J Immunol	Long-term treatment with dexamethasone leads to reduced major histocompatibility complex class I surface antigen expression and to decreased total membrane-bound major histocompatibility complex class I protein.	Medscan	56: 'MHC ' -> 'major histocompatibility complex ' 162: 'MHC ' -> 'major histocompatibility complex '		info:pmid/2307177#abs:4		Glucocorticoid hormones reduce the expression of major histocompatibility class I antigens on human epithelial cells.
Expression: dexamethasone ---> HLA-A	Rodriguez,F.;Redondo,M.;Ruiz-Cabello,F.		MCF-7			10.1007/s002620050478			0340-7004		9671142:6	Cancer Immunol Immunother				9671142			1998	Dexamethasone induces altered binding of regulatory factors to HLA class I enhancer sequence in MCF-7 breast tumour cell line., Rodriguez,F.; Redondo,M. et al., (1998), Cancer Immunol Immunother	Our results showed that dexamethasone induced a different binding to the major histocompatibility complex class I regulatory elements in the MCF-7 cell line from that of the other cell lines included in our study.	Medscan	73: 'MHC ' -> 'major histocompatibility complex '		info:pmid/9671142#abs:7		Dexamethasone induces altered binding of regulatory factors to HLA class I enhancer sequence in MCF-7 breast tumour cell line.
negative Expression: valproic acid ---| CRY2	Griggs,C.A.;Malm,S.W.;Jaime-Frias,R.;Smith,C.L.		Hepa 1c1c7			10.1016/j.taap.2017.12.005			0041-008X	Toxicology and Applied Pharmacology	29229235:1081				S0041-008X(17)30478-7	29229235			2017	Valproic acid disrupts the oscillatory expression of core circadian rhythm transcription factors, Griggs,C.A.; Malm,S.W. et al., (2017), Toxicology and Applied Pharmacology	However, as was the case in the Hepa1-c1c7 cells, expression of Cry1, Cry2, and Bmal1 were significantly upregulated by 5h valproic acid treatment ( B).	Medscan	123: 'VPA ' -> 'valproic acid '		info:pmid/29229235#body:82		Valproic acid disrupts the oscillatory expression of core circadian rhythm transcription factors
negative Expression: valproic acid ---| CRY2	Griggs,C.A.;Malm,S.W.;Jaime-Frias,R.;Smith,C.L.					10.1016/j.taap.2017.12.005			0041-008X	Toxicology and Applied Pharmacology	29229235:1159		limb		S0041-008X(17)30478-7	29229235			2017	Valproic acid disrupts the oscillatory expression of core circadian rhythm transcription factors, Griggs,C.A.; Malm,S.W. et al., (2017), Toxicology and Applied Pharmacology	Expression of the Cry1, Cry2, and Bmal1 genes were sensitive to short-term (5h) treatment with valproic acid or vorinostat in both cell lines.	Medscan	95: 'VPA ' -> 'valproic acid '		info:pmid/29229235#body:160		Valproic acid disrupts the oscillatory expression of core circadian rhythm transcription factors
negative Expression: valproic acid ---| CRY2	McClung,C.A.					10.1016/j.pharmthera.2007.02.003			0163-7258	Pharmacology and Therapeutics	17395264:1154		brain		S0163-7258(07)00036-8	17395264			2007	Circadian genes, rhythms and the biology of mood disorders, McClung,C.A., (2007), Pharmacology and Therapeutics	In addition to the fluoxetine study, a microarray study by found that the mood stabilizer, valproate, decreased the expression of casein kinase 1δ and Cry2 in the amygdala, a region of the brain known to be important in anxiety and emotional responses.	Medscan	130: 'CK1' -> 'casein kinase 1'		info:pmid/17395264#body:155		Circadian genes, rhythms and the biology of mood disorders
negative Expression: valproic acid ---| CRY2	Gouin,J.P.;Connors,J.;Kiecolt-Glaser,J.K.;Glaser,R.;Malarkey,W.B.;Atkinson,C.;Beversdorf,D.;Quan,N.					10.1016/j.jad.2010.04.002			0165-0327	Journal of Affective Disorders	20471092:1101		amygdaloid		S0165-0327(10)00338-1	20471092			2010	Altered expression of circadian rhythm genes among individuals with a history of depression, Gouin,J.P.; Connors,J. et al., (2010), Journal of Affective Disorders	Furthermore, the mood stabilizer, valproate, decreased the expression of CK1δ and Cry2 in the amygdala ( ).	Medscan			info:pmid/20471092#body:102		Altered expression of circadian rhythm genes among individuals with a history of depression
negative Expression: valproic acid ---| CRY2	Mcclung,C.A.					10.1101/sqb.2007.72.031	20170205614	1943-4456	0091-7451	Cold Spring Harbor Symposia on Quantitative Biology	18419323:10180		brain			18419323	614909253		2007	Role for the Clock gene in bipolar disorder, Mcclung,C.A., (2007), Cold Spring Harbor Symposia on Quantitative Biology	(2004) found that the mood stabilizer, valproate, decreased the expression of the circadian genes CK1δ and Cry2 in the amygdala, a region of the brain associated with emotional behavior and fear.	Medscan			info:pmid/18419323#cont:181		Role for the Clock gene in bipolar disorder
negative Expression: valproic acid ---| CRY2	Liberman,A.R.;Halitjaha,L.;Ay,A.;Ingram,K.K.					10.1177/0748730418764540		1552-4531	0748-7304	Journal of Biological Rhythms	29614896:10526		amygdaloid			29614896	621591486		2018	Modeling Strengthens Molecular Link between Circadian Polymorphisms and Major Mood Disorders, Liberman,A.R.; Halitjaha,L. et al., (2018), Journal of Biological Rhythms	Interestingly, microarray experiments also link the expression of CRY2 to bipolar and related disorders; valproate, a mood stabilizer, decreased CRY2 expression in the amygdala, and cotreatment with the stimulant	Medscan			info:pmid/29614896#cont:527		Modeling Strengthens Molecular Link between Circadian Polymorphisms and Major Mood Disorders
positive Expression: doxycycline --+> HLA-A	Johnson,D.R.;Mook-Kanamori,B.					10.1074/jbc.M910035199			0021-9258	Journal of Biological Chemistry	10748183:1106				S0021-9258(19)80255-7	10748183			2000	Dependence of Elevated Human Leukocyte Antigen Class I Molecule Expression on Increased Heavy Chain, Light Chain (β2-Microglobulin), Transporter Associated with Antigen Processing, Tapasin, and Peptide, Johnson,D.R.; Mook-Kanamori,B., (2000), Journal of Biological Chemistry	Expression of HLA-A2 molecules was induced by doxycycline, a more potent analog of tetracycline (Fig. a, upper bars).	Medscan			info:pmid/10748183#body:107		Dependence of Elevated Human Leukocyte Antigen Class I Molecule Expression on Increased Heavy Chain, Light Chain (β2-Microglobulin), Transporter Associated with Antigen Processing, Tapasin, and Peptide
positive Expression: doxycycline --+> HLA-A	Zhou,F.;Gao,J.;Tang,Y.;Zou,Z.;Jiao,S.;Zhou,Z.;Xu,H.;Xu,Z.P.;Yu,H.;Xu,Z.				T-cell	10.1002/adma.20210266810.1002/adma.202102668		1521-4095			34463392:3	Adv Mater				34463392			2021	Engineering Chameleon Prodrug Nanovesicles to Increase Antigen Presentation and Inhibit PD-L1 Expression for Circumventing Immune Resistance of Cancer., Zhou,F.; Gao,J. et al., (2021), Adv Mater	It is first sorted out that doxycycline efficiently inhibits autophagy of the tumor cells, and increases the surface level of major histocompatibility complex class I .	Medscan	40: '(Doxy) ' -> '' 167: '(MHC-I)' -> ''		info:pmid/34463392#abs:4		Engineering Chameleon Prodrug Nanovesicles to Increase Antigen Presentation and Inhibit PD-L1 Expression for Circumventing Immune Resistance of Cancer.
Expression: norepinephrine ---> HLA-A	Wang,L.;Liu,H.;Zhang,M.;Ma,Q.;Wang,L.;Chen,X.;Xie,K.		BxPC-3			10.1371/journal.pone.0045491	2012562225	1932-6203		PLoS ONE	23029049:10114					23029049	365690527		2012	Immune Sculpting of Norepinephrine on MHC-I, B7-1, IDO and B7-H1 Expression and Regulation of Proliferation and Invasion in Pancreatic Carcinoma Cells, Wang,L.; Liu,H. et al., (2012), PLoS ONE	Increasing concentrations of Norepinephrine suppressed major histocompatibility complex I and B7-1 expression and significantly up-regulated indoleamine 2, 3-dioxygenase and B7-H1 expression (P,0.05).	Medscan			info:pmid/23029049#cont:115		Immune Sculpting of Norepinephrine on MHC-I, B7-1, IDO and B7-H1 Expression and Regulation of Proliferation and Invasion in Pancreatic Carcinoma Cells
Expression: norepinephrine ---> HLA-A	Wang,L.;Liu,H.;Zhang,M.;Ma,Q.;Wang,L.;Chen,X.;Xie,K.					10.1371/journal.pone.0045491	2012562225	1932-6203		PLoS ONE	23029049:10130					23029049	365690527		2012	Immune Sculpting of Norepinephrine on MHC-I, B7-1, IDO and B7-H1 Expression and Regulation of Proliferation and Invasion in Pancreatic Carcinoma Cells, Wang,L.; Liu,H. et al., (2012), PLoS ONE	Norepinephrine (1026M) plus IFN-c (100 ng/mL) treatment had significant time-dependent inhibitory effects on major histocompatibility complex I and B7-1 expression and stimulatory effects on indoleamine 2, 3-dioxygenase and B7-H1 expression (P,0.05).	Medscan			info:pmid/23029049#cont:131		Immune Sculpting of Norepinephrine on MHC-I, B7-1, IDO and B7-H1 Expression and Regulation of Proliferation and Invasion in Pancreatic Carcinoma Cells
Expression: rapamycin ---> HLA-A	Pateras,I.S.;Havaki,S.;Nikitopoulou,X.;Vougas,K.;Townsend,P.;Panayiotidis,M.I.;Georgakilas,A.G.;Gorgoulis,V.G.				lymphocyte	10.1016/j.pharmthera.2015.06.011			0163-7258	Pharmacology and Therapeutics	26145166:1138			Mus musculus	S0163-7258(15)00138-2	26145166			2015	The DNA damage response and immune signaling alliance: Is it good or bad? Nature decides when and where, Pateras,I.S.; Havaki,S. et al., (2015), Pharmacology and Therapeutics	Treatment with rapamycin blocked the cell surface expression of major histocompatibility complex-I as a response to ionizing radiation treatment in the later phase, suggesting the involvement of mammalian target of rapamycin .	Medscan	64: 'MHC' -> 'major histocompatibility complex' 116: 'IR ' -> 'ionizing radiation ' 225: '(mTOR)' -> ''		info:pmid/26145166#body:139		The DNA damage response and immune signaling alliance: Is it good or bad? Nature decides when and where
Expression: rapamycin ---> HLA-A	Pateras,I.S.;Havaki,S.;Nikitopoulou,X.;Vougas,K.;Townsend,P.A.;Panayiotidis,M.I.;Georgakilas,A.G.;Gorgoulis,V.G.				lymphocyte	10.1016/j.pharmthera.2015.06.011			0163-7258	Pharmacology and Therapeutics	26145166:1137			Mus musculus	S0163-7258(15)00138-2	26145166			2015	The DNA damage response and immune signaling alliance: Is it good or bad? Nature decides when and where, Pateras,I.S.; Havaki,S. et al., (2015), Pharmacology and Therapeutics	Treatment with rapamycin blocked the cell surface expression of major histocompatibility complex-I as a response to ionizing radiation treatment in the later phase, suggesting the involvement of mammalian target of rapamycin .	Medscan	64: 'MHC' -> 'major histocompatibility complex' 116: 'IR ' -> 'ionizing radiation ' 225: '(mTOR)' -> ''		info:pmid/26145166#body:138		The DNA damage response and immune signaling alliance: Is it good or bad? Nature decides when and where
Expression: rapamycin ---> HLA-A	Caron,E.;Vincent,K.;Fortier,M.-H.;Laverdure,J.-P.;Bramoullé,A.;Hardy,M.-P.;Voisin,G.;Roux,P.P.;Lemieux,S.;Thibault,P.;Perreault,C.;Caron,E.;Perreault,C.;Fortier,M.-H.;Thibault,P.;Roux,P.P.;Lemieux,S.					10.1038/msb.2011.68	2011545575	1744-4292		Molecular Systems Biology	21952136:10296				MSB201168	21952136	362673867		2011	The MHC i immunopeptidome conveys to the cell surface an integrative view of cellular regulation, Caron,E.; Vincent,K. et al., (2011), Molecular Systems Biology	Figure 2 Rapamycin increases the abundance of major histocompatibility complex class I peptides presented by MHC Ia molecules.	Medscan			info:pmid/21952136#cont:297		The MHC i immunopeptidome conveys to the cell surface an integrative view of cellular regulation
Expression: rapamycin ---> HLA-A	Caron,E.;Vincent,K.;Fortier,M.-H.;Laverdure,J.-P.;Bramoullé,A.;Hardy,M.-P.;Voisin,G.;Roux,P.P.;Lemieux,S.;Thibault,P.;Perreault,C.;Caron,E.;Perreault,C.;Fortier,M.-H.;Thibault,P.;Roux,P.P.;Lemieux,S.				thymocyte	10.1038/msb.2011.68	2011545575	1744-4292		Molecular Systems Biology	21952136:10883				MSB201168	21952136	362673867		2011	The MHC i immunopeptidome conveys to the cell surface an integrative view of cellular regulation, Caron,E.; Vincent,K. et al., (2011), Molecular Systems Biology	major histocompatibility complex class I peptide repertoire induced by rapamycin would be found in response to any type of cell stress.	Medscan			info:pmid/21952136#cont:884		The MHC i immunopeptidome conveys to the cell surface an integrative view of cellular regulation
Expression: rapamycin ---> HLA-A	Caron,E.;Vincent,K.;Fortier,M.-H.;Laverdure,J.-P.;Bramoullé,A.;Hardy,M.-P.;Voisin,G.;Roux,P.P.;Lemieux,S.;Thibault,P.;Perreault,C.;Caron,E.;Perreault,C.;Fortier,M.-H.;Thibault,P.;Roux,P.P.;Lemieux,S.					10.1038/msb.2011.68	2011545575	1744-4292		Molecular Systems Biology	21952136:10073				MSB201168	21952136	362673867		2011	The MHC i immunopeptidome conveys to the cell surface an integrative view of cellular regulation, Caron,E.; Vincent,K. et al., (2011), Molecular Systems Biology	Perturbation of cellular metabolic activity with rapamycin therefore unveiled the plasticity of the immuno-peptidome, by increasing both the abundance and the diversity of major histocompatibility complex class I peptides at the cell surface in a time-dependent manner.	Medscan			info:pmid/21952136#cont:74		The MHC i immunopeptidome conveys to the cell surface an integrative view of cellular regulation
negative Expression: estradiol ---| HLA-A	Gyenes,A.;Hoyk,Z.;Csakvari,E.;Siklos,L.;Parducz,A.				microglia	10.1016/j.neuroscience.2010.09.033			0306-4522	Neuroscience	20870014:1094		brain		S0306-4522(10)01281-9	20870014			2010	17β-estradiol attenuates injury-induced microglia activation in the oculomotor nucleus, Gyenes,A.; Hoyk,Z. et al., (2010), Neuroscience	Moreover, estradiol is known to modulate inflammatory reactions in the brain through downregulating Th1 activation in acquired immune responses by decreasing the expression of microglial cell surface molecules, including major histocompatibility complex class I and II, and CD40 ( ).	Medscan	221: 'MHC ' -> 'major histocompatibility complex '		info:pmid/20870014#body:95		17β-estradiol attenuates injury-induced microglia activation in the oculomotor nucleus
negative Expression: imiquimod ---| HLA-A	Klein,J.C.;Wild,C.A.;Lang,S.;Brandau,S.;Klein,J.C.;Wild,C.A.;Brandau,S.		fadu			10.1007/s00262-016-1828-3	20160272791	1432-0851	0340-7004	Cancer Immunology, Immunotherapy	27034235:10239					27034235	609594542		2016	Differential immunomodulatory activity of tumor cell death induced by cancer therapeutic toll-like receptor ligands, Klein,J.C.; Wild,C.A. et al., (2016), Cancer Immunology, Immunotherapy	... with poly(I:C) or imiquimod was analyzed using flow cytometry: poly(I:C) increased major histocompatibility complex-I expression fourfold, while imiquimod ...	Medscan			info:pmid/27034235#cont:240		Differential immunomodulatory activity of tumor cell death induced by cancer therapeutic toll-like receptor ligands
Expression: doxycycline ---> CRY2	Rizzini,L.;Levine,D.C.;Perelis,M.;Bass,J.;Peek,C.B.;Pagano,M.				fibroblast	10.1016/j.cub.2019.04.073			0960-9822	Current Biology	31155351:1056			Mus musculus	S0960-9822(19)30533-0	31155351			2019	Cryptochromes-Mediated Inhibition of the CRL4Cop1-Complex Assembly Defines an Evolutionary Conserved Signaling Mechanism, Rizzini,L.; Levine,D.C. et al., (2019), Current Biology	Notably, doxycycline-mediated expression of Cry1 or Cry2 in double-knockout mouse embryonic fibroblasts increased the levels of c-Jun, JunB, and Cop1 over time ( A, 1B, and B).	Medscan	60: 'DKO ' -> 'double-knockout ' 76: 'MEFs ' -> 'mouse embryonic fibroblasts '		info:pmid/31155351#body:57		Cryptochromes-Mediated Inhibition of the CRL4Cop1-Complex Assembly Defines an Evolutionary Conserved Signaling Mechanism
positive Expression: valproic acid --+> HLA-A	Jazirehi,A.R.				natural killer cell	10.1097/CAD.0b013e32833dad91	2010487735		0959-4973	Anti-Cancer Drugs	20679890:10159					20679890	51018902		2010	Regulation of apoptosis-associated genes by histone deacetylase inhibitors: Implications in cancer therapy, Jazirehi,A.R., (2010), Anti-Cancer Drugs	This finding was supported by the treatment of hepatocellular carcinoma cells sodium valproate , which increased surface major histocompatibility complex-I expression leading to increased natural killer cell cytotoxicity through an natural killer group 2, member D-restricted mechanism.	Medscan			info:pmid/20679890#cont:160		Regulation of apoptosis-associated genes by histone deacetylase inhibitors: Implications in cancer therapy
Expression: dexamethasone ---> CRY2	Tsai,C.-C.;Lin,Y.-J.;Lai,Y.-J.;Tsai,C.-C.;Yu,H.-R.;Tiao,M.-M.;Sheen,J.-M.;Huang,L.-T.;Tain,Y.-L.;Lin,I.-C.;Chen,C.-C.;Yu,H.-R.;Chang,K.-A.					10.1186/s12944-019-0963-1	20190057510	1476-511X		Lipids in Health and Disease	30658634:10221					30658634	626012980		2019	Obesity programmed by prenatal dexamethasone and postnatal high-fat diet leads to distinct alterations in nutrition sensory signals and circadian-clock genes in visceral adipose tissue, Tsai,C.-C.; Lin,Y.-J. et al., (2019), Lipids in Health and Disease	Prenatal dexamethasone treatment decreased the mRNA expression of Cry1 and Cry2, whereas postnatal high-fat diet increased the mRNA expression of Cry1 and Cry2 in retroperitoneal adipose tissue without interaction between the two treatments (Fig. 5d and e).	Medscan			info:pmid/30658634#cont:222	retroperitoneal fat	Obesity programmed by prenatal dexamethasone and postnatal high-fat diet leads to distinct alterations in nutrition sensory signals and circadian-clock genes in visceral adipose tissue
Expression: dexamethasone ---> CRY2	Tsai,C.-C.;Lin,Y.-J.;Lai,Y.-J.;Tsai,C.-C.;Yu,H.-R.;Tiao,M.-M.;Sheen,J.-M.;Huang,L.-T.;Tain,Y.-L.;Lin,I.-C.;Chen,C.-C.;Yu,H.-R.;Chang,K.-A.					10.1186/s12944-019-0963-1	20190057510	1476-511X		Lipids in Health and Disease	30658634:10292					30658634	626012980		2019	Obesity programmed by prenatal dexamethasone and postnatal high-fat diet leads to distinct alterations in nutrition sensory signals and circadian-clock genes in visceral adipose tissue, Tsai,C.-C.; Lin,Y.-J. et al., (2019), Lipids in Health and Disease	In our study, we analyzed the mRNA expression of genes associated with circadian-clock, and showed that the mRNA expression of Bmal-1, cry1, cry2, Clock, and CKle was affected by prenatal dexamethasone treatment.	Medscan			info:pmid/30658634#cont:293		Obesity programmed by prenatal dexamethasone and postnatal high-fat diet leads to distinct alterations in nutrition sensory signals and circadian-clock genes in visceral adipose tissue
positive Expression: decitabine --+> HLA-A	Momparler,R.L.				cytotoxic T-cell	10.1053/j.seminoncol.2005.07.008			0093-7754	Seminars in Oncology	16210084:1129				S0093-7754(05)00277-0	16210084			2005	Epigenetic Therapy of Cancer With 5-Aza-2'-Deoxycytidine (decitabine), Momparler,R.L., (2005), Seminars in Oncology	In addition, 5-AZA-CdR was also reported to upregulate the expression of major histocompatibility complex -I in tumor cells, which can enhance their recognition by cytotoxic T cells.	Medscan	106: '(MHC)' -> ''		info:pmid/16210084#body:130		Epigenetic Therapy of Cancer With 5-Aza-2'-Deoxycytidine (decitabine)
positive Expression: decitabine --+> HLA-A	Hao,Y.-B.;Yi,S.-Y.;Ruan,J.;Zhao,L.;Nan,K.-J.				CD8+ T-cell	10.1016/j.canlet.2014.08.028			0304-3835	Cancer Letters	25168479:1061				S0304-3835(14)00468-6	25168479			2014	New insights into metronomic chemotherapy-induced immunoregulation, Hao,Y.-B.; Yi,S.-Y. et al., (2014), Cancer Letters	For instance, decitabine can upregulate cancer testis antigen of many tumor cells, then upregulate the expression of major histocompatibility complex I on apoptotic tumor cells, and lead them to be easily recognized and killed by antigen-specific CD8+ T cells. 5-fluorouracil can increase the expression of carcinoembryonic antigen on breast cancer and colon cancer cells .	Medscan	275: '5-FU ' -> '5-fluorouracil ' 62: '(CTA) ' -> '' 152: '(MHC I) ' -> '' 332: '(CEA) ' -> ''		info:pmid/25168479#body:62		New insights into metronomic chemotherapy-induced immunoregulation
positive Expression: decitabine --+> HLA-A	Algarra,I.;Garrido,F.;Garcia-Lora,A.M.;Garrido,F.;Garcia-Lora,A.M.;Garrido,F.;Garcia-Lora,A.M.				cytotoxic T-cell	10.1007/s10555-021-09964-4	20210402509	1573-7233	0167-7659	Cancer and Metastasis Reviews	33860434:10142					33860434	2011178734		2021	MHC heterogeneity and response of metastases to immunotherapy, Algarra,I.; Garrido,F. et al., (2021), Cancer and Metastasis Reviews	The treatment with 5'-aza-2'-deoxycytidine allows the transcription of HLA-A and B, the restoration on the cell membrane of these molecules, and the recognition by MAGE-specific cytotoxic T lymphocytes [84].	Medscan			info:pmid/33860434#cont:143		MHC heterogeneity and response of metastases to immunotherapy
positive Expression: decitabine --+> HLA-A	Fonsatti,E.;Nicolay,H.J.;Sigalotti,L.;Calabrò,L.;Pezzani,L.;Colizzi,F.;Altomonte,M.;Guidoboni,M.;Marincola,F.M.;Maio,M.					10.1158/1078-0432.CCR-06-3091			1078-0432		17545540:1	Clin Cancer Res				17545540			2007	Functional up-regulation of human leukocyte antigen class I antigens expression by 5-aza-2'-deoxycytidine in cutaneous melanoma: immunotherapeutic implications., Fonsatti,E.; Nicolay,H.J. et al., (2007), Clin Cancer Res	The effect of 5-aza-CdR on the constitutive expression of gp100 was investigated in 11 human melanoma cell lines by real-time reverse transcription-PCR and indirect immunofluorescence analyses. 5-aza-CdR-mediated changes in the levels of expression of human leukocyte antigen class I antigens and human leukocyte antigen-A2 allospecificity, intercellular adhesion molecule-1 (ICAM-1), and leukocyte-…	Medscan	184: '(IIF) ' -> '' 436: 'IIF ' -> 'indirect immunofluorescence ' 276: '(HLA) ' -> '' 297: 'HLA' -> 'human leukocyte antigen'		info:pmid/17545540#abs:2		Functional up-regulation of human leukocyte antigen class I antigens expression by 5-aza-2'-deoxycytidine in cutaneous melanoma: immunotherapeutic implications.
positive Expression: decitabine --+> HLA-A	Son,C.H.;Lee,H.R.;Koh,E.K.;Shin,D.Y.;Bae,J.H.;Yang,K.;Park,Y.S.				immunocompetent cell	10.1038/srep3247010.1038/srep32470		2045-2322			27671170:3	Sci Rep				27671170			2016	Combination treatment with decitabine and ionizing radiation enhances tumor cells susceptibility of T cells., Son,C.H.; Lee,H.R. et al., (2016), Sci Rep	Decitabine and Ionizing radiation improve immunogenicity and susceptibility of tumor cells to immune cells by up-regulating the expression of various molecules such as major histocompatibility complex class I; natural-killer group 2, member D (NKG2D) ligands; and co-stimulatory molecules.	Medscan	15: 'IR ' -> 'Ionizing radiation ' 201: '(MHC) ' -> ''		info:pmid/27671170#abs:4		Combination treatment with decitabine and ionizing radiation enhances tumor cells susceptibility of T cells.
positive Expression: decitabine --+> HLA-A	Son,C.H.;Lee,H.R.;Koh,E.K.;Shin,D.Y.;Bae,J.H.;Yang,K.;Park,Y.S.				immunocompetent cell	10.1038/srep3247010.1038/srep32470		2045-2322			27671170:6	Sci Rep				27671170			2016	Combination treatment with decitabine and ionizing radiation enhances tumor cells susceptibility of T cells., Son,C.H.; Lee,H.R. et al., (2016), Sci Rep	Furthermore, decitabine and Ionizing radiation combination treatment further upregulates major histocompatibility complex class I, along with the co-stimulatory molecules, when compared to the effect of each treatment alone.	Medscan	28: 'IR ' -> 'Ionizing radiation ' 89: 'MHC ' -> 'major histocompatibility complex '		info:pmid/27671170#abs:7		Combination treatment with decitabine and ionizing radiation enhances tumor cells susceptibility of T cells.
positive Expression: decitabine --+> HLA-A	Son,C.H.;Lee,H.R.;Koh,E.K.;Shin,D.Y.;Bae,J.H.;Yang,K.;Park,Y.S.				immunocompetent cell	10.1038/srep3247010.1038/srep32470		2045-2322			27671170:5	Sci Rep				27671170			2016	Combination treatment with decitabine and ionizing radiation enhances tumor cells susceptibility of T cells., Son,C.H.; Lee,H.R. et al., (2016), Sci Rep	Our results indicate that decitabine or Ionizing radiation treatment upregulates major histocompatibility complex class I, along with various co-stimulatory molecules in target tumor cells.	Medscan	40: 'IR ' -> 'Ionizing radiation ' 81: 'MHC ' -> 'major histocompatibility complex '		info:pmid/27671170#abs:6		Combination treatment with decitabine and ionizing radiation enhances tumor cells susceptibility of T cells.
positive Expression: decitabine --+> HLA-A	Nakanishi,Y.;Duran,A.;L’Hermitte,A.;Shelton,P.M.;Nakanishi,N.;Reina-Campos,M.;Huang,J.;Soldevila,F.;Baaten,B.J.G.;Tauriello,D.V.F.;Castilla,E.A.;Bhangoo,M.S.;Bao,F.;Sigal,D.;Diaz-Meco,M.T.;Moscat,J.				intestine epithelium cell	10.1016/j.immuni.2018.09.013			1074-7613	Immunity	30552022:1117				S1074-7613(18)30428-X	30552022			2018	Simultaneous Loss of Both Atypical Protein Kinase C Genes in the Intestinal Epithelium Drives Serrated Intestinal Cancer by Impairing Immunosurveillance, Nakanishi,Y.; Duran,A. et al., (2018), Immunity	Accordingly, the stimulation with 5-AZA-CdR upregulated major histocompatibility complex class I long-chain H-2Kb on the surface of wild-type but not Prkcz-/- organoids ( M), demonstrating a defect in antigen presentation under the PKCζ-deficient condition.	Medscan	56: 'MHC ' -> 'major histocompatibility complex ' 132: 'WT ' -> 'wild-type '		info:pmid/30552022#body:118		Simultaneous Loss of Both Atypical Protein Kinase C Genes in the Intestinal Epithelium Drives Serrated Intestinal Cancer by Impairing Immunosurveillance
positive Expression: decitabine --+> HLA-A	Harms,P.W.;Verhaegen,M.E.;Vo,J.N.;Tien,J.C.;Pratt,D.;Su,F.;Dhanasekaran,S.M.;Cao,X.;Mangelberger,D.;VanGoor,J.;Choi,J.E.;Ma,V.T.;Dlugosz,A.A.;Chinnaiyan,A.M.					10.1016/j.jid.2021.07.17310.1016/j.jid.2021.07.173		1523-1747			34474081:5	J Invest Dermatol				34474081			2022	Viral Status Predicts the Patterns of Genome Methylation and Decitabine Response in Merkel Cell Carcinoma., Harms,P.W.; Verhaegen,M.E. et al., (2022), J Invest Dermatol	The hypomethylating agent decitabine upregulated the expression of antigen-presenting machinery in Merkel cell carcinoma cell lines and stimulated membrane expression of HLA-A in VP and VN Merkel cell carcinoma xenograft tumors.	Medscan	99: 'MCC ' -> 'Merkel cell carcinoma ' 189: 'MCC ' -> 'Merkel cell carcinoma '		info:pmid/34474081#abs:6		Viral Status Predicts the Patterns of Genome Methylation and Decitabine Response in Merkel Cell Carcinoma.
negative MolSynthesis: indoleamine ---| retinoic acid	Deleu,S.;Machiels,K.;Raes,J.;Verbeke,K.;Vermeire,S.				naive T-cell	10.1016/j.ebiom.2021.103293			2352-3964	EBioMedicine	33813134:1117				S2352-3964(21)00086-4	33813134			2021	Short chain fatty acids and its producing organisms: An overlooked therapy for IBD?, Deleu,S.; Machiels,K. et al., (2021), EBioMedicine	This might be explained by taking together the effects on DCs and the results of in vitro studies that showed an increase of two enzymes, indoleamine 2˒3-dioxygenase 1 (indoleamine) and aldehyde dehydrogenase 1A2, which are known to diminish immune activation through tryptophan depletion and generation of retinoid acid .	Medscan			info:pmid/33813134#body:118		Short chain fatty acids and its producing organisms: An overlooked therapy for IBD?
negative Regulation: estradiol ---| CRY2	Joye,D.A.M.;Evans,J.A.					10.1016/j.semcdb.2021.04.026			1084-9521	Seminars in Cell and Developmental Biology	33994299:1261		suprachiasmatic nucleus	Rattus norvegicus	S1084-9521(21)00099-9	33994299			2021	Sex differences in daily timekeeping and circadian clock circuits, Joye,D.A.M.; Evans,J.A., (2021), Seminars in Cell and Developmental Biology	Nevertheless, in vivo administration of estradiol to ovariectomized female rats advances the phase of Per2 rhythms and decreases Cry2 in the suprachiasmatic nucleus .	Medscan	141: 'SCN ' -> 'suprachiasmatic nucleus '		info:pmid/33994299#body:262		Sex differences in daily timekeeping and circadian clock circuits
positive Expression: decitabine --+> CRY2	Liu,L.;Shen,H.;Wang,Y.		MCF-7			10.1016/j.bbrc.2017.06.003			0006-291X	Biochemical and Biophysical Research Communications	28579430:1071				S0006-291X(17)31102-6	28579430			2017	CRY2 is suppressed by FOXM1 mediated promoter hypermethylation in breast cancer, Liu,L.; Shen,H. et al., (2017), Biochemical and Biophysical Research Communications	Then, we measured the ability of FOXM1 to inhibit CRY2 expression in the presence of a methyltransferase inhibitor, 5-Aza-2'-deoxycytidine. 5-Aza-2'-deoxycytidine treatment abrogated the repression of FOXM1 on CRY2 expression in MCF-7 cells ( G), suggesting that FOXM1 mediated CRY2 repression is methylation dependent.	Medscan	116: '5-AZA-dC' -> '5-Aza-2\'-deoxycytidine' 140: '5-AZA-dC ' -> '5-Aza-2\'-deoxycytidine '		info:pmid/28579430#body:72		CRY2 is suppressed by FOXM1 mediated promoter hypermethylation in breast cancer
negative Regulation: tacrolimus ---| CARHSP1	Pfeiffer,J.R.;McAvoy,B.L.;Fecteau,R.E.;Deleault,K.M.;Brooks,S.A.;Brooks,S.A.;Fecteau,R.E.		RAW264.7			10.1128/MCB.00775-10	2011042662	1098-5549	0270-7306	Molecular and Cellular Biology	21078874:10231					21078874	361139465		2011	CARHSP1 is required for effective tumor necrosis factor alpha mRNA stabilization and localizes to processing bodies and exosomes, Pfeiffer,J.R.; McAvoy,B.L. et al., (2011), Molecular and Cellular Biology	In contrast, inhibition of either calcineurin (FK-506) or Akt (triciribine) blocks the increase in TNF-3′ untranslated region luciferase expression with CARHSP1 cotransfec-tion.	Medscan			info:pmid/21078874#cont:232		CARHSP1 is required for effective tumor necrosis factor alpha mRNA stabilization and localizes to processing bodies and exosomes
negative Regulation: tacrolimus ---| CARHSP1	Pfeiffer,J.R.;McAvoy,B.L.;Fecteau,R.E.;Deleault,K.M.;Brooks,S.A.;Brooks,S.A.;Fecteau,R.E.		RAW264.7			10.1128/MCB.00775-10	2011042662	1098-5549	0270-7306	Molecular and Cellular Biology	21078874:10235					21078874	361139465		2011	CARHSP1 is required for effective tumor necrosis factor alpha mRNA stabilization and localizes to processing bodies and exosomes, Pfeiffer,J.R.; McAvoy,B.L. et al., (2011), Molecular and Cellular Biology	These data demonstrate that in the context of lipopolysaccharide stimulation, transfected CARHSP1 function is inhibited by FK-506 and triciribine, as it is in resting cells.	Medscan			info:pmid/21078874#cont:236		CARHSP1 is required for effective tumor necrosis factor alpha mRNA stabilization and localizes to processing bodies and exosomes
positive Expression: norepinephrine --+> CRY2	Mogavero,F.;Jager,A.;Glennon,J.C.					10.1016/j.neubiorev.2016.11.002			0149-7634	Neuroscience and Biobehavioral Reviews	27836462:1311		pineal gland	Rattus norvegicus	S0149-7634(16)30448-1	27836462			2018	Clock genes, ADHD and aggression, Mogavero,F.; Jager,A. et al., (2018), Neuroscience and Biobehavioral Reviews	This finding suggests that noradrenaline regulates the expression of some clock genes (i.e. PER1 and CRY2), but not all clock genes.	Medscan			info:pmid/27836462#body:312		Clock genes, ADHD and aggression
positive Expression: norepinephrine --+> CRY2	Manev,H.;Uz,T.					10.1016/S0074-7742(09)88002-1			0074-7742	International Review of Neurobiology	19897073:1100		pineal gland	Rattus norvegicus	S0074-7742(09)88002-1	19897073			2009	Dosing Time-Dependent Actions of Psychostimulants-Chapter 2, Manev,H.; Uz,T., (2009), International Review of Neurobiology	These authors showed that the expression of Per1 and Cry2 in the rat pineal gland is regulated by changes in norepinephrine, in a manner similar to the melatonin rhythm-generating enzyme arylalkylamine N-acetyltransferase (AANAT), whereas the expression of Per3 and Cry1 displayed a daily rhythm not regulated by norepinephrine, suggesting the involvement of another day/night regulated transmitter.	Medscan			info:pmid/19897073#body:101		Dosing Time-Dependent Actions of Psychostimulants-Chapter 2
positive Expression: norepinephrine --+> CRY2	Sugimoto,T.;Morioka,N.;Sato,K.;Hisaoka,K.;Nakata,Y.				astrocyte	10.1016/j.neuroscience.2011.04.024			0306-4522	Neuroscience	21524690:1044				S0306-4522(11)00434-9	21524690			2011	Noradrenergic regulation of period1 expression in spinal astrocytes is involved in protein kinase A, c-Jun N-terminal kinase and extracellular signal-regulated kinase activation mediated by α1- and β2-adrenoceptors, Sugimoto,T.; Morioka,N. et al., (2011), Neuroscience	In addition, noradrenaline also increased expression of Cry1, Cry2 and Bmal1 mRNA.	Medscan	13: 'NA ' -> 'noradrenaline '		info:pmid/21524690#body:45		Noradrenergic regulation of period1 expression in spinal astrocytes is involved in protein kinase A, c-Jun N-terminal kinase and extracellular signal-regulated kinase activation mediated by α1- and β2-adrenoceptors
positive Expression: norepinephrine --+> CRY2	Sugimoto,T.;Morioka,N.;Sato,K.;Hisaoka,K.;Nakata,Y.				astrocyte	10.1016/j.neuroscience.2011.04.024			0306-4522	Neuroscience	21524690:1074			Rattus norvegicus	S0306-4522(11)00434-9	21524690			2011	Noradrenergic regulation of period1 expression in spinal astrocytes is involved in protein kinase A, c-Jun N-terminal kinase and extracellular signal-regulated kinase activation mediated by α1- and β2-adrenoceptors, Sugimoto,T.; Morioka,N. et al., (2011), Neuroscience	Intriguingly, in this study, we revealed that noradrenaline regulates Period1, Cry1, Cry2 and Bmal1 expressions and Period1 play a significant role in the regulation of other clock genes expression in primary rat spinal astrocytes.	Medscan	46: 'NA ' -> 'noradrenaline ' 70: 'Per' -> 'Period' 116: 'Per' -> 'Period'		info:pmid/21524690#body:75		Noradrenergic regulation of period1 expression in spinal astrocytes is involved in protein kinase A, c-Jun N-terminal kinase and extracellular signal-regulated kinase activation mediated by α1- and β2-adrenoceptors
positive Expression: norepinephrine --+> CRY2	Sugimoto,T.;Morioka,N.;Sato,K.;Hisaoka,K.;Nakata,Y.				astrocyte	10.1016/j.neuroscience.2011.04.024			0306-4522	Neuroscience	21524690:1080		spinal cord		S0306-4522(11)00434-9	21524690			2011	Noradrenergic regulation of period1 expression in spinal astrocytes is involved in protein kinase A, c-Jun N-terminal kinase and extracellular signal-regulated kinase activation mediated by α1- and β2-adrenoceptors, Sugimoto,T.; Morioka,N. et al., (2011), Neuroscience	It is therefore necessary to investigate whether diurnal change in noradrenaline concentration might exist in the spinal cord. indicates partial silencing of Period1 by transfection of specific small interference RNA, but significant inhibition of noradrenaline-induced Cry1, Cry2 and Bmal1 expressions in spinal astrocytes.	Medscan	67: 'NA ' -> 'noradrenaline ' 158: 'Per' -> 'Period' 194: 'siRNA' -> 'small interference RNA' 248: 'NA' -> 'noradrenaline'		info:pmid/21524690#body:81		Noradrenergic regulation of period1 expression in spinal astrocytes is involved in protein kinase A, c-Jun N-terminal kinase and extracellular signal-regulated kinase activation mediated by α1- and β2-adrenoceptors
positive Expression: norepinephrine --+> CRY2	McStay,E.;Migaud,H.;Vera,L.M.;Sánchez-Vázquez,F.J.;Davie,A.					10.1016/j.cbpa.2013.12.011			1095-6433	Comparative Biochemistry and Physiology, Part A	24361868:1172		suprachiasmatic nucleus	Rattus norvegicus	S1095-6433(13)00296-1	24361868			2014	Comparative study of pineal clock gene and AANAT2 expression in relation to melatonin synthesis in Atlantic salmon (Salmo salar) and European seabass (Dicentrarchus labrax), McStay,E.; Migaud,H. et al., (2014), Comparative Biochemistry and Physiology, Part A	In the rat (Rattus norvegicus) and Syrian hamster (Mesocricetus auratus), a wide array of canonical clock genes has all been shown to cycle in the pineal ( ), however Per1 and Cry2 mRNA expression is regulated by the suprachiasmatic nucleus via the nocturnal release of the neurotransmitter norepinephrine whilst the other transcription factors appear to be endogenous ( ).	Medscan	241: '(SCN) ' -> '' 306: '(NE) ' -> ''		info:pmid/24361868#body:173		Comparative study of pineal clock gene and AANAT2 expression in relation to melatonin synthesis in Atlantic salmon (Salmo salar) and European seabass (Dicentrarchus labrax)
positive Expression: norepinephrine --+> CRY2	Morioka,N.;Sugimoto,T.;Sato,K.;Okazaki,S.;Saeki,M.;Hisaoka-Nakashima,K.;Nakata,Y.				astrocyte	10.1016/j.neuint.2015.06.013			0197-0186	Neurochemistry International	26151099:1128				S0197-0186(15)30002-4	26151099			2015	The induction of Per1 expression by the combined treatment with glutamate, 5-hydroxytriptamine and dopamine initiates a ripple effect on Bmal1 and Cry1 mRNA expression via the ERK signaling pathway in cultured rat spinal astrocytes, Morioka,N.; Sugimoto,T. et al., (2015), Neurochemistry International	It has been shown that Per1 acts as a core component in the oscillation of clock genes expression ( ), and the knockdown of Per1 expression blocked the noradrenaline-induced expression of Bmal1, Cry1 and Cry2 in spinal astrocytes ( ).	Medscan			info:pmid/26151099#body:129		The induction of Per1 expression by the combined treatment with glutamate, 5-hydroxytriptamine and dopamine initiates a ripple effect on Bmal1 and Cry1 mRNA expression via the ERK signaling pathway in cultured rat spinal astrocytes
positive Expression: norepinephrine --+> CRY2	Sun,Y.Y.;Du,Z.H.;Sun,Y.Y.;Du,Z.H.;Zhao,Y.X.		NIH 3T3		astrocyte		2015320851	1873-4286	1381-6128	Current Pharmaceutical Design	100076278:10336			Rattus norvegicus			605753071		2015	Disruption of circadian rhythms and sleep in critical illness: Potential implications for angiogenesis after myocardial infarction. A review, Sun,Y.Y.; Du,Z.H. et al., (2015), Current Pharmaceutical Design	Noradrenaline transiently induced the expression of period1, Per2, Cry1, Cry2 and Bmal1 in NIH3T3 cells, rat C6 cells and spinal astrocytes [146,147].	Medscan			info:embase/2015320851#cont:337		Disruption of circadian rhythms and sleep in critical illness: Potential implications for angiogenesis after myocardial infarction. A review
positive Expression: norepinephrine --+> CRY2	Simonneaux,V.;Poirel,V.J.;Garidou,M.L.;Nguyen,D.;Diaz-Rodriguez,E.;Pévet,P.					10.1016/j.molbrainres.2003.10.019			0169-328X		14741406:7	Brain Res Mol Brain Res	pineal gland	Rattus norvegicus		14741406			2004	Daily rhythm and regulation of clock gene expression in the rat pineal gland., Simonneaux,V.; Poirel,V.J. et al., (2004), Brain Res Mol Brain Res	These data show that the expression of Per1 and Cry2 in the rat pineal gland is regulated by the clock-driven changes in norepinephrine, in a similar manner to the melatonin rhythm-generating enzyme arylalkylamine N-acetyltransferase.	Medscan			info:pmid/14741406#abs:8		Daily rhythm and regulation of clock gene expression in the rat pineal gland.
positive Expression: norepinephrine --+> CRY2	Sugimoto,T.;Morioka,N.;Sato,K.;Hisaoka,K.;Nakata,Y.				astrocyte	10.1016/j.neuroscience.2011.04.02410.1016/j.neuroscience.2011.04.024		1873-7544			21524690:2	Neuroscience		Rattus norvegicus		21524690			2011	Noradrenergic regulation of period1 expression in spinal astrocytes is involved in protein kinase A, c-Jun N-terminal kinase and extracellular signal-regulated kinase activation mediated by α1- and β2-adrenoceptors., Sugimoto,T.; Morioka,N. et al., (2011), Neuroscience	We have herein found in primary rat spinal astrocytes using real-time RT-PCR that noradrenaline induced robust transient increases in Per1, Cry1, Cry2 and Bmal1 mRNA expression.	Medscan	82: 'NA ' -> 'noradrenaline '		info:pmid/21524690#abs:3		Noradrenergic regulation of period1 expression in spinal astrocytes is involved in protein kinase A, c-Jun N-terminal kinase and extracellular signal-regulated kinase activation mediated by α1- and β2-adrenoceptors.
positive Expression: norepinephrine --+> CRY2	Sugimoto,T.;Morioka,N.;Sato,K.;Hisaoka,K.;Nakata,Y.				astrocyte	10.1016/j.neuroscience.2011.04.02410.1016/j.neuroscience.2011.04.024		1873-7544			21524690:3	Neuroscience		Rattus norvegicus		21524690			2011	Noradrenergic regulation of period1 expression in spinal astrocytes is involved in protein kinase A, c-Jun N-terminal kinase and extracellular signal-regulated kinase activation mediated by α1- and β2-adrenoceptors., Sugimoto,T.; Morioka,N. et al., (2011), Neuroscience	Cry1, Cry2 and Bmal1 expressions induced by noradrenaline were attenuated by transfection of Per1 small interference RNA .	Medscan	44: 'NA ' -> 'noradrenaline ' 121: '(siRNA)' -> ''		info:pmid/21524690#abs:4		Noradrenergic regulation of period1 expression in spinal astrocytes is involved in protein kinase A, c-Jun N-terminal kinase and extracellular signal-regulated kinase activation mediated by α1- and β2-adrenoceptors.
positive Expression: retinoic acid --+> HLA-A	Ellinger,I.;Reischer,H.;Lehner,C.;Leitner,K.;Hunziker,W.;Fuchs,R.		FO-1			10.1016/j.placenta.2004.04.014			0143-4004	Placenta	15708118:1010				S0143-4004(04)00142-0	15708118			2005	Overexpression of the human neonatal Fc-receptor α-chain in trophoblast-derived BeWo cells increases cellular retention of β2-microglobulin, Ellinger,I.; Reischer,H. et al., (2005), Placenta	Although interferons, tumor necrosis factor-α and retinoic acid have been shown to induce or increase the expression of both major histocompatibility complex class I and β2m in various cell types , β2m is not genetically linked to the major histocompatibility complex class I locus and appears to be independently regulated .	Medscan	126: 'MHC ' -> 'major histocompatibility complex ' 238: 'MHC ' -> 'major histocompatibility complex '		info:pmid/15708118#body:11		Overexpression of the human neonatal Fc-receptor α-chain in trophoblast-derived BeWo cells increases cellular retention of β2-microglobulin
positive Expression: retinoic acid --+> HLA-A	Lhotakova,K.;Vackova,J.;Lhotakova,K.;Grzelak,A.;Polakova,I.;Vackova,J.;Smahel,M.					10.3892/or.2019.7356	20190803023	1791-2431	1021-335X	Oncology Reports	31638243:10233					31638243	2003699061		2019	Establishment and characterization of a mouse tumor cell line with irreversible downregulation of MHC class I molecules, Lhotakova,K.; Vackova,J. et al., (2019), Oncology Reports	In a human neuroblastoma cell line producing β-2 microglobulin, the expression of β-2 microglobulin-free major histocompatibility complex class I molecules was enhanced upon differentiation with either retinoic acid or serum starvation.	Medscan			info:pmid/31638243#cont:234		Establishment and characterization of a mouse tumor cell line with irreversible downregulation of MHC class I molecules
positive Expression: retinoic acid --+> HLA-A	Nagata,T.;Segars,J.H.;Levi,B.Z.;Ozato,K.				embryonal carcinoma stem cell	10.1073/pnas.89.3.937			0027-8424		1736309:100	Proc Natl Acad Sci U S A				1736309			1992	Retinoic acid-dependent transactivation of major histocompatibility complex class I promoters by the nuclear hormone receptor H-2RIIBP in undifferentiated embryonal carcinoma cells., Nagata,T.; Segars,J.H. et al., (1992), Proc Natl Acad Sci U S A	Retinoic acid-dependent transactivation of major histocompatibility complex class I promoters by the nuclear hormone receptor H-2RIIBP in undifferentiated embryonal carcinoma cells.	Medscan			info:pmid/1736309#title:1		Retinoic acid-dependent transactivation of major histocompatibility complex class I promoters by the nuclear hormone receptor H-2RIIBP in undifferentiated embryonal carcinoma cells.
positive Expression: retinoic acid --+> HLA-A	Bacon,S.J.;Ellis,S.A.;Antczak,D.F.								0006-3363		12021038:1246	Biol Reprod	allantois			12021038			2002	Control of expression of major histocompatibility complex genes in horse trophoblast., Bacon,S.J.; Ellis,S.A. et al., (2002), Biol Reprod	In mouse cells, retinoic acid acts through a member of the nuclear hormone receptor superfamily, retinoid X receptor beta (RXR beta or H-2RIIBP), to bind upstream of the enhancer A region and activate mouse major histocompatibility complex class I genes [51].	Medscan			info:pmid/12021038#body:247		Control of expression of major histocompatibility complex genes in horse trophoblast.
positive Expression: retinoic acid --+> HLA-A	Santin,A.D.;Hermonat,P.L.;Ravaggi,A.;Chiriva-Internati,M.;Pecorelli,S.;Parham,G.P.					10.1016/S0002-9378(98)70209-1			0002-9378	American Journal of Obstetrics and Gynecology	9790391:1077				S0002-9378(98)70209-1	9790391			1998	Retinoic acid up-regulates the expression of major histocompatibility complex molecules and adhesion/costimulation molecules (specifically, intercellular adhesion molecule ICAM-1) in human cervical cancer, Santin,A.D.; Hermonat,P.L. et al., (1998), American Journal of Obstetrics and Gynecology	To elucidate the mechanism of retinoic acid-induced increases of major histocompatibility complex class I molecules, we analyzed messenger ribonucleic acid of major histocompatibility complex class I with a B27 HLA class I complementary deoxyribonucleic acid specific probe.	Medscan	65: 'MHC ' -> 'major histocompatibility complex ' 129: 'mRNA ' -> 'messenger ribonucleic acid ' 159: 'MHC ' -> 'major histocompatibility complex ' 223: 'cDNA ' -> 'complementary deoxyribonucleic acid '		info:pmid/9790391#body:78		Retinoic acid up-regulates the expression of major histocompatibility complex molecules and adhesion/costimulation molecules (specifically, intercellular adhesion molecule ICAM-1) in human cervical cancer
Expression: tacrolimus ---> HLA-A	Ito,T.;Ito,N.;Bettermann,A.;Tokura,Y.;Takigawa,M.;Paus,R.					10.1016/S0002-9440(10)63151-3			0002-9440	The American Journal of Pathology	14742267:1089		hair follicle		S0002-9440(10)63151-3	14742267			2004	Collapse and Restoration of MHC Class-I-Dependent Immune Privilege:Exploiting the Human Hair Follicle as a Model, Ito,T.; Ito,N. et al., (2004), The American Journal of Pathology	Corresponding to our immunohistological findings on the protein level ( ), 100 ng/ml IGF-1, 0.4 μg/ml α-α-melanocyte stimulating hormone, and 10 -8 M FK506 all down-modulated ectopic major histocompatibility complex class I mRNA-related signals ( ) in cultured hair follicles.	Medscan	106: 'MSH' -> 'α-melanocyte stimulating hormone' 186: 'MHC ' -> 'major histocompatibility complex '		info:pmid/14742267#body:90		Collapse and Restoration of MHC Class-I-Dependent Immune Privilege:Exploiting the Human Hair Follicle as a Model
Expression: tacrolimus ---> HLA-A	Novak,N.;Bieber,T.				Langerhans cell	10.1016/j.jaad.2005.04.060			0190-9622	Journal of the American Academy of Dermatology	16021172:1059			Homo sapiens	S0190-9622(05)01343-5	16021172			2005	The role of dendritic cell subtypes in the pathophysiology of atopic dermatitis, Novak,N.; Bieber,T., (2005), Journal of the American Academy of Dermatology	In addition to the known effect on NF-AT, tacrolimus down-regulates the expression of costimulatory molecules, major histocompatibility complex class I and II molecules, and the interleukin-2 receptor (CD25) on Langerhans cells from patients with atopic dermatitis in vitro.	Medscan	178: 'IL' -> 'interleukin' 211: 'LC ' -> 'Langerhans cells ' 247: 'AD ' -> 'atopic dermatitis '		info:pmid/16021172#body:60		The role of dendritic cell subtypes in the pathophysiology of atopic dermatitis
negative Regulation: tamoxifen ---| EID1	Azizian,H.;Khaksari,M.;Asadikaram,G.;Sepehri,G.;Najafipour,H.					10.1016/j.intimp.2018.10.009			1567-5769	International Immunopharmacology	30316077:1072				S1567-5769(18)30828-2	30316077			2018	Therapeutic effects of tamoxifen on metabolic parameters and cytokines modulation in rat model of postmenopausal diabetic cardiovascular dysfunction: Role of classic estrogen receptors, Azizian,H.; Khaksari,M. et al., (2018), International Immunopharmacology	The use of E2, like Tamoxifen, reduced the atherogenic index, CRI-I, CRI-II and the cardiac weight index in OVX diabetic animals compared to the vehicle group (P < 0.001).	Medscan	20: 'TAM' -> 'Tamoxifen' 84: 'CWI ' -> 'cardiac weight index '		info:pmid/30316077#body:73		Therapeutic effects of tamoxifen on metabolic parameters and cytokines modulation in rat model of postmenopausal diabetic cardiovascular dysfunction: Role of classic estrogen receptors
positive Expression: retinoic acid --+> CRY2	Yagita,K.;Horie,K.;Koinuma,S.;Nakamura,W.;Yamanaka,I.;Urasaki,A.;Shigeyoshi,Y.;Kawakami,K.;Shimada,S.;Takeda,J.;Uchiyama,Y.				embryonic stem cell			1091-6490			20133594:1162	Proc Natl Acad Sci U S A				20133594			2010	Development of the circadian oscillator during differentiation of mouse embryonic stem cells in vitro., Yagita,K.; Horie,K. et al., (2010), Proc Natl Acad Sci U S A	The expression levels of mPer2, mCry2, and mClock genes were significantly increased by retinoic acid day 5 from those in embryonic stem cells (P < 0.001), whereas mCry1 expression was significantly decreased in retinoic acid Day 5 cells from its expression in embryonic stem cells (P < 0.001).	Medscan			info:pmid/20133594#body:163		Development of the circadian oscillator during differentiation of mouse embryonic stem cells in vitro.
negative Expression: indoleamine ---| HLA-A	Sterkens,A.;Lambert,J.;Bervoets,A.				natural killer cell	10.1007/s10238-020-00673-w	20210003330	1591-9528	1591-8890	Clinical and Experimental Medicine	33386567:10121		lymphatic system			33386567	2007709131		2021	Alopecia areata: a review on diagnosis, immunological etiopathogenesis and treatment options, Sterkens,A.; Lambert,J. et al., (2021), Clinical and Experimental Medicine	major histocompatibility complex-I expression is suppressed by transforming growth factor β, α-melanocyte-stimulating hormone , indolamine (IDO), ...	Medscan			info:pmid/33386567#cont:122		Alopecia areata: a review on diagnosis, immunological etiopathogenesis and treatment options
MolSynthesis: norepinephrine ---> indoleamine	Nir,I.;Hirschmann,N.					10.1007/BF01675350					650203:0	J Neural Transm	pineal gland	Rattus norvegicus		650203			1978	The effect of thyroid hormones on rat pineal indoleamine metabolism in vitro., Nir,I.; Hirschmann,N., (1978), J Neural Transm	The effect of TSH, triiodothyronine (T3) and thyroxine (T4) on basic and noradrenaline -induced indoleamine metabolism was investigated in rat pineal culture based on the observation that, under the experimental system used, melatonin is formed from its amino acid precursor tryptophan.	Medscan	87: '(NA)' -> ''		info:pmid/650203#abs:1		The effect of thyroid hormones on rat pineal indoleamine metabolism in vitro.
MolSynthesis: norepinephrine ---> indoleamine	Sartin,J.L.;Bruot,B.C.;Orts,R.J.					10.1016/0303-7207(78)90028-x			0303-7207		680335:6	Mol Cell Endocrinol	pineal gland			680335			1978	Interaction of arginine vasotocin and norepinephrine upon pineal indoleamine synthesis in vitro., Sartin,J.L.; Bruot,B.C. et al., (1978), Mol Cell Endocrinol	The data indicates that arginine vasotocin decreased norepinephrine-stimulated pineal indoleamine synthesis in vitro and further suggests that arginine vasotocin may participate in the intracellular regulation of melatonin synthesis.	Medscan	24: 'AVT ' -> 'arginine vasotocin ' 53: 'NE' -> 'norepinephrine' 143: 'AVT ' -> 'arginine vasotocin '		info:pmid/680335#abs:7		Interaction of arginine vasotocin and norepinephrine upon pineal indoleamine synthesis in vitro.
MolSynthesis: norepinephrine ---> indoleamine	Fernandes,P.A.;Bothorel,B.;Clesse,D.;Monteiro,A.W.;Calgari,C.;Raison,S.;Simonneaux,V.;Markus,R.P.					10.1111/j.1365-2826.2008.01817.x10.1111/j.1365-2826.2008.01817.x		1365-2826			19076264:1	J Neuroendocrinol	pineal gland			19076264			2009	Local corticosterone infusion enhances nocturnal pineal melatonin production in vivo., Fernandes,P.A.; Bothorel,B. et al., (2009), J Neuroendocrinol	In vitro experiments have shown that either pro- or anti-inflammatory agents, acting directly in the organ, are able to change noradrenaline-induced pineal indoleamine production.	Medscan			info:pmid/19076264#abs:2		Local corticosterone infusion enhances nocturnal pineal melatonin production in vivo.
positive MolTransport: rapamycin --+> CRY2	Park,H.;Kim,N.Y.;Kim,J.;Heo,W.D.;Lee,S.;Kim,N.;Heo,W.D.					10.1038/s41467-017-00060-2	20170464387	2041-1723		Nature Communications	28646204:10201					28646204	616965422		2017	Optogenetic protein clustering through fluorescent protein tagging and extension of CRY2 /631/80/86 /631/1647/2253 /631/61/338/552 article, Park,H.; Kim,N.Y. et al., (2017), Nature Communications	Upon rapamycin treatment in the dark, FKBP-FRB heterodimer-ization led to translocation of FKBP-fused CRY2PHR variants to the plasma membrane or mitochondria and predicted that if CRY2PHR variants have homo-association property, they would co-translocate to the compartment along with FKBP-fused CRY2PHR variants.	Medscan			info:pmid/28646204#cont:202		Optogenetic protein clustering through fluorescent protein tagging and extension of CRY2 /631/80/86 /631/1647/2253 /631/61/338/552 article
negative Expression: trichostatin A ---| HLA-A	Chang,C.-C.;Wen,S.-H.;Chung,I.-H.;Chiu,B.-L.;Pirozzi,G.;Errico,S.;Luongo,M.;Lombardi,M.L.;Ferrone,S.				PBMC	10.1074/jbc.M115.676130	2015490498	1083-351X	0021-9258	Journal of Biological Chemistry	26381407:10192					26381407	606647818		2015	Multiple structural and epigenetic defects in the human leukocyte antigen class I antigen presentation pathway in a recurrent metastatic melanoma following immunotherapy, Chang,C.-C.; Wen,S.-H. et al., (2015), Journal of Biological Chemistry	Trichostatin A even blocked HLA-A re-expression induced by 5-Aza-2′-deoxycytidine and IFN-γ.	Medscan			info:pmid/26381407#cont:193		Multiple structural and epigenetic defects in the human leukocyte antigen class I antigen presentation pathway in a recurrent metastatic melanoma following immunotherapy
positive Regulation: imiquimod --+> CRY2	Greenberg,E.N.;Marshall,M.E.;Venkatesh,S.;Dragan,M.;Andersen,B.;Jin,S.;Nie,Q.;Jin,S.;Nie,Q.;Andersen,B.;Tsoi,L.C.;Gudjonsson,J.E.;Tsoi,L.C.;Tsoi,L.C.;Nie,Q.;Takahashi,J.S.;Takahashi,J.S.;Andersen,B.;Andersen,B.					10.1073/pnas.1915773117	20200225571	1091-6490	0027-8424	Proceedings of the National Academy of Sciences of the United States of America	32132203:10409		appendix			32132203	2005259689		2020	Circadian control of interferon-sensitive gene expression in murine skin, Greenberg,E.N.; Marshall,M.E. et al., (2020), Proceedings of the National Academy of Sciences of the United States of America	Consistent with this idea, we found that topical imiquimod application acutely down-regulates clock output genes Bmal1, Dbp, and Rev-erbα 6 h after treatment and up-regulates negative BMAL1:CLOCK regulators, Cry1/2 and Per2 (SI Appendix, Fig. S1 J–M).	Medscan			info:pmid/32132203#cont:410		Circadian control of interferon-sensitive gene expression in murine skin
positive Expression: trichostatin A --+> CRY2	Naruse,Y.;Oh-hashi,K.;Iijima,N.;Naruse,M.;Yoshioka,H.;Tanaka,M.		3T3						0270-7306		15226430:1164	Mol Cell Biol				15226430			2004	Circadian and light-induced transcription of clock gene Per1 depends on histone acetylation and deacetylation., Naruse,Y.; Oh-hashi,K. et al., (2004), Mol Cell Biol	Transcripts of mPer2, mCry1, and mCry2 were also upregulated by trichostatin A, but that of mPer3 was unaffected (Fig. 4A and B).	Medscan			info:pmid/15226430#body:165		Circadian and light-induced transcription of clock gene Per1 depends on histone acetylation and deacetylation.
positive Expression: trichostatin A --+> CRY2	Guo,X.;Qiu,X.;Wang,Z.;Hong,X.;Zhu,Y.;Hong,X.;Zhang,M.;Qi,Z.;Hong,X.;Hong,X.		293T			10.1038/cddis.2017.300	20210360481	2041-4889		Cell Death and Disease	28749470:10168					28749470	2006938266		2017	Mir-181d and c-myc-mediated inhibition of cry2 and fbxl3 reprograms metabolism in colorectal cancer, Guo,X.; Qiu,X. et al., (2017), Cell Death and Disease	As shown in Figure 7e, Trichostatin A caused a dose-dependent increase of CRY2 and FBXL3 expression in Colorectal cancer cells while c-myc levels oppositely changed, suggesting the role of HDACs in CRY2 and FBXL3 expression.	Medscan			info:pmid/28749470#cont:169		Mir-181d and c-myc-mediated inhibition of cry2 and fbxl3 reprograms metabolism in colorectal cancer
positive Expression: trichostatin A --+> CRY2	Guo,X.;Qiu,X.;Wang,Z.;Hong,X.;Zhu,Y.;Hong,X.;Zhang,M.;Qi,Z.;Hong,X.;Hong,X.		HEK293			10.1038/cddis.2017.300	20210360481	2041-4889		Cell Death and Disease	28749470:10200					28749470	2006938266		2017	Mir-181d and c-myc-mediated inhibition of cry2 and fbxl3 reprograms metabolism in colorectal cancer, Guo,X.; Qiu,X. et al., (2017), Cell Death and Disease	(e) Trichostatin A treatment significantly induces expression of CRY2 and FBXL3 in the Colorectal cancer cells in a dose-dependent manner (upper panel).	Medscan			info:pmid/28749470#cont:201		Mir-181d and c-myc-mediated inhibition of cry2 and fbxl3 reprograms metabolism in colorectal cancer
