# Supplementary material for: Crosstalk between short- and long-term calorie restriction transcriptomic signatures with anxiety-like behavior, aging, and neurodegeneration: implications for drug repurposing
Source: Front Behav Neurosci. 2023 Nov 29;17:1257881. doi: 10.3389/fnbeh.2023.1257881 (PMC10716537; doi:10.3389/fnbeh.2023.1257881)
Supplement: Supplementary file 1 [file Data_Sheet_1.zip › Supplementary material files/Supplementary material S8.XLSX]

## Sheet: ALL - Long-term CR
Relation Name	Authors	BiomarkerType	CellLineName	CellObject	CellType	DOI	EMBASE	ESSN	Experimental System	ISSN	Journal	MedLine Reference	MedlineTA	Mode of Action	Organ	Organism	PII	PMID	PUI	PubVersion	PubYear	Reference	Sentence	Source	TextMods	TextPath	TextRef	Tissue	Title	URL	pX
positive Expression: dexamethasone --+> C1QA	Tran,M.T.N.;Hamada,M.;Jeon,H.;Shiraishi,R.;Asano,K.;Hattori,M.;Nakamura,M.;Imamura,Y.;Tsunakawa,Y.;Fujii,R.;Usui,T.;Kulathunga,K.;Koshida,R.;Kamei,R.;Matsunaga,Y.;Kudo,T.;Takahashi,S.;Hamada,M.;Kudo,T.;Takahashi,S.;Tsunakawa,Y.;Kulathunga,K.;Andrea,C.-S.				macrophage	10.1038/s41467-017-01711-0	20170830784	2041-1723			Nature Communications	29167450:10899						29167450	619360243		2017	MafB is a critical regulator of complement component C1q, Tran,M.T.N.; Hamada,M. et al., (2017), Nature Communications	Next, we identified whether MafB was necessary for the induction of C1q expression by PPARδ/RXRα, Liver X receptorα/RXRα, RAR, dexamethasone, and IFNγ.	Medscan			info:pmid/29167450#cont:900		MafB is a critical regulator of complement component C1q
positive Expression: dexamethasone --+> C1QA	Armbrust,T.;Nordmann,B.;Kreissig,M.;Ramadori,G.				macrophage	10.1053/jhep.1997.v26.pm0009214457				0270-9139		9214457:13	Hepatology					9214457			1997	C1Q synthesis by tissue mononuclear phagocytes from normal and from damaged rat liver: up-regulation by dexamethasone, down-regulation by interferon gamma, and lipopolysaccharide., Armbrust,T.; Nordmann,B. et al., (1997), Hepatology	Treatment of the cultures with interferon gamma (IFN-gamma) or lipopolysaccharide strongly decreased, whereas treatment with dexamethasone strongly increased C1q gene expression in the macrophage populations, and induced C1qB messenger RNA in cultured monocytes, as revealed by reverse-transcription polymerase chain reaction.	Medscan	232: 'mRNA ' -> 'messenger RNA ' 284: 'RT-PCR' -> 'reverse-transcription polymerase chain reaction' 82: '(LPS) ' -> ''		info:pmid/9214457#abs:14		C1Q synthesis by tissue mononuclear phagocytes from normal and from damaged rat liver: up-regulation by dexamethasone, down-regulation by interferon gamma, and lipopolysaccharide.
positive Expression: dexamethasone --+> C1QA	Garabuczi,;Sarang,Z.;Szondy,Z.				phagocyte	10.1016/j.bbamcr.2014.12.014				0167-4889	BBA - Molecular Cell Research	25523142:1143					S0167-4889(14)00442-X	25523142			2015	Glucocorticoids enhance prolonged clearance of apoptotic cells by upregulating liver X receptor, peroxisome proliferator-activated receptor-δ and UCP2, Garabuczi,; Sarang,Z. et al., (2015), BBA - Molecular Cell Research	Thus simultaneous induction of MERTK and C1q by Dexamethasone might enhance efferocytosis by promoting both signaling pathways which lead to Rac activation.	Medscan	48: 'Dex ' -> 'Dexamethasone '		info:pmid/25523142#body:144		Glucocorticoids enhance prolonged clearance of apoptotic cells by upregulating liver X receptor, peroxisome proliferator-activated receptor-δ and UCP2
positive Expression: dexamethasone --+> C1QA	Garabuczi,;Sarang,Z.;Szondy,Z.					10.1016/j.bbamcr.2014.12.014				0167-4889	BBA - Molecular Cell Research	25523142:1109					S0167-4889(14)00442-X	25523142			2015	Glucocorticoids enhance prolonged clearance of apoptotic cells by upregulating liver X receptor, peroxisome proliferator-activated receptor-δ and UCP2, Garabuczi,; Sarang,Z. et al., (2015), BBA - Molecular Cell Research	Induction of C1q by Dexamethasone was not inhibited by cycloheximide indicating that new protein synthesis is not required for its early induction ( B).	Medscan	20: 'Dex ' -> 'Dexamethasone '		info:pmid/25523142#body:110		Glucocorticoids enhance prolonged clearance of apoptotic cells by upregulating liver X receptor, peroxisome proliferator-activated receptor-δ and UCP2
positive Regulation: doxycycline --+> PABPN1	Bergeron,D.;Pal,G.;Beaulieu,Y.B.;Bachand,F.;Chabot,B.		HEK293-FT			10.1128/MCB.00070-15	2015158681	1098-5549		0270-7306	Molecular and Cellular Biology	25963658:10060						25963658	605003194		2015	Regulated intron retention and nuclear pre-mRNA decay contribute to PABPN1 autoregulation, Bergeron,D.; Pal,G. et al., (2015), Molecular and Cellular Biology	Induction of green fluorescent protein-PABPN1 and green fluorescent protein-PRMT3 expression was achieved with 500 ng/ml of doxycycline for 48 to 72 h. Short interfering RNAs were transfected with Lipofectamine 2000 (Life Technologies) at a final concentration of 25 nM for 72 h. Sequences of Short interfering RNAs can be found in the supplemental material.	Medscan			info:pmid/25963658#cont:61		Regulated intron retention and nuclear pre-mRNA decay contribute to PABPN1 autoregulation
positive Regulation: doxycycline --+> PABPN1	Bergeron,D.;Pal,G.;Beaulieu,Y.B.;Bachand,F.;Chabot,B.		293T			10.1128/MCB.00070-15	2015158681	1098-5549		0270-7306	Molecular and Cellular Biology	25963658:10135						25963658	605003194		2015	Regulated intron retention and nuclear pre-mRNA decay contribute to PABPN1 autoregulation, Bergeron,D.; Pal,G. et al., (2015), Molecular and Cellular Biology	The induction of green fluorescent protein-PABPN1 by doxycycline caused a significant decrease in the levels of the spliced PABPN1 mRNA (Fig. 1F), which resulted in a 3-fold increase in the percentage of unspliced PABPN1 pre-mRNA relative to that of total PABPN1 RNA (Fig. 1G).	Medscan			info:pmid/25963658#cont:136		Regulated intron retention and nuclear pre-mRNA decay contribute to PABPN1 autoregulation
positive Regulation: doxycycline --+> PABPN1	Bergeron,D.;Pal,G.;Beaulieu,Y.B.;Bachand,F.;Chabot,B.					10.1128/MCB.00070-15	2015158681	1098-5549		0270-7306	Molecular and Cellular Biology	25963658:10149						25963658	605003194		2015	Regulated intron retention and nuclear pre-mRNA decay contribute to PABPN1 autoregulation, Bergeron,D.; Pal,G. et al., (2015), Molecular and Cellular Biology	Importantly, and consistent with our results with endogenous PABPN1, induction of green fluorescent protein-PABPN1 by doxycycline resulted in reduced levels of spliced mRNA expressed from the green fluorescent protein-6/7 minigene (Fig. 2D, compare lanes 5 and 6).	Medscan			info:pmid/25963658#cont:150		Regulated intron retention and nuclear pre-mRNA decay contribute to PABPN1 autoregulation
positive Regulation: doxycycline --+> PABPN1	Bergeron,D.;Pal,G.;Beaulieu,Y.B.;Bachand,F.;Chabot,B.		293T			10.1128/MCB.00070-15	2015158681	1098-5549		0270-7306	Molecular and Cellular Biology	25963658:10305						25963658	605003194		2015	Regulated intron retention and nuclear pre-mRNA decay contribute to PABPN1 autoregulation, Bergeron,D.; Pal,G. et al., (2015), Molecular and Cellular Biology	As can be seen in Fig. 6E, the level of PABPN1 pre-mRNA associated with SRSF10 was substantially reduced in cells in which Flag-PABPN1 was induced (+doxycycline) compared to levels in noninduced cells (−Doxy), despite the purification of similar levels of green fluorescent protein-SRSF10 from both induced and noninduced cells (Fig. 6F, lanes 7 and 8).	Medscan			info:pmid/25963658#cont:306		Regulated intron retention and nuclear pre-mRNA decay contribute to PABPN1 autoregulation
negative Regulation: forskolin ---| MCOLN1	Vergarajauregui,S.;Oberdick,R.;Kiselyov,K.;Puertollano,R.							1470-8728				17988215:1030	Biochem J					17988215			2008	Mucolipin 1 channel activity is regulated by protein kinase A-mediated phosphorylation., Vergarajauregui,S.; Oberdick,R. et al., (2008), Biochem J	Forskolin treatment decreased MCOLN1 channel activity, whereas treatment with H89 increased MCOLN1 channel activity.	Medscan			info:pmid/17988215#body:31		Mucolipin 1 channel activity is regulated by protein kinase A-mediated phosphorylation.
negative Regulation: forskolin ---| MCOLN1	Vergarajauregui,S.;Oberdick,R.;Kiselyov,K.;Puertollano,R.					10.1042/BJ20070713		1470-8728				17988215:9	Biochem J					17988215			2008	Mucolipin 1 channel activity is regulated by protein kinase A-mediated phosphorylation., Vergarajauregui,S.; Oberdick,R. et al., (2008), Biochem J	Forskolin treatment decreased MCOLN1 channel activity, whereas treatment with H89 increased MCOLN1 channel activity.	Medscan			info:pmid/17988215#abs:10		Mucolipin 1 channel activity is regulated by protein kinase A-mediated phosphorylation.
negative Regulation: ascorbic acid ---| COQ2	Esaka,Y.;Nagahara,Y.;Hasome,Y.;Nishio,R.;Ikekita,M.		BALL I			10.1016/j.bbagen.2005.04.013				0304-4165	BBA - General Subjects	15905035:1125					S0304-4165(05)00111-X	15905035			2005	Coenzyme Q 2 induced p53-dependent apoptosis, Esaka,Y.; Nagahara,Y. et al., (2005), BBA - General Subjects	CoQ 2 induced generation of ROS ( a ), and this ROS generation was inhibited by treatment with an antioxidant L-ascorbic acid .	Medscan	126: '(L-A)' -> ''		info:pmid/15905035#body:126		Coenzyme Q 2 induced p53-dependent apoptosis
negative Regulation: ascorbic acid ---| COQ2	Esaka,Y.;Nagahara,Y.;Hasome,Y.;Nishio,R.;Ikekita,M.					10.1016/j.bbagen.2005.04.013				0304-4165	BBA - General Subjects	15905035:1177					S0304-4165(05)00111-X	15905035			2005	Coenzyme Q 2 induced p53-dependent apoptosis, Esaka,Y.; Nagahara,Y. et al., (2005), BBA - General Subjects	Moreover, treatment with L-ascorbic acid suppressed CoQ 2-induced phosphorylated-p53 in our study ( d).	Medscan	25: 'L-A ' -> 'L-ascorbic acid ' 66: 'phospho' -> 'phosphorylated'		info:pmid/15905035#body:178		Coenzyme Q 2 induced p53-dependent apoptosis
negative Regulation: doxorubicin ---| PLCG1	Moreira,M.P.;da Conceição Braga,L.;Cassali,G.D.;Silva,L.M.				stem cell	10.1016/j.yexcr.2018.01.018				0014-4827	Experimental Cell Research	29352988:1099					S0014-4827(18)30027-2	29352988			2018	STAT3 as a promising chemoresistance biomarker associated with the CD44+/high/CD24-/low/ALDH+ BCSCs-like subset of the triple-negative breast cancer (TNBC) cell line, Moreira,M.P.; da Conceição Braga,L. et al., (2018), Experimental Cell Research	PRKCZ, MAPK3 and STAT3 genes were upregulated and AKT1, AKT2, CAV2, MUC1, PLCG1, RHOA, RHOC and RRAS were downregulated following doxorubicin treatment.	Medscan	130: 'DOX ' -> 'doxorubicin '		info:pmid/29352988#body:100		STAT3 as a promising chemoresistance biomarker associated with the CD44+/high/CD24-/low/ALDH+ BCSCs-like subset of the triple-negative breast cancer (TNBC) cell line
negative Regulation: doxorubicin ---| C1QA	Peitsch,M.C.;Tschopp,J.;Kress,A.;Isliker,H.					10.1042/bj2490495				0264-6021		3277626:6	Biochem J					3277626			1988	Antibody-independent activation of the complement system by mitochondria is mediated by cardiolipin., Peitsch,M.C.; Tschopp,J. et al., (1988), Biochem J	Both mt-CPK and adriamycin displaced C1q from the mitochondrial inner membrane.	Medscan			info:pmid/3277626#abs:7		Antibody-independent activation of the complement system by mitochondria is mediated by cardiolipin.
positive Regulation: staurosporine --+> C1QA	Kang,Y.H.;Urban,B.C.;Sim,R.B.;Kishore,U.		Jurkat			10.1016/j.imbio.2011.10.008				0171-2985	Immunobiology	22088229:1114					S0171-2985(11)00218-X	22088229			2012	Human complement Factor H modulates C1q-mediated phagocytosis of apoptotic cells, Kang,Y.H.; Urban,B.C. et al., (2012), Immunobiology	Both UV-irradiated and staurosporine induced apoptotic cells bound C1q and Factor H ( A and B).	Medscan			info:pmid/22088229#body:115		Human complement Factor H modulates C1q-mediated phagocytosis of apoptotic cells
positive Expression: cocaine --+> C1QA	Tanhehco,E.J.;Yasojima,K.;McGeer,P.L.;Lucchesi,B.R.									0022-3565		10604949:1213	J Pharmacol Exp Ther		heart			10604949			2000	Acute cocaine exposure up-regulates complement expression in rabbit heart., Tanhehco,E.J.; Yasojima,K. et al., (2000), J Pharmacol Exp Ther	In vivo pretreatment with heparin (300 U/kg i.v.) did not prevent C1q, C1r, C8, and C9 transcription mediated by 1 μM cocaine, but did reduce C3 mRNA expression (Fig. 2).	Medscan			info:pmid/10604949#body:214		Acute cocaine exposure up-regulates complement expression in rabbit heart.
positive Expression: cocaine --+> C1QA	Tanhehco,E.J.;Yasojima,K.;McGeer,P.L.;Lucchesi,B.R.									0022-3565		10604949:1238	J Pharmacol Exp Ther		heart			10604949			2000	Acute cocaine exposure up-regulates complement expression in rabbit heart., Tanhehco,E.J.; Yasojima,K. et al., (2000), J Pharmacol Exp Ther	The present study demonstrates that cocaine (1 μM) increases C1q, C1r, C3, C8, and C9 mRNA and membrane attack complex protein expression in the rabbit isolated heart.	Medscan			info:pmid/10604949#body:239		Acute cocaine exposure up-regulates complement expression in rabbit heart.
positive Expression: cocaine --+> C1QA	Tanhehco,E.J.;Yasojima,K.;McGeer,P.L.;Lucchesi,B.R.									0022-3565		10604949:1243	J Pharmacol Exp Ther					10604949			2000	Acute cocaine exposure up-regulates complement expression in rabbit heart., Tanhehco,E.J.; Yasojima,K. et al., (2000), J Pharmacol Exp Ther	The present study also shows that heparin inhibits membrane attack complex formation, yet does not prevent cocaine-induced transcription of C1q, C1r, C3, C8, and C9 mRNA.	Medscan			info:pmid/10604949#body:244	myocardium	Acute cocaine exposure up-regulates complement expression in rabbit heart.
positive Expression: cocaine --+> C1QA	Tanhehco,E.J.;Yasojima,K.;McGeer,P.L.;Lucchesi,B.R.									0022-3565		10604949:1296	J Pharmacol Exp Ther					10604949			2000	Acute cocaine exposure up-regulates complement expression in rabbit heart., Tanhehco,E.J.; Yasojima,K. et al., (2000), J Pharmacol Exp Ther	In summary, we present evidence that cocaine up-regulates C1q, C1r, C3, C8, and C9 mRNA expression and membrane attack complex formation in the myocardium.	Medscan			info:pmid/10604949#body:297	myocardium	Acute cocaine exposure up-regulates complement expression in rabbit heart.
positive Regulation: resveratrol --+> PABPN1	Cotán,D.;Paz,M.V.;Alcocer-Gómez,E.;Garrido-Maraver,J.;Oropesa-Ávila,M.;De la Mata,M.;Pavón,A.D.;De Lavera,I.;Sánchez-Alcázar,J.A.;Galán,F.;Ybot-González,P.						20160453719	1873-5592		1389-4501	Current Drug Targets	100003077:10173							610839130		2016	AMPK as a target in rare diseases, Cotán,D.; Paz,M.V. et al., (2016), Current Drug Targets	Moreover, it has been observed that the adenosin monophosphate-activated protein kinase activator resveratrol enhanced the citotoxicity of mutant PABPN1 and aggravated muscle pathology in C. elegans and human cells [77].	Medscan			info:embase/20160453719#cont:174	muscles	AMPK as a target in rare diseases
positive Regulation: heparin --+> PLCG1	Krejci,P.;Bryja,V.;Pachernik,J.;Hampl,A.;Pogue,R.;Mekikian,P.;Wilcox,W.R.					10.1016/j.yexcr.2004.03.011				0014-4827	Experimental Cell Research	15194433:1080					S0014-4827(04)00138-7	15194433			2004	FGF2 inhibits proliferation and alters the cartilage-like phenotype of RCS cells, Krejci,P.; Bryja,V. et al., (2004), Experimental Cell Research	Addition of heparin significantly enhanced the activation of PLCγ1 and Erk by FGF2 (not shown).	Medscan			info:pmid/15194433#body:81	cartilage	FGF2 inhibits proliferation and alters the cartilage-like phenotype of RCS cells
positive Regulation: heparin --+> PLCG1	Li,Y.;Talotta-Altenburg,L.M.;Silimperi,K.A.;Ciabattoni,G.O.;Lowe-Krentz,L.J.					10.1152/ajpcell.00284.2018	20200165846	1522-1563		0363-6143	American Journal of Physiology - Cell Physiology	31891520:10382						31891520	2005000455		2020	Endothelial nitric oxide synthase activation is required for heparin receptor effects on vascular smooth muscle cells, Li,Y.; Talotta-Altenburg,L.M. et al., (2020), American Journal of Physiology - Cell Physiology	Heparin treatment results in intracellular Ca2+ release and has been reported to activate PLCγI and CaMKII, as well as inducing NO production (40) since PLCγI produces IP3 and induces Ca2+ release.	Medscan			info:pmid/31891520#cont:383		Endothelial nitric oxide synthase activation is required for heparin receptor effects on vascular smooth muscle cells
positive Regulation: heparin --+> PLCG1	Medeiros,V.P.;Paredes-Gamero,E.J.;Monteiro,H.P.;Rocha,H.A.;Trindade,E.S.;Nader,H.B.				endothelial cell	10.1002/jcp.2301810.1002/jcp.23018		1097-4652				21898414:7	J Cell Physiol					21898414			2012	Heparin-integrin interaction in endothelial cells: downstream signaling and heparan sulfate expression., Medeiros,V.P.; Paredes-Gamero,E.J. et al., (2012), J Cell Physiol	Moreover, heparin also induced intracellular Ca(2+) release, PLCγ1 (phospholipase Cγ1) and CaMKII (calcium calmodulin kinase II) activation, as well as an increase in nitric oxide production.	Medscan	184: '(NO) ' -> ''		info:pmid/21898414#abs:8		Heparin-integrin interaction in endothelial cells: downstream signaling and heparan sulfate expression.
positive Regulation: heparin --+> PLCG1	Li,Y.;Talotta-Altenburg,L.M.;Silimperi,K.A.;Ciabattoni,G.O.;Lowe-Krentz,L.J.					10.1152/ajpcell.00284.2018	20200165846	1522-1563		0363-6143	American Journal of Physiology - Cell Physiology	100001600:10382							2005000455		2020	Endothelial nitric oxide synthase activation is required for heparin receptor effects on vascular smooth muscle cells, Li,Y.; Talotta-Altenburg,L.M. et al., (2020), American Journal of Physiology - Cell Physiology	Heparin treatment results in intracellular Ca2+ release and has been reported to activate PLCγI and CaMKII, as well as inducing NO production (40) since PLCγI produces IP3 and induces Ca2+ release.	Medscan			info:doi/10.1152/ajpcell.00284.2018#cont:383		Endothelial nitric oxide synthase activation is required for heparin receptor effects on vascular smooth muscle cells
Expression: curcumin ---> MCOLN1	Zhang,L.;Fang,Y.;Cheng,X.;Lian,Y.J.;Xu,H.L.;Zeng,Z.S.;Zhu,H.C.					10.3389/fneur.2017.0053110.3389/fneur.2017.00531				1664-2295		29062301:0	Front Neurol					29062301			2017	Curcumin Exerts Effects on the Pathophysiology of Alzheimer's Disease by Regulating PI(3,5)P2 and Transient Receptor Potential Mucolipin-1 Expression., Zhang,L.; Fang,Y. et al., (2017), Front Neurol	To validate our speculation that curcumin may ameliorate Alzheimer's disease pathogenesis by regulating PI(3,5)P2 and transient receptor potential mucolipin-1 (TRPML1) expression levels.	Medscan	77: '(AD) ' -> ''		info:pmid/29062301#abs:1		Curcumin Exerts Effects on the Pathophysiology of Alzheimer's Disease by Regulating PI(3,5)P2 and Transient Receptor Potential Mucolipin-1 Expression.
negative Regulation: tetracycline ---| C1QA	Chakrabarty,A.K.;Saha,K.;Sen,P.;Sharma,K.K.;Agarwal,S.K.					10.1016/0162-3109(81)90020-5				0162-3109		7327922:2	Immunopharmacology					7327922			1981	Effects of antibacterial agents on the complement system., Chakrabarty,A.K.; Saha,K. et al., (1981), Immunopharmacology	Tetracycline administration for three consecutive days in four normal subjects decreased serum CH50, C1q, C3, and C4 levels on day 4.	Medscan			info:pmid/7327922#abs:3		Effects of antibacterial agents on the complement system.
negative DirectRegulation: heparin ---| C1QA	Tincani,A.;Cavazzana,I.;Ziglioli,T.;Lojacono,A.;De Angelis,V.;Meroni,P.				neutrophil	10.1007/s12016-009-8183-5	2010618783			1080-0549	Clinical Reviews in Allergy and Immunology	19936969:10096			fetus	Mus musculus		19936969	50711933		2010	Complement activation and pregnancy failure, Tincani,A.; Cavazzana,I. et al., (2010), Clinical Reviews in Allergy and Immunology	Different experimental data on animal models support that heparin can inhibit C1q binding to immune complexes, C4 binding to C1s-C2 and can block the formation of C3 convertase, and inhibit the assembly of terminal membrane attack complex pore	Medscan			info:pmid/19936969#cont:97		Complement activation and pregnancy failure
negative DirectRegulation: heparin ---| C1QA	Makrides,S.C.									0031-6997		9549758:1391	Pharmacol Rev					9549758			1998	Therapeutic inhibition of the complement system., Makrides,S.C., (1998), Pharmacol Rev	Heparin blocks the interaction between C1q and complement activators and inhibits the assembly of C3 convertases in the classical and alternative pathways.	Medscan			info:pmid/9549758#body:392		Therapeutic inhibition of the complement system.
negative DirectRegulation: heparin ---| C1QA	Manfredi,A.A.;Rovere-Querini,P.;D’Angelo,A.;Maugeri,N.					10.1016/j.phrs.2016.08.008				1043-6618	Pharmacological Research	28161237:1096			placenta		S1043-6618(16)30619-3	28161237			2016	Low molecular weight heparins prevent the induction of autophagy of activated neutrophils and the formation of neutrophil extracellular traps, Manfredi,A.A.; Rovere-Querini,P. et al., (2016), Pharmacological Research	Heparin modulates the complement system at various levels, influencing the C1 esterase inhibitor activity, binding and regulating the interaction of the first components of the classical pathway of complement activation, C1q and C4, as well as interacting with the critical complement regulator, factor H .	Medscan			info:pmid/28161237#body:97		Low molecular weight heparins prevent the induction of autophagy of activated neutrophils and the formation of neutrophil extracellular traps
negative DirectRegulation: heparin ---| C1QA	Kozlov,L.V.;Belkin,Z.P.;Bichucher,A.M.;Batalova,T.N.;Diakov,V.L.									2310-6972		14564739:5	Biomed Khim		molar tooth			14564739			2003	[Comparative effects of complement inhibitors in vitro and in vivo experiments: an immunoenzyme method in studying subcomponent C1q inhibition and complement inhibition in model animals]., Kozlov,L.V.; Belkin,Z.P. et al., (2003), Biomed Khim	This indicates that heparin binding with C1q in 10 times is higher, than that for suramin (as weight ratio) or 100 times higher in molar ratio.	Medscan			info:pmid/14564739#abs:6		[Comparative effects of complement inhibitors in vitro and in vivo experiments: an immunoenzyme method in studying subcomponent C1q inhibition and complement inhibition in model animals].
negative DirectRegulation: heparin ---| C1QA	Almeda,S.;Rosenberg,R.D.;Bing,D.H.									0021-9258		6218163:1	J Biol Chem					6218163			1983	The binding properties of human complement component C1q. Interaction with mucopolysaccharides., Almeda,S.; Rosenberg,R.D. et al., (1983), J Biol Chem	The binding of C1q to heparin was quantitatively examined by utilizing an assay that employs a 125I-labeled low molecular weight heparin glycosaminoglycan (Mr = 8500).	Medscan	155: '(LMW-Hep) ' -> ''		info:pmid/6218163#abs:2		The binding properties of human complement component C1q. Interaction with mucopolysaccharides.
negative DirectRegulation: heparin ---| C1QA	von Zeipel,G.;Hanson,H.S.;von Stedingk,L.V.					10.1111/j.1699-0463.1977.tb03621.x				0304-1328		855665:3	Acta Pathol Microbiol Scand C					855665			1977	Purification from euglobulin of the first component (C1) of complement and its subcomponents by heparin-sepharose chromatography., von Zeipel,G.; Hanson,H.S. et al., (1977), Acta Pathol Microbiol Scand C	Tests on isolated C1q, C1r and C1s disclosed in addition to the well known interaction between heparin and C1q an equally strong or even stronger interaction between heparin and C1s.	Medscan			info:pmid/855665#abs:4		Purification from euglobulin of the first component (C1) of complement and its subcomponents by heparin-sepharose chromatography.
negative DirectRegulation: heparin ---| C1QA	Hong,Q.;Kuo,E.;Schultz,L.;Chang,N.-S.;Boackle,R.J.;Chang,N.-S.						2010698830	1791-244X		1107-3756	International Journal of Molecular Medicine	17143562:10202						17143562	360195994		2007	Conformationally altered hyaluronan restricts complement classical pathway activation by binding to C1q, C1r, C1s, C2, C5 and C9, and suppresses WOX1 expression in prostate DU145 cells, Hong,Q.; Kuo,E. et al., (2007), International Journal of Molecular Medicine	In contrast, heparin interacts with C1q, C2, C4, C4-binding protein, C1 inhibitor, B, D, H, P, C6, C8, and C9 (39).	Medscan			info:pmid/17143562#cont:203		Conformationally altered hyaluronan restricts complement classical pathway activation by binding to C1q, C1r, C1s, C2, C5 and C9, and suppresses WOX1 expression in prostate DU145 cells
negative DirectRegulation: heparin ---| C1QA	Yu,H.;Muñoz,E.M.;Edens,R.E.;Linhardt,R.J.					10.1016/j.bbagen.2005.08.003				0304-4165	BBA - General Subjects	16125850:1014					S0304-4165(05)00258-8	16125850			2005	Kinetic studies on the interactions of heparin and complement proteins using surface plasmon resonance, Yu,H.; Muñoz,E.M. et al., (2005), BBA - General Subjects	Rosenberg and coworkers reported that heparin interacted with C1q.	Medscan			info:pmid/16125850#body:15		Kinetic studies on the interactions of heparin and complement proteins using surface plasmon resonance
negative DirectRegulation: heparin ---| C1QA	Bulla,R.;Agostinis,C.;Bossi,F.;Rizzi,L.;Debeus,A.;Tripodo,C.;Radillo,O.;De Seta,F.;Ghebrehiwet,B.;Tedesco,F.					10.1016/j.molimm.2007.12.025				0161-5890	Molecular Immunology	18295334:1159			decidua		S0161-5890(08)00008-4	18295334			2008	Decidual endothelial cells express surface-bound C1q as a molecular bridge between endovascular trophoblast and decidual endothelium, Bulla,R.; Agostinis,C. et al., (2008), Molecular Immunology	This is in line with previously published data providing evidence for the interaction of C1q with mucopolysaccharides including heparin sulphate and dermatan sulphate ( ).	Medscan			info:pmid/18295334#body:160		Decidual endothelial cells express surface-bound C1q as a molecular bridge between endovascular trophoblast and decidual endothelium
negative DirectRegulation: heparin ---| C1QA	Lappegård,K.T.;Fung,M.;Bergseth,G.;Riesenfeld,J.;Lambris,J.D.;Videm,V.;Mollnes,T.E.					10.1016/S0003-4975(03)01519-4				0003-4975	The Annals of Thoracic Surgery	14992902:1149					S0003-4975(03)01519-4	14992902			2004	Effect of complement inhibition and heparin coating on artificial surface-induced leukocyte and platelet activation, Lappegård,K.T.; Fung,M. et al., (2004), The Annals of Thoracic Surgery	A similar inhibitory mechanism of the classic pathway activation of the complement system by the heparin surface can be envisioned, as both C1q and C1-inhibitor interact with heparin.	Medscan			info:pmid/14992902#body:150	plasma	Effect of complement inhibition and heparin coating on artificial surface-induced leukocyte and platelet activation
negative DirectRegulation: heparin ---| C1QA	Veerhuis,R.				neuroglia	10.2174/156720511794604589	2011099867			1567-2050	Current Alzheimer Research	21143154:10639				Mus musculus		21143154	361283578		2011	Histological and direct evidence for the role of complement in the neuroinflammation of AD, Veerhuis,R., (2011), Current Alzheimer Research	Also low molecular weight heparin enoxparin, that can potentiate the functional activity of C1-Inh and can also interfere with A -C1q interactions, reduced C activation, glial cell activation and amyloid load in an AD mouse model [56, 234].	Medscan			info:pmid/21143154#cont:640		Histological and direct evidence for the role of complement in the neuroinflammation of AD
negative DirectRegulation: heparin ---| C1QA	Oberkersch,R.;Attorresi,A.I.;Calabrese,G.C.					10.1016/j.thromres.2009.11.030				0049-3848	Thrombosis Research	20035973:1123					S0049-3848(09)00543-X	20035973			2010	Low-molecular-weight heparin inhibition in classical complement activaton pathway during pregnancy, Oberkersch,R.; Attorresi,A.I. et al., (2010), Thrombosis Research	Thus, theoretically in human circulation low molecular-weight-heparin could interact with C1q either when it is part of the C1 complex or as a free molecule.	Medscan	41: 'LMWH ' -> 'low molecular-weight-heparin '		info:pmid/20035973#body:124		Low-molecular-weight heparin inhibition in classical complement activaton pathway during pregnancy
negative DirectRegulation: heparin ---| C1QA																						Title not available, No authors, (No publication date)		Medscan			Admin imported
negative Regulation: sphingosine ---| PLCG1	Reischl,I.G.;Coward,W.R.;Church,M.K.					10.1016/S0006-2952(99)00226-9				0006-2952	Biochemical Pharmacology	10591138:1071					S0006-2952(99)00226-9	10591138			1999	Molecular consequences of human mast cell activation following immunoglobulin E-high-affinity immunoglobulin E receptor (IgE-FcϵRI) interaction, Reischl,I.G.; Coward,W.R. et al., (1999), Biochemical Pharmacology	Sphingosine inhibits PKC and PLCγ1 , and its second messenger sphingosine-1-phosphate mediates calcium release through its action on DAG .	Medscan			info:pmid/10591138#body:72		Molecular consequences of human mast cell activation following immunoglobulin E-high-affinity immunoglobulin E receptor (IgE-FcϵRI) interaction
positive Regulation: adenosine --+> PLCG1	Lee,F.S.;Rajagopal,R.;Chao,M.V.				neuron	10.1016/S1359-6101(01)00024-7				1359-6101	Cytokine and Growth Factor Reviews	11750876:1027			hippocampus		S1359-6101(01)00024-7	11750876			2002	Distinctive features of Trk neurotrophin receptor transactivation by G protein-coupled receptors, Lee,F.S.; Rajagopal,R. et al., (2002), Cytokine and Growth Factor Reviews	Adenosine treatment of PC12 cells promoted the phosphorylation of the three Shc adaptor proteins, as well as PLCγ, analogous to the induction observed with NGF ( ).	Medscan			info:pmid/11750876#body:28		Distinctive features of Trk neurotrophin receptor transactivation by G protein-coupled receptors
positive Regulation: adenosine --+> PLCG1	Lee,F.S.;Rajagopal,R.;Chao,M.V.					10.1016/S1359-6101(01)00024-7				1359-6101	Cytokine and Growth Factor Reviews	11750876:1042					S1359-6101(01)00024-7	11750876			2002	Distinctive features of Trk neurotrophin receptor transactivation by G protein-coupled receptors, Lee,F.S.; Rajagopal,R. et al., (2002), Cytokine and Growth Factor Reviews	The phosphorylation of Trk substrates, Shc and PLCγ, induced by adenosine also followed this slower time course ( ).	Medscan			info:pmid/11750876#body:43		Distinctive features of Trk neurotrophin receptor transactivation by G protein-coupled receptors
positive Regulation: adenosine --+> PLCG1	Wiese,S.;Jablonka,S.;Holtmann,B.;Orel,N.;Rajagopal,R.;Chao,M.V.;Sendtner,M.		PC12		neuron					0027-8424		17940030:1041	Proc Natl Acad Sci U S A					17940030			2007	Adenosine receptor A2A-R contributes to motoneuron survival by transactivating the tyrosine kinase receptor TrkB., Wiese,S.; Jablonka,S. et al., (2007), Proc Natl Acad Sci U S A	Treatment of pheochromocytoma 12 (PC12) cells or primary neurons with adenosine or adenosine agonists specific to the A2A-R promoted the phosphorylation of Shc (Src homology collagen) adaptor proteins as well as phospholipase Cγ, similar to the induction observed with neurotrophin application (15, 16).	Medscan			info:pmid/17940030#body:42		Adenosine receptor A2A-R contributes to motoneuron survival by transactivating the tyrosine kinase receptor TrkB.
positive Regulation: adenosine --+> PLCG1	Rajagopal,R.;Chen,Z.Y.;Lee,F.S.;Chao,M.V.							1529-2401				15282267:1063	J Neurosci					15282267			2004	Transactivation of Trk neurotrophin receptors by G-protein-coupled receptor ligands occurs on intracellular membranes., Rajagopal,R.; Chen,Z.Y. et al., (2004), J Neurosci	Adenosine treatment of PC12 cells promotes the phosphorylation of Shc adaptor proteins, as well as phospholipase Cγ, analogous to the induction observed with NGF.	Medscan			info:pmid/15282267#body:64		Transactivation of Trk neurotrophin receptors by G-protein-coupled receptor ligands occurs on intracellular membranes.
positive Regulation: cocaine --+> PLCG1	McGinty,J.F.;Whitfield,T.W.;Berglind,W.J.					10.1016/j.brainres.2009.08.078				0006-8993	Brain Research	19732758:1095			nucleus accumbens		S0006-8993(09)01811-3	19732758			2010	Brain-derived neurotrophic factor and cocaine addiction, McGinty,J.F.; Whitfield,T.W. et al., (2010), Brain Research	Additionally, it has been shown that acute administration of cocaine induces phospholipase C-γ in the nucleus accumbens and that anti-BDNF infusion blocks this effect ( ).	Medscan	77: 'PLC-γ ' -> 'phospholipase C-γ ' 103: 'NAc ' -> 'nucleus accumbens '		info:pmid/19732758#body:96		Brain-derived neurotrophic factor and cocaine addiction
positive Regulation: cocaine --+> PLCG1	Lu,H.;Cheng,P.;Lim,B.K.;Khoshnevisrad,N.;Poo,M.					10.1016/j.neuron.2010.08.012				0896-6273	Neuron	20826313:1141			nucleus accumbens	Rattus norvegicus	S0896-6273(10)00622-7	20826313			2010	Elevated BDNF after Cocaine Withdrawal Facilitates LTP in Medial Prefrontal Cortex by Suppressing GABA Inhibition, Lu,H.; Cheng,P. et al., (2010), Neuron	Cocaine self-administration in rats also triggers TrkB-mediated activation of phospholipase Cγ in the nucleus accumbens ( ).	Medscan	103: 'NAc ' -> 'nucleus accumbens '		info:pmid/20826313#body:142		Elevated BDNF after Cocaine Withdrawal Facilitates LTP in Medial Prefrontal Cortex by Suppressing GABA Inhibition
positive Regulation: cocaine --+> PLCG1	Williams,S.N.;Undieh,A.S.							1521-0103				19843976:1191	J Pharmacol Exp Ther		nucleus accumbens	Rattus norvegicus		19843976			2009	Brain-derived neurotrophic factor signaling modulates cocaine induction of reward-associated ultrasonic vocalization in rats., Williams,S.N.; Undieh,A.S., (2009), J Pharmacol Exp Ther	For instance, cocaine self-administration in rats induces activation of TrkB-mediated phospholipase Cγ signaling in the nucleus accumbens (Graham et al., 2007).	Medscan			info:pmid/19843976#body:192		Brain-derived neurotrophic factor signaling modulates cocaine induction of reward-associated ultrasonic vocalization in rats.
positive Regulation: cocaine --+> PLCG1	Stucky,A.;Bakshi,K.P.;Friedman,E.;Wang,H.-Y.;Stucky,A.					10.1371/journal.pone.0160585	20160612546	1932-6203			PLoS ONE	27494324:10214			hippocampus			27494324	611725802		2016	Prenatal cocaine exposure upregulates BDNF-TrkB signaling, Stucky,A.; Bakshi,K.P. et al., (2016), PLoS ONE	Prenatal cocaine increases BDNF-induced phospholipase C-γ1, Shc and N-Shc recruitment to the activated TrkB as well as downstream PI3K and ERK2 activation in hippocampus and PFCX.	Medscan			info:pmid/27494324#cont:215		Prenatal cocaine exposure upregulates BDNF-TrkB signaling
positive Regulation: sphingosine --+> MCOLN1	Li,G.;Huang,D.;Bhat,O.M.;Poklis,J.L.;Zhang,A.;Zou,Y.;Kidd,J.;Gehr,T.W.B.;Li,P.-L.				podocyte	10.1016/j.bbalip.2020.158856				1388-1981	BBA - Molecular and Cell Biology of Lipids	33221496:1145					S1388-1981(20)30248-1	33221496			2021	Abnormal podocyte TRPML1 channel activity and exosome release in mice with podocyte-specific Asah1 gene deletion, Li,G.; Huang,D. et al., (2021), BBA - Molecular and Cell Biology of Lipids	Although both SM and Cer produced no effect on Ca2+ release of lysosomes isolated from podocytes with Asah1 gene knockout, sphingosine remained to increase TRPML1 channel activity in these lysosomes ( E).	Medscan	123: 'Sph ' -> 'sphingosine '		info:pmid/33221496#body:146		Abnormal podocyte TRPML1 channel activity and exosome release in mice with podocyte-specific Asah1 gene deletion
positive Regulation: sphingosine --+> MCOLN1	Li,G.;Huang,D.;Bhat,O.M.;Poklis,J.L.;Zhang,A.;Zou,Y.;Kidd,J.;Gehr,T.W.B.;Li,P.-L.				podocyte	10.1016/j.bbalip.2020.158856				1388-1981	BBA - Molecular and Cell Biology of Lipids	33221496:1189					S1388-1981(20)30248-1	33221496			2021	Abnormal podocyte TRPML1 channel activity and exosome release in mice with podocyte-specific Asah1 gene deletion, Li,G.; Huang,D. et al., (2021), BBA - Molecular and Cell Biology of Lipids	sphingosine, a ceramide metabolite via Ac was also found to activate TRPML1 channels, promoting lysosome Ca2+ release and trafficking.	Medscan	0: 'Sph' -> 'sphingosine' 15: 'Cer ' -> 'ceramide '		info:pmid/33221496#body:190		Abnormal podocyte TRPML1 channel activity and exosome release in mice with podocyte-specific Asah1 gene deletion
positive Regulation: sphingosine --+> MCOLN1	Li,G.;Huang,D.;Bhat,O.M.;Poklis,J.L.;Zhang,A.;Zou,Y.;Kidd,J.;Gehr,T.W.B.;Li,P.-L.				podocyte	10.1016/j.bbalip.2020.158856				1388-1981	BBA - Molecular and Cell Biology of Lipids	33221496:1213					S1388-1981(20)30248-1	33221496			2021	Abnormal podocyte TRPML1 channel activity and exosome release in mice with podocyte-specific Asah1 gene deletion, Li,G.; Huang,D. et al., (2021), BBA - Molecular and Cell Biology of Lipids	It is concluded that sphingosine from ceramide via Ac importantly controls TRPML1 channel activity and determine the multivesicular body fate and exosome release.	Medscan	21: 'Sph ' -> 'sphingosine ' 38: 'Cer ' -> 'ceramide ' 117: 'MVB ' -> 'multivesicular body '		info:pmid/33221496#body:214		Abnormal podocyte TRPML1 channel activity and exosome release in mice with podocyte-specific Asah1 gene deletion
positive Regulation: sphingosine --+> MCOLN1	Li,G.;Huang,D.;Hong,J.;Bhat,O.M.;Yuan,X.;Li,P.-L.				podocyte	10.1152/ajpcell.00150.2019	20190745209	1522-1563		0363-6143	American Journal of Physiology - Cell Physiology	31268777:10053						31268777	2003349681		2019	Control of lysosomal TRPML1 channel activity and exosome release by acid ceramidase in mouse podocytes, Li,G.; Huang,D. et al., (2019), American Journal of Physiology - Cell Physiology	It is demonstrated that activation of TRPML1 channel by sphingosine, an acid cerami-dase product, contributes to lysosome trafficking and fusion to multivesicular bodies, which may result in multivesicular body degradation and reduction of exosome release from podocytes.	Medscan			info:pmid/31268777#cont:54		Control of lysosomal TRPML1 channel activity and exosome release by acid ceramidase in mouse podocytes
positive Regulation: sphingosine --+> MCOLN1	Li,G.;Huang,D.;Hong,J.;Bhat,O.M.;Yuan,X.;Li,P.-L.				podocyte	10.1152/ajpcell.00150.2019	20190745209	1522-1563		0363-6143	American Journal of Physiology - Cell Physiology	31268777:10224						31268777	2003349681		2019	Control of lysosomal TRPML1 channel activity and exosome release by acid ceramidase in mouse podocytes, Li,G.; Huang,D. et al., (2019), American Journal of Physiology - Cell Physiology	It was found that sphingosine markedly induced TRPML1 channel activity, which was similar to ML-SA1.	Medscan			info:pmid/31268777#cont:225		Control of lysosomal TRPML1 channel activity and exosome release by acid ceramidase in mouse podocytes
positive Regulation: sphingosine --+> MCOLN1	Li,G.;Huang,D.;Hong,J.;Bhat,O.M.;Yuan,X.;Li,P.-L.				podocyte	10.1152/ajpcell.00150.2019	20190745209	1522-1563		0363-6143	American Journal of Physiology - Cell Physiology	31268777:10225						31268777	2003349681		2019	Control of lysosomal TRPML1 channel activity and exosome release by acid ceramidase in mouse podocytes, Li,G.; Huang,D. et al., (2019), American Journal of Physiology - Cell Physiology	However, pretreatment with verapamil, a TRPML1 blocker, totally blocked sphingosine-induced activation of TRPML1 channel in podocytes, suggesting some TRPML1 specificity of Ca2+ release induced by sphingosine (Fig. 4A).	Medscan			info:pmid/31268777#cont:226		Control of lysosomal TRPML1 channel activity and exosome release by acid ceramidase in mouse podocytes
positive Regulation: sphingosine --+> MCOLN1	Li,G.;Huang,D.;Hong,J.;Bhat,O.M.;Yuan,X.;Li,P.-L.				podocyte	10.1152/ajpcell.00150.2019	20190745209	1522-1563		0363-6143	American Journal of Physiology - Cell Physiology	31268777:10505						31268777	2003349681		2019	Control of lysosomal TRPML1 channel activity and exosome release by acid ceramidase in mouse podocytes, Li,G.; Huang,D. et al., (2019), American Journal of Physiology - Cell Physiology	In acid cerami-dase CRISPR/cas9 knockout podocytes, sphingosine remained to increase TRPML1 channel activity, suggesting that acid cerami-dase gene deletion does not affect its downstream product if exogenously administrated.	Medscan			info:pmid/31268777#cont:506		Control of lysosomal TRPML1 channel activity and exosome release by acid ceramidase in mouse podocytes
positive Regulation: sphingosine --+> MCOLN1	Li,G.;Huang,D.;Hong,J.;Bhat,O.M.;Yuan,X.;Li,P.-L.					10.1152/ajpcell.00150.2019	20190745209	1522-1563		0363-6143	American Journal of Physiology - Cell Physiology	31268777:10571						31268777	2003349681		2019	Control of lysosomal TRPML1 channel activity and exosome release by acid ceramidase in mouse podocytes, Li,G.; Huang,D. et al., (2019), American Journal of Physiology - Cell Physiology	The inhibition of TRPML1 channel activity is due to distinctively accumulated sphingomyelins in NP disease cells; ceramide has no effects on TRPML1 channel-mediated Ca2+ release; and sphingosine potentiates TRPML1 channel activation induced by an agonist (45).	Medscan			info:pmid/31268777#cont:572		Control of lysosomal TRPML1 channel activity and exosome release by acid ceramidase in mouse podocytes
positive Regulation: sphingosine --+> MCOLN1	Kyriakou,K.;Lederer,C.W.;Kleanthous,M.;Drousiotou,A.;Malekkou,A.;Kyriakou,K.;Drousiotou,A.;Malekkou,A.;Lederer,C.W.;Kleanthous,M.				podocyte	10.3390/ijms21051607	20200166413	1422-0067		1661-6596	International Journal of Molecular Sciences	32111095:10220						32111095	2003854212		2020	Acid ceramidase depletion impairs neuronal survival and induces morphological defects in neurites associated with altered gene transcription and sphingolipid content, Kyriakou,K.; Lederer,C.W. et al., (2020), International Journal of Molecular Sciences	Moreover, Li et al. demonstrated that different sphingolipids had differential effects on the TRPML1 channel, specifically that ceramide had no effect, whereas sphingosine was found to enhance and sphingomyelin to inhibit TRPML1 channel activity [47].	Medscan			info:pmid/32111095#cont:221		Acid ceramidase depletion impairs neuronal survival and induces morphological defects in neurites associated with altered gene transcription and sphingolipid content
positive Regulation: sphingosine --+> MCOLN1	Neutel,C.H.G.;Hendrickx,J.O.;Martinet,W.;De Meyer,G.R.Y.;Guns,P.-J.					10.3390/ijms21238933	20201033978	1422-0067		1661-6596	International Journal of Molecular Sciences	33255685:10694						33255685	2005493012		2020	The protective effects of the autophagic and lysosomal machinery in vascular and valvular calcification: A systematic review, Neutel,C.H.G.; Hendrickx,J.O. et al., (2020), International Journal of Molecular Sciences	Sphingosine is necessary for Transient receptor potential mucolipin 1 activity.	Medscan			info:pmid/33255685#cont:695		The protective effects of the autophagic and lysosomal machinery in vascular and valvular calcification: A systematic review
positive Regulation: sphingosine --+> MCOLN1	Li,G.;Li,P.-L.					10.1007/978-981-16-4254-8_13	20220175631	2214-8019		0065-2598	Advances in Experimental Medicine and Biology	35138619:10216						35138619	637329992		2021	Lysosomal TRPML1 Channel: Implications in Cardiovascular and Kidney Diseases, Li,G.; Li,P.-L., (2021), Advances in Experimental Medicine and Biology	On the contrary, lysosomal Ca2+ release through the TRPML1 channel and associated lysosome trafficking are enhanced by sphingosine.	Medscan			info:pmid/35138619#cont:217		Lysosomal TRPML1 Channel: Implications in Cardiovascular and Kidney Diseases
negative DirectRegulation: adenosine ---| MCOLN1	Trebak,M.;Kinet,J.-P.					10.1038/s41577-018-0110-7	20190024507	1474-1741		1474-1733	Nature Reviews Immunology	30622345:10644						30622345	625853623		2019	Calcium signalling in T cells, Trebak,M.; Kinet,J.-P., (2019), Nature Reviews Immunology	Adenosine in the lysosomal lumen was also reported to be a TRPML1 inhibitor.	Medscan			info:pmid/30622345#cont:645	plasma	Calcium signalling in T cells
negative DirectRegulation: adenosine ---| MCOLN1	Zhong,X.Z.;Zou,Y.;Sun,X.;Dong,G.;Cao,Q.;Pandey,A.;Rainey,J.K.;Zhu,X.;Dong,X.P.				B-cell	10.1074/jbc.M116.74396310.1074/jbc.M116.743963		1083-351X				28087698:8	J Biol Chem					28087698			2017	Inhibition of Transient Receptor Potential Channel Mucolipin-1 (TRPML1) by Lysosomal Adenosine Involved in Severe Combined Immunodeficiency Diseases., Zhong,X.Z.; Zou,Y. et al., (2017), J Biol Chem	Our data suggest that lysosomal adenosine accumulation impairs lysosome function by inhibiting TRPML1 and subsequently leads to cell death in B-lymphocytes.	Medscan			info:pmid/28087698#abs:9		Inhibition of Transient Receptor Potential Channel Mucolipin-1 (TRPML1) by Lysosomal Adenosine Involved in Severe Combined Immunodeficiency Diseases.
negative DirectRegulation: adenosine ---| MCOLN1	Zhong,X.Z.;Zou,Y.;Sun,X.;Dong,G.;Cao,Q.;Pandey,A.;Rainey,J.K.;Zhu,X.;Dong,X.P.					10.1074/jbc.M116.74396310.1074/jbc.M116.743963		1083-351X				28087698:4	J Biol Chem					28087698			2017	Inhibition of Transient Receptor Potential Channel Mucolipin-1 (TRPML1) by Lysosomal Adenosine Involved in Severe Combined Immunodeficiency Diseases., Zhong,X.Z.; Zou,Y. et al., (2017), J Biol Chem	We also show that lysosomal adenosine accumulation inhibits TRPML1, which is rescued by overexpressing ENT3, the adenosine transporter situated in the lysosome membrane.	Medscan			info:pmid/28087698#abs:5		Inhibition of Transient Receptor Potential Channel Mucolipin-1 (TRPML1) by Lysosomal Adenosine Involved in Severe Combined Immunodeficiency Diseases.
negative DirectRegulation: adenosine ---| MCOLN1	Zhong,X.Z.;Zou,Y.;Sun,X.;Dong,G.;Cao,Q.;Pandey,A.;Rainey,J.K.;Zhu,X.;Dong,X.P.					10.1074/jbc.M116.74396310.1074/jbc.M116.743963		1083-351X				28087698:2	J Biol Chem					28087698			2017	Inhibition of Transient Receptor Potential Channel Mucolipin-1 (TRPML1) by Lysosomal Adenosine Involved in Severe Combined Immunodeficiency Diseases., Zhong,X.Z.; Zou,Y. et al., (2017), J Biol Chem	Recent studies have suggested that lysosomal adenosine overload causes lysosome defects that phenocopy patients with mutations in transient receptor potential channel mucolipin-1 (TRPML1), a lysosomal Ca2+ channel, suggesting that lysosomal adenosine overload may impair TRPML1 and then lead to subsequent lysosomal dysfunction.	Medscan			info:pmid/28087698#abs:3		Inhibition of Transient Receptor Potential Channel Mucolipin-1 (TRPML1) by Lysosomal Adenosine Involved in Severe Combined Immunodeficiency Diseases.
negative DirectRegulation: adenosine ---| MCOLN1	Trebak,M.;Kinet,J.-P.					10.1038/s41577-018-0110-7	20190024507	1474-1741		1474-1733	Nature Reviews Immunology	30622345:10645						30622345	625853623		2019	Calcium signalling in T cells, Trebak,M.; Kinet,J.-P., (2019), Nature Reviews Immunology	Abnormally increased adenosine within lysosomes (normally generated from nucleic acids and ATP) impairs the function of TRPML1 channels, leading to dysfunctional, enlarged and alkaline lysosomes and altered lymphocyte function189.	Medscan			info:pmid/30622345#cont:646	plasma	Calcium signalling in T cells
negative DirectRegulation: adenosine ---| MCOLN1	Zhong,X.Z.;Zou,Y.;Sun,X.;Dong,G.;Cao,Q.;Dong,X.-P.;Pandey,A.;Rainey,J.K.;Sun,X.;Zhu,X.;Rainey,J.K.					10.1074/jbc.M116.743963	20170152301	1083-351X		0021-9258	Journal of Biological Chemistry	28087698:10216						28087698	614550664		2017	Inhibition of transient receptor potential channel mucolipin-1 (TRPML1) by lysosomal adenosine involved in severe combined immunodeficiency diseases, Zhong,X.Z.; Zou,Y. et al., (2017), Journal of Biological Chemistry	We have demonstrated that accumulation of adenosine in lysosomes inhibits TRPML1 channel function, and TRPML1 activation successfully corrects the abnormal phenotypes in adenosine deaminase-deficient cells.	Medscan			info:pmid/28087698#cont:217		Inhibition of transient receptor potential channel mucolipin-1 (TRPML1) by lysosomal adenosine involved in severe combined immunodeficiency diseases
negative DirectRegulation: adenosine ---| MCOLN1	Zhong,X.Z.;Zou,Y.;Sun,X.;Dong,G.;Cao,Q.;Dong,X.-P.;Pandey,A.;Rainey,J.K.;Sun,X.;Zhu,X.;Rainey,J.K.					10.1074/jbc.M116.743963	20170152301	1083-351X		0021-9258	Journal of Biological Chemistry	28087698:10195						28087698	614550664		2017	Inhibition of transient receptor potential channel mucolipin-1 (TRPML1) by lysosomal adenosine involved in severe combined immunodeficiency diseases, Zhong,X.Z.; Zou,Y. et al., (2017), Journal of Biological Chemistry	Given that TRPML1 is required for maintaining lysosomal pH (54), compromised TRPML1 induced by adenosine accumulation may further alkalinize the lysosome, facilitating the impairment of lysosomal function (55) using a positive feedback mechanism.	Medscan			info:pmid/28087698#cont:196		Inhibition of transient receptor potential channel mucolipin-1 (TRPML1) by lysosomal adenosine involved in severe combined immunodeficiency diseases
negative DirectRegulation: adenosine ---| MCOLN1	Zhong,X.Z.;Zou,Y.;Sun,X.;Dong,G.;Cao,Q.;Dong,X.-P.;Pandey,A.;Rainey,J.K.;Sun,X.;Zhu,X.;Rainey,J.K.					10.1074/jbc.M116.743963	20170152301	1083-351X		0021-9258	Journal of Biological Chemistry	28087698:10191						28087698	614550664		2017	Inhibition of transient receptor potential channel mucolipin-1 (TRPML1) by lysosomal adenosine involved in severe combined immunodeficiency diseases, Zhong,X.Z.; Zou,Y. et al., (2017), Journal of Biological Chemistry	Because adenosine inhibits TRPML1 currents under inside-out recoding mode (Fig. 2, E and F), it is possible that adenosine inhibits TRPML1 using the same mechanism, i.e. by directly binding to the channel.	Medscan			info:pmid/28087698#cont:192		Inhibition of transient receptor potential channel mucolipin-1 (TRPML1) by lysosomal adenosine involved in severe combined immunodeficiency diseases
negative DirectRegulation: adenosine ---| MCOLN1	Zhong,X.Z.;Zou,Y.;Sun,X.;Dong,G.;Cao,Q.;Dong,X.-P.;Pandey,A.;Rainey,J.K.;Sun,X.;Zhu,X.;Rainey,J.K.					10.1074/jbc.M116.743963	20170152301	1083-351X		0021-9258	Journal of Biological Chemistry	28087698:10189						28087698	614550664		2017	Inhibition of transient receptor potential channel mucolipin-1 (TRPML1) by lysosomal adenosine involved in severe combined immunodeficiency diseases, Zhong,X.Z.; Zou,Y. et al., (2017), Journal of Biological Chemistry	It remains unclear how accumulative adenosine suppresses TRPML1 and subsequent lysosomal function.	Medscan			info:pmid/28087698#cont:190		Inhibition of transient receptor potential channel mucolipin-1 (TRPML1) by lysosomal adenosine involved in severe combined immunodeficiency diseases
negative DirectRegulation: adenosine ---| MCOLN1	Zhong,X.Z.;Zou,Y.;Sun,X.;Dong,G.;Cao,Q.;Dong,X.-P.;Pandey,A.;Rainey,J.K.;Sun,X.;Zhu,X.;Rainey,J.K.				lymphocyte	10.1074/jbc.M116.743963	20170152301	1083-351X		0021-9258	Journal of Biological Chemistry	28087698:10165						28087698	614550664		2017	Inhibition of transient receptor potential channel mucolipin-1 (TRPML1) by lysosomal adenosine involved in severe combined immunodeficiency diseases, Zhong,X.Z.; Zou,Y. et al., (2017), Journal of Biological Chemistry	Accumulation of adenosine in lysosomes impairs TRPML1 channel activity and subsequent lysosome function, leading to lymphocyte death.	Medscan			info:pmid/28087698#cont:166		Inhibition of transient receptor potential channel mucolipin-1 (TRPML1) by lysosomal adenosine involved in severe combined immunodeficiency diseases
negative DirectRegulation: adenosine ---| MCOLN1	Zhang,T.;Liu,Q.;Li,Z.;Tang,S.;An,Q.;Fan,D.;Xiang,Y.;Wu,X.;Jin,Z.;Ding,J.;Hu,Y.;Du,Q.;Xu,J.;Xie,R.				lymphocyte	10.1016/j.pbiomolbio.2022.11.003				0079-6107	Progress in Biophysics and Molecular Biology	36417963:1276				Homo sapiens	S0079-6107(22)00119-5	36417963			2022	The role of ion channels in immune-related diseases, Zhang,T.; Liu,Q. et al., (2022), Progress in Biophysics and Molecular Biology	Lysosomal adenosine accumulation in adenosine deaminase-deficient B-lymphocyte cell lines derived from Severe combined immunodeficiency disease patients increases lysosome pH, down-regulates TRPML1 channels, and promotes reduced Ca2+ release, which lead to lysosome enlargement and damage, lymphocyte death, and lysosome dysfunction.	Medscan	36: 'ADA' -> 'adenosine deaminase' 103: 'SCID ' -> 'Severe combined immunodeficiency disease '		info:pmid/36417963#body:277		The role of ion channels in immune-related diseases
Regulation: curcumin ---> PLCG1	Mohammadi,A.;Blesso,C.N.;Barreto,G.E.;Banach,M.;Majeed,M.;Sahebkar,A.					10.1016/j.jnutbio.2018.12.005				0955-2863	The Journal of Nutritional Biochemistry	100228517:1215					S0955-2863(18)30701-0				2019	Macrophage plasticity, polarization and function in response to curcumin, a diet-derived polyphenol, as an immunomodulatory agent, Mohammadi,A.; Blesso,C.N. et al., (2019), The Journal of Nutritional Biochemistry	Several studies have shown that curcumin regulates the production of COX- and lipoxygenase-dependent metabolites and inhibits phospholipase A2 and PLCγ-1 activities .	Medscan	78: 'LOX' -> 'lipoxygenase' 126: 'PLA2 ' -> 'phospholipase A2 '		info:doi/10.1016/j.jnutbio.2018.12.005#body:216		Macrophage plasticity, polarization and function in response to curcumin, a diet-derived polyphenol, as an immunomodulatory agent
Regulation: curcumin ---> PLCG1	Naoi,M.;Maruyama,W.;Shamoto-Nagai,M.					10.1007/s00702-021-02427-8	20210973366	1435-1463		0300-9564	Journal of Neural Transmission	34654977:10464			substantia nigra			34654977	2013954387		2022	Disease-modifying treatment of Parkinson’s disease by phytochemicals: targeting multiple pathogenic factors, Naoi,M.; Maruyama,W. et al., (2022), Journal of Neural Transmission	7,8-Dihydroxyflavone, 7,8,3′-trihydroxyflavone, fisetin, deoxygedunin (a derivative of gedunin isolated from Azadirachta indica), diosmetin and curcumin bind to tropomycin-related kinase B (TrkB), the BDNF receptor, and activate phosphoinositide 3-kinase/Akt, Ras/ mitogen-activated protein /ERK pathways, phospholipase C-γ and finally cAMP-response element-binding protein (CREB) in nuclei (Liu et …	Medscan			info:pmid/34654977#cont:465		Disease-modifying treatment of Parkinson’s disease by phytochemicals: targeting multiple pathogenic factors
negative Regulation: quercetin ---| PLCG1	Sun,Y.;Yang,Y.;Zhao,Y.;Li,X.;Zhang,Y.;Liu,Z.				inflammatory cell	10.1016/j.molimm.2020.12.028				0161-5890	Molecular Immunology	33419562:1086					S0161-5890(20)30595-2	33419562			2021	The role of the tyrosine kinase Lyn in allergy and cancer, Sun,Y.; Yang,Y. et al., (2021), Molecular Immunology	In animal models of conjunctivitis, quercetin as a Lyn kinase inhibitor prevents Lyn/PLCγ/IP3R-Ca, Lyn/ERK1/2, and Lyn/NF-κB signaling pathways to weaken the inflammatory response ( ).	Medscan			info:pmid/33419562#body:87		The role of the tyrosine kinase Lyn in allergy and cancer
negative Regulation: quercetin ---| PLCG1	Ding,Y.;Li,C.;Zhang,Y.;Ma,P.;Zhao,T.;Che,D.;Cao,J.;Wang,J.;Liu,R.;Zhang,T.;He,L.		LAD 2			10.1016/j.fct.2019.110924				0278-6915	Food and Chemical Toxicology	31672514:1201					S0278-6915(19)30714-8	31672514			2020	Quercetin as a Lyn kinase inhibitor inhibits IgE-mediated allergic conjunctivitis, Ding,Y.; Li,C. et al., (2020), Food and Chemical Toxicology	Quercetin inhibited dinitrophenol-HSA/IgE induced Lyn phosphorylation ( A and B), PLCγ-IP3R-Ca2+ signaling ( C and D), ERK1/2 phosphorylation ( E and F), IKK phosphorylation and NF-κB expression ( G and H) in a concentration dependent manner.	Medscan	20: 'DNP' -> 'dinitrophenol'		info:pmid/31672514#body:202		Quercetin as a Lyn kinase inhibitor inhibits IgE-mediated allergic conjunctivitis
negative Regulation: quercetin ---| PLCG1	Surin,W.R.;Barthwal,M.K.;Dikshit,M.				blood platelet	10.1016/j.thromres.2007.10.005				0049-3848	Thrombosis Research	18045662:1194					S0049-3848(07)00389-1	18045662			2008	Platelet collagen receptors, signaling and antagonism: Emerging approaches for the prevention of intravascular thrombosis, Surin,W.R.; Barthwal,M.K. et al., (2008), Thrombosis Research	Moreover, linker for activation of T cell activation, Syk phosphorylation, phospholipase Cγ activation and Src kinase activations were reduced following treatment with quercetin .	Medscan	10: 'LAT ' -> 'linker for activation of T cell '		info:pmid/18045662#body:195		Platelet collagen receptors, signaling and antagonism: Emerging approaches for the prevention of intravascular thrombosis
negative Regulation: quercetin ---| PLCG1	Chung,M.J.;Sohng,J.K.;Choi,D.J.;Park,Y.I.		rbl-2h3			10.1016/j.lfs.2013.07.019				0024-3205	Life Sciences	23907072:1167					S0024-3205(13)00420-7	23907072			2013	Inhibitory effect of phloretin and biochanin A on IgE-mediated allergic responses in rat basophilic leukemia RBL-2H3 cells, Chung,M.J.; Sohng,J.K. et al., (2013), Life Sciences	PLCγ 1/2 is inactivated by Quercetin ( ).	Medscan	28: 'Que ' -> 'Quercetin '		info:pmid/23907072#body:168		Inhibitory effect of phloretin and biochanin A on IgE-mediated allergic responses in rat basophilic leukemia RBL-2H3 cells
negative Regulation: quercetin ---| PLCG1	Chung,M.J.;Sohng,J.K.;Choi,D.J.;Park,Y.I.		rbl-2h3			10.1016/j.lfs.2013.07.019				0024-3205	Life Sciences	23907072:1166					S0024-3205(13)00420-7	23907072			2013	Inhibitory effect of phloretin and biochanin A on IgE-mediated allergic responses in rat basophilic leukemia RBL-2H3 cells, Chung,M.J.; Sohng,J.K. et al., (2013), Life Sciences	PLCγ 1/2 is inactivated by Quercetin ( ).	Medscan	28: 'Que ' -> 'Quercetin '		info:pmid/23907072#body:167		Inhibitory effect of phloretin and biochanin A on IgE-mediated allergic responses in rat basophilic leukemia RBL-2H3 cells
negative Regulation: quercetin ---| PLCG1	Ding,Y.;Che,D.;Li,C.;Cao,J.;Wang,J.;Ma,P.;Zhao,T.;An,H.;Zhang,T.				mast cell	10.1016/j.intimp.2018.11.02510.1016/j.intimp.2018.11.025		1878-1705				30471617:15	Int Immunopharmacol			Homo sapiens		30471617			2019	Quercetin inhibits Mrgprx2-induced pseudo-allergic reaction via PLCγ-IP3R related Ca2+ fluctuations., Ding,Y.; Che,D. et al., (2019), Int Immunopharmacol	Therefore, Quercetin inhibited Mrgprx2-induced pseudo-allergic reaction via PLCγ-IP3R associated Ca2+ fluctuations.	Medscan			info:pmid/30471617#abs:16		Quercetin inhibits Mrgprx2-induced pseudo-allergic reaction via PLCγ-IP3R related Ca2+ fluctuations.
negative Regulation: staurosporine ---| PLCG1	Chien,E.J.;Hsu,C.-H.;Chang,V.H.-J.;Lin,E.P.-Y.;Kuo,T.P.-T.;Chien,C.-H.;Lin,H.-Y.				activated T-cell	10.1016/j.steroids.2016.01.004				0039-128X	Steroids	26773750:1108					S0039-128X(16)00005-2	26773750			2016	In human T cells mifepristone antagonizes glucocorticoid non-genomic rapid responses in terms of Na+/H+-exchange 1 activity, but not ezrin/radixin/moesin phosphorylation, Chien,E.J.; Hsu,C.-H. et al., (2016), Steroids	Staurosporine has been found to inhibit PTK-associated stimulation of PLCγ and calcium mobilization in activated T cells .	Medscan			info:pmid/26773750#body:109		In human T cells mifepristone antagonizes glucocorticoid non-genomic rapid responses in terms of Na+/H+-exchange 1 activity, but not ezrin/radixin/moesin phosphorylation
negative Regulation: staurosporine ---| PLCG1	Lai,J.N.;Wang,O.Y.H.;Lin,V.H.C.;Liao,C.F.;Tarng,D.C.;Chien,E.J.				activated T-cell	10.1016/j.steroids.2012.03.004				0039-128X	Steroids	22449718:1110					S0039-128X(12)00100-6	22449718			2012	The non-genomic rapid acidification in peripheral T cells by progesterone depends on intracellular calcium increase and not on Na+/H+-exchange inhibition, Lai,J.N.; Wang,O.Y.H. et al., (2012), Steroids	Staurosporine has been found to inhibit protein tyrosine kinases-associated stimulation of PLCγ and calcium mobilization in activated T cells .	Medscan	40: 'PTK' -> 'protein tyrosine kinases'		info:pmid/22449718#body:111		The non-genomic rapid acidification in peripheral T cells by progesterone depends on intracellular calcium increase and not on Na+/H+-exchange inhibition
negative Regulation: staurosporine ---| PLCG1	Koivisto,L.;Häkkinen,L.;Matsumoto,K.;McCulloch,C.A.;Yamada,K.M.;Larjava,H.		HaCat		keratinocyte	10.1016/j.yexcr.2003.09.026				0014-4827		14729058:6	Exp Cell Res			Homo sapiens		14729058			2004	Glycogen synthase kinase-3 regulates cytoskeleton and translocation of Rac1 in long cellular extensions of human keratinocytes., Koivisto,L.; Häkkinen,L. et al., (2004), Exp Cell Res	Staurosporine induced recruitment of filamentous actin , cortactin, filamin, Arp2/3 complex, Rac1 GTPase and phospholipase C-gamma1 (PLC-gamma1) to lamellipodia.	Medscan	55: '(F-actin)' -> ''		info:pmid/14729058#abs:7		Glycogen synthase kinase-3 regulates cytoskeleton and translocation of Rac1 in long cellular extensions of human keratinocytes.
Expression: doxycycline ---> PLCG1	Patterson,R.L.;van Rossum,D.B.;Ford,D.L.;Hurt,K.J.;Bae,S.S.;Suh,P.G.;Kurosaki,T.;Snyder,S.H.;Gill,D.L.					10.1016/S0092-8674(02)01045-0				0092-8674	Cell	100588500:1029					S0092-8674(02)01045-0				2002	Phospholipase C-γ Is Required for Agonist-Induced Ca 2+ Entry, Patterson,R.L.; van Rossum,D.B. et al., (2002), Cell	In these cells, PLC-γ1 expression was induced by the removal of doxycycline from the incubation medium as described previously , and store-operated channel activity was induced by treatment with thapsigargin .	Medscan	134: 'SOC ' -> 'store-operated channel ' 196: 'TG ' -> 'thapsigargin '		info:doi/10.1016/S0092-8674(02)01045-0#body:30		Phospholipase C-γ Is Required for Agonist-Induced Ca 2+ Entry
Expression: doxycycline ---> PLCG1	Rönnstrand,L.;Siegbahn,A.;Rorsman,C.;Johnell,M.;Hansen,K.;Heldin,C.H.									0021-9258		10419537:1126	J Biol Chem		aorta	Sus scrofa		10419537			1999	Overactivation of phospholipase C-gamma1 renders platelet-derived growth factor beta-receptor-expressing cells independent of the phosphatidylinositol 3-kinase pathway for chemotaxis., Rönnstrand,L.; Siegbahn,A. et al., (1999), J Biol Chem	Doxycycline induced expression of PLC-γ1 in the porcine aortic endothelial/wtβ/PLC-γ1wtand porcine aortic endothelial/wtβ/PLC-γ1mutcell lines.	Medscan			info:pmid/10419537#body:127	endothelium	Overactivation of phospholipase C-gamma1 renders platelet-derived growth factor beta-receptor-expressing cells independent of the phosphatidylinositol 3-kinase pathway for chemotaxis.
Expression: doxycycline ---> PLCG1	Rönnstrand,L.;Siegbahn,A.;Rorsman,C.;Johnell,M.;Hansen,K.;Heldin,C.H.									0021-9258		10419537:1132	J Biol Chem		aorta	Sus scrofa		10419537			1999	Overactivation of phospholipase C-gamma1 renders platelet-derived growth factor beta-receptor-expressing cells independent of the phosphatidylinositol 3-kinase pathway for chemotaxis., Rönnstrand,L.; Siegbahn,A. et al., (1999), J Biol Chem	Expression of PLC-γ1 was induced with doxycycline for 24 h.	Medscan			info:pmid/10419537#body:133	endothelium	Overactivation of phospholipase C-gamma1 renders platelet-derived growth factor beta-receptor-expressing cells independent of the phosphatidylinositol 3-kinase pathway for chemotaxis.
positive Regulation: retinoic acid --+> MAP4K2	Yang,L.;Zhao,H.;Li,S.W.;Ahrens,K.;Collins,C.;Eckenrode,S.;Ruan,Q.;McIndoe,R.A.;She,J.X.		NB4			10.1016/S1525-1578(10)60476-X				1525-1578	The Journal of Molecular Diagnostics	14573779:1070					S1525-1578(10)60476-X	14573779			2003	Gene Expression Profiling during All- trans Retinoic Acid-Induced Cell Differentiation of Acute Promyelocytic Leukemia Cells, Yang,L.; Zhao,H. et al., (2003), The Journal of Molecular Diagnostics	Our data revealed that only MAP4K2, one of 10 members of MAP kinases, was up-regulated threefold after treatment with ATRA ( ).	Medscan			info:pmid/14573779#body:71		Gene Expression Profiling during All- trans Retinoic Acid-Induced Cell Differentiation of Acute Promyelocytic Leukemia Cells
positive Expression: retinoic acid --+> PLCG1	Xie,Z.;Bikle,D.D.				B-2 B-cell					0022-202X		9579536:1123	J Invest Dermatol					9579536			1998	Differential regulation of vitamin D responsive elements in normal and transformed keratinocytes., Xie,Z.; Bikle,D.D., (1998), J Invest Dermatol	The promoter activities as well as the PLC-γ1 mRNA level in NHK, but not in Squamous cell carcinomas4 and Squamous cell carcinomas123B2 cells, were increased by either 1,25(OH)2D3 or all-trans RA, and synergistically induced by the combination of both.	Medscan			info:pmid/9579536#body:124		Differential regulation of vitamin D responsive elements in normal and transformed keratinocytes.
positive Expression: retinoic acid --+> PLCG1	Yen,A.;Cherington,V.;Schaffhausen,B.;Marks,K.;Varvayanis,S.					10.1006/excr.1999.4423				0014-4827		10222145:14	Exp Cell Res					10222145			1999	Transformation-defective polyoma middle T antigen mutants defective in PLCgamma, PI-3, or src kinase activation enhance ERK2 activation and promote retinoic acid-induced, cell differentiation like wild-type middle T., Yen,A.; Cherington,V. et al., (1999), Exp Cell Res	Polyoma middle T and these transformation-defective mutants thus enhanced ERK2 activation to have an early effect in promoting retinoic acid-induced differentiation without a strong dependence on activating PLCgamma, PI-3 kinase, or src-like kinase.	Medscan			info:pmid/10222145#abs:15		Transformation-defective polyoma middle T antigen mutants defective in PLCgamma, PI-3, or src kinase activation enhance ERK2 activation and promote retinoic acid-induced, cell differentiation like wild-type middle T.
negative Expression: resveratrol ---| PLCG1	Park,J.W.;Choi,Y.J.;Suh,S.I.;Baek,W.K.;Suh,M.H.;Jin,I.N.;Min,D.S.;Woo,J.H.;Chang,J.S.;Passaniti,A.;Lee,Y.H.;Kwon,T.K.					10.1093/carcin/22.10.1633				0143-3334		11577002:6	Carcinogenesis					11577002			2001	Bcl-2 overexpression attenuates resveratrol-induced apoptosis in U937 cells by inhibition of caspase-3 activity., Park,J.W.; Choi,Y.J. et al., (2001), Carcinogenesis	In contrast, resveratrol-induced caspase-3 activation and PLC-gamma1 degradation and apoptosis were significantly inhibited in U937/Bcl-2 cells.	Medscan			info:pmid/11577002#abs:7		Bcl-2 overexpression attenuates resveratrol-induced apoptosis in U937 cells by inhibition of caspase-3 activity.
negative Regulation: dexamethasone ---| PLCG1	Suri,D.;Vaidya,V.A.				brain cell	10.1016/j.neuroscience.2012.08.065				0306-4522	Neuroscience	22967840:1214					S0306-4522(12)00900-1	22967840			2012	Glucocorticoid regulation of brain-derived neurotrophic factor: Relevance to hippocampal structural and functional plasticity, Suri,D.; Vaidya,V.A., (2012), Neuroscience	Chronic in vitro dexamethasone or corticosterone treatment by downregulation of glucocorticoid receptor levels, reduces the interaction of TrkB with glucocorticoid receptor, and serves to decrease the phospholipase C-γ stimulation by BDNF ( ) ( (6)).	Medscan	80: 'GR ' -> 'glucocorticoid receptor ' 149: 'GR' -> 'glucocorticoid receptor' 201: 'PLCγ ' -> 'phospholipase C-γ '		info:pmid/22967840#body:215		Glucocorticoid regulation of brain-derived neurotrophic factor: Relevance to hippocampal structural and functional plasticity
negative Regulation: dexamethasone ---| PLCG1	Carbone,D.L.;Handa,R.J.				brain cell	10.1016/j.neuroscience.2012.10.073				0306-4522	Neuroscience	23211562:1117					S0306-4522(12)01128-1	23211562			2012	Sex and stress hormone influences on the expression and activity of brain-derived neurotrophic factor, Carbone,D.L.; Handa,R.J., (2012), Neuroscience	Although it remains unclear why dexamethasone pretreatment prevented interaction between Shp2 and TrkB, the data are consistent with a similar report indicating that chronic treatment of primary cortical neurons with dexamethasone prevents the association of TrkB with PLCγ ( ).	Medscan	32: 'DEX ' -> 'dexamethasone ' 217: 'DEX ' -> 'dexamethasone '		info:pmid/23211562#body:118		Sex and stress hormone influences on the expression and activity of brain-derived neurotrophic factor
negative Regulation: dexamethasone ---| PLCG1	Numakawa,T.;Kumamaru,E.;Adachi,N.;Yagasaki,Y.;Izumi,A.;Kunugi,H.				brain cell			1091-6490				19126684:1071	Proc Natl Acad Sci U S A					19126684			2009	Glucocorticoid receptor interaction with TrkB promotes BDNF-triggered PLC-gamma signaling for glutamate release via a glutamate transporter., Numakawa,T.; Kumamaru,E. et al., (2009), Proc Natl Acad Sci U S A	Chronic Dexamethasone treatment suppressed BDNF-activated PLC-γ/Ca2+ signaling for glutamate release in cultured cortical neurons. (Ai) Dose-dependent inhibitory effect of Dexamethasone on BDNF-induced glutamate release.	Medscan			info:pmid/19126684#body:72		Glucocorticoid receptor interaction with TrkB promotes BDNF-triggered PLC-gamma signaling for glutamate release via a glutamate transporter.
negative Regulation: dexamethasone ---| PLCG1	Numakawa,T.;Kumamaru,E.;Adachi,N.;Yagasaki,Y.;Izumi,A.;Kunugi,H.							1091-6490				19126684:1101	Proc Natl Acad Sci U S A					19126684			2009	Glucocorticoid receptor interaction with TrkB promotes BDNF-triggered PLC-gamma signaling for glutamate release via a glutamate transporter., Numakawa,T.; Kumamaru,E. et al., (2009), Proc Natl Acad Sci U S A	Indeed, TrkB, PLC-γ, Akt, and ERK1/2 were activated by short-term application of glucocorticoids (Dexamethasone or corticosterone) (Fig. S5 A and B).	Medscan			info:pmid/19126684#body:102		Glucocorticoid receptor interaction with TrkB promotes BDNF-triggered PLC-gamma signaling for glutamate release via a glutamate transporter.
negative Regulation: dexamethasone ---| PLCG1	Numakawa,T.;Kumamaru,E.;Adachi,N.;Yagasaki,Y.;Izumi,A.;Kunugi,H.							1091-6490				19126684:1121	Proc Natl Acad Sci U S A		cerebral cortex	Rattus norvegicus		19126684			2009	Glucocorticoid receptor interaction with TrkB promotes BDNF-triggered PLC-gamma signaling for glutamate release via a glutamate transporter., Numakawa,T.; Kumamaru,E. et al., (2009), Proc Natl Acad Sci U S A	RU486 blocked Dexamethasone-decreased PLC-γ activation, glutamate release, and glucocorticoid receptor expression. (Ai) RU486 (RU, a glucocorticoid receptor antagonist) blocked Dexamethasone-decreased PLC-γ activation.	Medscan			info:pmid/19126684#body:122		Glucocorticoid receptor interaction with TrkB promotes BDNF-triggered PLC-gamma signaling for glutamate release via a glutamate transporter.
negative Regulation: dexamethasone ---| PLCG1	Numakawa,T.;Kumamaru,E.;Adachi,N.;Yagasaki,Y.;Izumi,A.;Kunugi,H.							1091-6490				19126684:1166	Proc Natl Acad Sci U S A					19126684			2009	Glucocorticoid receptor interaction with TrkB promotes BDNF-triggered PLC-gamma signaling for glutamate release via a glutamate transporter., Numakawa,T.; Kumamaru,E. et al., (2009), Proc Natl Acad Sci U S A	Dexamethasone Decreased TrkB-glucocorticoid receptor Interaction and Binding of PLC-γ to TrkB..	Medscan			info:pmid/19126684#body:167		Glucocorticoid receptor interaction with TrkB promotes BDNF-triggered PLC-gamma signaling for glutamate release via a glutamate transporter.
negative Regulation: dexamethasone ---| PLCG1	Numakawa,T.;Kumamaru,E.;Adachi,N.;Yagasaki,Y.;Izumi,A.;Kunugi,H.							1091-6490				19126684:1187	Proc Natl Acad Sci U S A		cerebral cortex	Rattus norvegicus		19126684			2009	Glucocorticoid receptor interaction with TrkB promotes BDNF-triggered PLC-gamma signaling for glutamate release via a glutamate transporter., Numakawa,T.; Kumamaru,E. et al., (2009), Proc Natl Acad Sci U S A	TrkB-glucocorticoid receptor interaction and BDNF-dependent binding of PLC-γ to TrkB were decreased after Dexamethasone exposure. (Ai) After immunoprecipitation with the anti-glucocorticoid receptor antibody, blotting with the anti-TrkB antibody was performed.	Medscan			info:pmid/19126684#body:188		Glucocorticoid receptor interaction with TrkB promotes BDNF-triggered PLC-gamma signaling for glutamate release via a glutamate transporter.
negative Regulation: dexamethasone ---| PLCG1	Numakawa,T.;Kumamaru,E.;Adachi,N.;Yagasaki,Y.;Izumi,A.;Kunugi,H.							1091-6490				19126684:1239	Proc Natl Acad Sci U S A					19126684			2009	Glucocorticoid receptor interaction with TrkB promotes BDNF-triggered PLC-gamma signaling for glutamate release via a glutamate transporter., Numakawa,T.; Kumamaru,E. et al., (2009), Proc Natl Acad Sci U S A	BDNF-activated PLC-γ was specifically down-regulated by Dexamethasone or corticosterone whereas the activation of TrkB, Akt (a component of the PI3K pathway), and ERK signaling was not affected.	Medscan			info:pmid/19126684#body:240		Glucocorticoid receptor interaction with TrkB promotes BDNF-triggered PLC-gamma signaling for glutamate release via a glutamate transporter.
negative Regulation: dexamethasone ---| PLCG1	Numakawa,T.;Kumamaru,E.;Adachi,N.;Yagasaki,Y.;Izumi,A.;Kunugi,H.				neuron			1091-6490				19126684:1248	Proc Natl Acad Sci U S A					19126684			2009	Glucocorticoid receptor interaction with TrkB promotes BDNF-triggered PLC-gamma signaling for glutamate release via a glutamate transporter., Numakawa,T.; Kumamaru,E. et al., (2009), Proc Natl Acad Sci U S A	Activation of TrkB, PLC-γ, Akt, and ERK was increased by short-term application of Dexamethasone and corticosterone, reaching the maximum at 2-4 h after the application, and returned to the baseline in our cultures.	Medscan			info:pmid/19126684#body:249		Glucocorticoid receptor interaction with TrkB promotes BDNF-triggered PLC-gamma signaling for glutamate release via a glutamate transporter.
negative Regulation: dexamethasone ---| PLCG1	Notaras,M.;van den Buuse,M.;van den Buuse,M.;van den Buuse,M.					10.1038/s41380-019-0639-2	20200020025	1476-5578		1359-4184	Molecular Psychiatry	31900428:10414			brain			31900428	2004009798		2020	Neurobiology of BDNF in fear memory, sensitivity to stress, and stress-related disorders, Notaras,M.; van den Buuse,M. et al., (2020), Molecular Psychiatry	Specifically, both dexamethasone and CORT exposure suppress BDNF-stimulated PLCγ signaling via TrkB, resulting in the disrupted release of glutamate [150].	Medscan			info:pmid/31900428#cont:415		Neurobiology of BDNF in fear memory, sensitivity to stress, and stress-related disorders
positive Regulation: fMLP --+> C1QA	Nicholson-Weller,A.;Klickstein,L.B.				neutrophil	10.1016/S0952-7915(99)80008-9				0952-7915	Current Opinion in Immunology	10047536:1053					S0952-7915(99)80008-9	10047536			1999	C1q-binding proteins and C1q receptors, Nicholson-Weller,A.; Klickstein,L.B., (1999), Current Opinion in Immunology	C1q binding to polymorphonuclear leucocytes was noted to be upregulated by formyl-Met-Leu-Phe in the same manner that complement receptor 1 (CD35; this binds iC3b) and complement receptor3 (CD11b-CD18; this binds C3b and C4b) were upregulated [ ].	Medscan	15: 'PMNs ' -> 'polymorphonuclear leucocytes ' 94: '(fMLP) ' -> '' 138: '(CR)' -> '' 168: 'CR' -> 'complement receptor'		info:pmid/10047536#body:54		C1q-binding proteins and C1q receptors
negative Expression: ascorbic acid ---| PLCG1	Samie,K.A.;Dayer,D.;Eshkiki,Z.S.					10.2174/156652402266622061614172510.2174/1566524022666220616141725		1875-5666				35713135:11	Curr Mol Med					35713135			2022	Human Colon Cancer HT29 Cell Line Treatment with High-Dose L-Ascorbic Acid Results to Reduced Angiogenic Proteins Expression and Elevated Pro-apoptotic Proteins Expression., Samie,K.A.; Dayer,D. et al., (2022), Curr Mol Med	Ascorbic acid therapy substantially reduced the expression of bFGF, bFGFR, PDGF, PDGFR and PLC- γ compared to the control group.	Medscan			info:pmid/35713135#abs:12		Human Colon Cancer HT29 Cell Line Treatment with High-Dose L-Ascorbic Acid Results to Reduced Angiogenic Proteins Expression and Elevated Pro-apoptotic Proteins Expression.
MolTransport: prostaglandin E2 ---> C1QA	Faust,D.;Akoglu,B.;Zgouras,D.;Scheuermann,E.H.;Milovic,V.;Stein,J.				macrophage	10.1016/S0006-2952(02)01183-8				0006-2952	Biochemical Pharmacology	12147297:1008				Mus musculus	S0006-2952(02)01183-8	12147297			2002	Anti-inflammatory drugs modulate C1q secretion in human peritoneal macrophages in vitro, Faust,D.; Akoglu,B. et al., (2002), Biochemical Pharmacology	We showed recently that the mRNA expression and C1q-secretion in mouse macrophages can be enhanced or reduced by anti-inflammatory drugs, prostaglandin E 2 and cAMP .	Medscan			info:pmid/12147297#body:9		Anti-inflammatory drugs modulate C1q secretion in human peritoneal macrophages in vitro
MolTransport: prostaglandin E2 ---> C1QA	Veerhuis,R.				macrophage	10.2174/156720511794604589	2011099867			1567-2050	Current Alzheimer Research	21143154:10393						21143154	361283578		2011	Histological and direct evidence for the role of complement in the neuroinflammation of AD, Veerhuis,R., (2011), Current Alzheimer Research	Since prostaglandin E2 was shown to enhance Clq mRNA expression and C1q secretion by macrophages [169], similar mechanisms may apply to microglia, possibly leading to increased local levels of C1q, and perpetuation of the neuronal cell cycle arrest and to neuronal oxidative stress and subsequent neurodegeneration in AD.	Medscan			info:pmid/21143154#cont:394		Histological and direct evidence for the role of complement in the neuroinflammation of AD
negative Regulation: tamoxifen ---| C1QA	Fonseca,M.I.;Chu,S.-H.;Fang,M.J.;Modarresi,L.;Selvan,P.;Tenner,A.J.;Hernandez,M.X.;Tenner,A.J.;MacGregor,G.R.;Tenner,A.J.					10.1186/s12974-017-0814-9	20170177948	1742-2094			Journal of Neuroinflammation	28264694:10241			brain	Mus musculus		28264694	614668660		2017	Cell-specific deletion of C1qa identifies microglia as the dominant source of C1q in mouse brain, Fonseca,M.I.; Chu,S.-H. et al., (2017), Journal of Neuroinflammation	Importantly, C1q was reduced in the brain after tamoxifen treatment of C1qaFL/FL: RosaCreERT2/+ mice (Additional file 1: Figure S6).	Medscan			info:pmid/28264694#cont:242		Cell-specific deletion of C1qa identifies microglia as the dominant source of C1q in mouse brain
MolTransport: prostaglandin E2 ---> PLCG1	Kuehn,H.S.;Jung,M.-Y.;Beaven,M.A.;Metcalfe,D.D.;Gilfillan,A.M.				mast cell	10.1016/j.imlet.2011.07.002				0165-2478	Immunology Letters	21798286:1126				Homo sapiens	S0165-2478(11)00197-0	21798286			2011	Distinct PGE2-responder and non-responder phenotypes in human mast cell populations: "All or nothing" enhancement of antigen-dependent mediator release, Kuehn,H.S.; Jung,M.-Y. et al., (2011), Immunology Letters	Taken together these data provide supporting evidence that the underlying defect in the non-responder human mast cell population is a failure of PGE2 to enhance antigen-mediated membrane translocation of PLCγ1 and the ensuing calcium signal.	Medscan	102: 'HuMC ' -> 'human mast cell '		info:pmid/21798286#body:127		Distinct PGE2-responder and non-responder phenotypes in human mast cell populations: "All or nothing" enhancement of antigen-dependent mediator release
MolTransport: prostaglandin E2 ---> PLCG1	Kuehn,H.S.;Beaven,M.A.;Ma,H.-T.;Kim,M.-S.;Metcalfe,D.D.;Gilfillan,A.M.				bone marrow derived mast cell	10.1016/j.cellsig.2007.11.016				0898-6568	Cellular Signalling	18207701:1148					S0898-6568(07)00367-1	18207701			2008	Synergistic activation of phospholipases Cγ and Cβ: A novel mechanism for PI3K-independent enhancement of FcεRI-induced mast cell mediator release, Kuehn,H.S.; Beaven,M.A. et al., (2008), Cellular Signalling	Given the different modes of activation of PLCβ and PLCγ, it was therefore surprising to observe that PGE2 enhanced the antigen-mediated phosphorylation and translocation of PLCγ1 and PLCγ2 to the cell membrane and that antigen and PGE2 induced the synergistic membrane translocation of the PLCβ isozymes ( ).	Medscan			info:pmid/18207701#body:149		Synergistic activation of phospholipases Cγ and Cβ: A novel mechanism for PI3K-independent enhancement of FcεRI-induced mast cell mediator release
MolTransport: prostaglandin E2 ---> PLCG1	Yagami,T.;Kohma,H.;Yamamoto,Y.					10.2174/092986712803341430	2012709311	1875-533X		0929-8673	Current Medicinal Chemistry	22834820:10424			brain			22834820	366178399		2012	L-type voltage-dependent calcium channels as therapeutic targets for neurodegenerative diseases, Yagami,T.; Kohma,H. et al., (2012), Current Medicinal Chemistry	Although prostaglandin E2 can stimulate PLC 1 via EP3, its neu-roprotective effect has not yet been clarified sufficiently.	Medscan			info:pmid/22834820#cont:425		L-type voltage-dependent calcium channels as therapeutic targets for neurodegenerative diseases
MolTransport: prostaglandin E2 ---> PLCG1	Pereira,P.A.T.;Assis,P.A.;Prado,M.K.B.;De Paula-Silva,F.W.G.;Sorgi,C.A.;Faccioli,L.H.;Ramos,S.G.;Aronoff,D.M.				alveolar macrophage	10.1194/jlr.M078162	20180137015	1539-7262		0022-2275	Journal of Lipid Research	29217623:10248						29217623	620757857		2018	Prostaglandins d2 and e2 have opposite effects on alveolar macrophages infected with histoplasma capsulatum, Pereira,P.A.T.; Assis,P.A. et al., (2018), Journal of Lipid Research	Although Ops-H. capsulatum infection induced PLC-γ phosphorilation, the addition of exogenous PGD2 or PGE2 reduced phospho-PLC-γ after 2 h (Fig. 5A).	Medscan			info:pmid/29217623#cont:249		Prostaglandins d2 and e2 have opposite effects on alveolar macrophages infected with histoplasma capsulatum
MolTransport: prostaglandin E2 ---> PLCG1	Finetti,F.;Donnini,S.;Giachetti,A.;Morbidelli,L.;Ziche,M.				endothelial cell			1524-4571				19713533:1176	Circ Res					19713533			2009	Prostaglandin E(2) primes the angiogenic switch via a synergic interaction with the fibroblast growth factor-2 pathway., Finetti,F.; Donnini,S. et al., (2009), Circ Res	PGE2 activates FGFR1-mediated PLCγ, eNOS, and ERK1/2.	Medscan			info:pmid/19713533#body:177		Prostaglandin E(2) primes the angiogenic switch via a synergic interaction with the fibroblast growth factor-2 pathway.
MolTransport: prostaglandin E2 ---> PLCG1	Kuehn,H.S.;Rådinger,M.;Brown,J.M.;Ali,K.;Vanhaesebroeck,B.;Beaven,M.A.;Metcalfe,D.D.;Gilfillan,A.M.				bone marrow derived mast cell			1477-9137				20587594:1251	J Cell Sci					20587594			2010	Btk-dependent Rac activation and actin rearrangement following Fc{varepsilon}RI aggregation promotes enhanced chemotactic responses of mast cells., Kuehn,H.S.; Rådinger,M. et al., (2010), J Cell Sci	PLCγ activation, Ins(1,4,5)P3 generation and the resulting Ca2+ signal were substantially enhanced in bone-marrow-derived mast cells when stimulated concurrently with antigen and prostaglandin E2 (Kuehn et al., 2008a[Go]) (Fig. 6), as was Rac activation leading to F-actin rearrangement (Fig. 7).	Medscan			info:pmid/20587594#body:252		Btk-dependent Rac activation and actin rearrangement following Fc{varepsilon}RI aggregation promotes enhanced chemotactic responses of mast cells.
MolTransport: prostaglandin E2 ---> PLCG1	Kuehn,H.S.;Jung,M.-Y.;Beaven,M.A.;Metcalfe,D.D.;Gilfillan,A.M.				mast cell	10.1016/j.imlet.2011.07.002				0165-2478	Immunology Letters	21798286:1136					S0165-2478(11)00197-0	21798286			2011	Distinct PGE2-responder and non-responder phenotypes in human mast cell populations: "All or nothing" enhancement of antigen-dependent mediator release, Kuehn,H.S.; Jung,M.-Y. et al., (2011), Immunology Letters	Also, the comparable expression of the EP3 receptor ( ) and downstream activation of phosphoinositide 3 kinase, Btk, PLCγ1 and MAP kinases ( ) by PGE2 would argue against differential expression and sensitivities of the EP3 receptor in these two populations of mast cells.	Medscan	85: 'PI3K' -> 'phosphoinositide 3 kinase'		info:pmid/21798286#body:137		Distinct PGE2-responder and non-responder phenotypes in human mast cell populations: "All or nothing" enhancement of antigen-dependent mediator release
MolTransport: prostaglandin E2 ---> PLCG1	Rastogi,S.;Willmes,D.M.;Nassiri,M.;Babina,M.;Worm,M.				mast cell	10.1016/j.jaci.2020.03.046				0091-6749	The Journal of Allergy and Clinical Immunology	32407837:1145				Homo sapiens	S0091-6749(20)30639-4	32407837			2020	PGE2 deficiency predisposes to anaphylaxis by causing mast cell hyperresponsiveness, Rastogi,S.; Willmes,D.M. et al., (2020), The Journal of Allergy and Clinical Immunology	We have also shown that prostaglandin E2 diminishes mast cell activation through EP4 and EP2 and attenuates activation of PLCγ and ERK1/2.	Medscan	24: 'PGE2 ' -> 'prostaglandin E2 ' 52: 'MC ' -> 'mast cell '		info:pmid/32407837#body:146		PGE2 deficiency predisposes to anaphylaxis by causing mast cell hyperresponsiveness
MolTransport: prostaglandin E2 ---> PLCG1	Pereira,P.A.T.;Assis,P.A.;Prado,M.K.B.;Ramos,S.G.;Aronoff,D.M.;de Paula-Silva,F.W.G.;Sorgi,C.A.;Faccioli,L.H.				alveolar macrophage	10.1194/jlr.M078162				0022-2275	Journal of Lipid Research	29217623:1159					S0022-2275(20)34225-5	29217623			2018	Prostaglandins D2 and E2 have opposite effects on alveolar macrophages infected with Histoplasma capsulatum, Pereira,P.A.T.; Assis,P.A. et al., (2018), Journal of Lipid Research	Although Ops-H. capsulatum infection induced phospholipase C-γ phosphorilation, the addition of exogenous PGD2 or PGE2 reduced phospho-phospholipase C-γ after 2 h ( ).	Medscan	45: 'PLC-γ ' -> 'phospholipase C-γ ' 136: 'PLC-γ ' -> 'phospholipase C-γ '		info:pmid/29217623#body:160		Prostaglandins D2 and E2 have opposite effects on alveolar macrophages infected with Histoplasma capsulatum
Regulation: fMLP ---> PLCG1	Jiang,H.;Kuang,Y.;Wu,Y.;Xie,W.;Simon,M.I.;Wu,D.				neutrophil					0027-8424		9223297:1095	Proc Natl Acad Sci U S A			Mus musculus		9223297			1997	Roles of phospholipase C beta2 in chemoattractant-elicited responses., Jiang,H.; Kuang,Y. et al., (1997), Proc Natl Acad Sci U S A	Given the absence of PLC β2 protein (Fig. 1 B), the residual activity is likely the result of other PLC β isoforms and/or PLC γ isoforms that are regulated by fMet-Leu-Phe.	Medscan			info:pmid/9223297#body:96		Roles of phospholipase C beta2 in chemoattractant-elicited responses.
negative Expression: quercetin ---| MCOLN1	Tang,Y.;Li,Y.;Yu,H.;Gao,C.;Liu,L.;Xing,M.;Liu,L.;Yao,P.					10.1016/j.fct.2014.02.022				0278-6915	Food and Chemical Toxicology	24569067:1111			liver		S0278-6915(14)00102-1	24569067			2014	Quercetin attenuates chronic ethanol hepatotoxicity: Implication of "free" iron uptake and release, Tang,Y.; Li,Y. et al., (2014), Food and Chemical Toxicology	As expected, the disturbance of TRPML1 expression was partially arrested by quercetin supplementation.	Medscan			info:pmid/24569067#body:112		Quercetin attenuates chronic ethanol hepatotoxicity: Implication of "free" iron uptake and release
positive Expression: doxycycline --+> MCOLN1	Sun,X.;Yang,Y.;Zhong,X.Z.;Cao,Q.;Dong,X.-P.;Zhu,X.-H.;Zhu,X.-H.;Sun,X.;Zhu,X.		293T			10.1080/15548627.2017.1389822	20180125440	1554-8635		1554-8627	Autophagy	29460684:10397						29460684	620784914		2018	A negative feedback regulation of MTORC1 activity by the lysosomal Ca2+ channel MCOLN1 (mucolipin 1) using a CALM (calmodulin)-dependent mechanism, Sun,X.; Yang,Y. et al., (2018), Autophagy	After 48 h, cells were treated with 1 mg/ml puromycin (Thermo Fisher Scientific, A11138-03) for 3 d to select transduced cells, and then MCOLN1 shRNA expression was induced by 100 ng/ml doxycycline (Sigma-Aldrich, D9891) for at least 48 h.	Medscan			info:pmid/29460684#cont:398		A negative feedback regulation of MTORC1 activity by the lysosomal Ca2+ channel MCOLN1 (mucolipin 1) using a CALM (calmodulin)-dependent mechanism
Regulation: tetracycline ---> PLCG1	Rong,R.;Ahn,J.-Y.;Chen,P.;Suh,P.-G.;Ye,K.					10.1074/jbc.M306744200				0021-9258	Journal of Biological Chemistry	14570902:1021					S0021-9258(20)75258-0	14570902			2003	Phospholipase Activity of Phospholipase C-γ1 Is Required for Nerve Growth Factor-regulated MAP Kinase Signaling Cascade in PC12 Cells, Rong,R.; Ahn,J.-Y. et al., (2003), Journal of Biological Chemistry	PLC-γ1 was induced in medium without tetracycline for 24 h.	Medscan			info:pmid/14570902#body:22		Phospholipase Activity of Phospholipase C-γ1 Is Required for Nerve Growth Factor-regulated MAP Kinase Signaling Cascade in PC12 Cells
Regulation: tetracycline ---> PLCG1	Rong,R.;Ahn,J.-Y.;Chen,P.;Suh,P.-G.;Ye,K.					10.1074/jbc.M306744200				0021-9258	Journal of Biological Chemistry	14570902:1106					S0021-9258(20)75258-0	14570902			2003	Phospholipase Activity of Phospholipase C-γ1 Is Required for Nerve Growth Factor-regulated MAP Kinase Signaling Cascade in PC12 Cells, Rong,R.; Ahn,J.-Y. et al., (2003), Journal of Biological Chemistry	FLAG-PLC-γ1-LIM was induced in the absence of tetracycline for 24 h, and pretreated with 5 μm 1-Oleyl-2-acetylglycerol or vehicle solvent Me2SO as a control for 30 min before NGF was introduced.	Medscan	96: 'OAG ' -> '1-Oleyl-2-acetylglycerol '		info:pmid/14570902#body:107		Phospholipase Activity of Phospholipase C-γ1 Is Required for Nerve Growth Factor-regulated MAP Kinase Signaling Cascade in PC12 Cells
Regulation: tetracycline ---> PLCG1	Raimondi,C.;Falasca,M.		MDA-MB-231			10.1016/j.advenzreg.2011.09.016				0065-2571	Advances in Enzyme Regulation	22019900:1301				Mus musculus	S0065-2571(11)00064-1	22019900			2012	Phosphoinositides signalling in cancer: Focus on PI3K and PLC, Raimondi,C.; Falasca,M., (2012), Advances in Enzyme Regulation	After 15 days from the injection, mice were treated with tetracycline, in order to activate the tetracycline-induced downregulation of PLCγ1 in the cancer cells.	Medscan			info:pmid/22019900#body:302		Phosphoinositides signalling in cancer: Focus on PI3K and PLC
Regulation: tetracycline ---> PLCG1	Rong,R.;Ahn,J.Y.;Chen,P.;Suh,P.G.;Ye,K.									0021-9258		14570902:1078	J Biol Chem					14570902			2003	Phospholipase activity of phospholipase C-gamma1 is required for nerve growth factor-regulated MAP kinase signaling cascade in PC12 cells., Rong,R.; Ahn,J.Y. et al., (2003), J Biol Chem	PLC-gamma1 was induced in medium without tetracycline for 24 h.	Medscan			info:pmid/14570902#body:79		Phospholipase activity of phospholipase C-gamma1 is required for nerve growth factor-regulated MAP kinase signaling cascade in PC12 cells.
Regulation: tetracycline ---> PLCG1	Rong,R.;Ahn,J.Y.;Chen,P.;Suh,P.G.;Ye,K.									0021-9258		14570902:1207	J Biol Chem					14570902			2003	Phospholipase activity of phospholipase C-gamma1 is required for nerve growth factor-regulated MAP kinase signaling cascade in PC12 cells., Rong,R.; Ahn,J.Y. et al., (2003), J Biol Chem	FLAG-PLC-gamma1-LIM was induced in the absence of tetracycline for 24 h, and pretreated with 5 µM 1-Oleyl-2-acetylglycerol or vehicle solvent Me2SO as a control for 30 min before NGF was introduced.	Medscan			info:pmid/14570902#body:208		Phospholipase activity of phospholipase C-gamma1 is required for nerve growth factor-regulated MAP kinase signaling cascade in PC12 cells.
positive Regulation: forskolin --+> PLCG1	Wang,B.;Kishihara,K.;Zhang,D.;Sakamoto,T.;Nomoto,K.					10.1016/S0167-4889(99)00064-6				0167-4889	BBA - Molecular Cell Research	10395944:1092					S0167-4889(99)00064-6	10395944			1999	Transcriptional regulation of a receptor protein tyrosine phosphatase gene hPTP-J by PKC-mediated signaling pathways in Jurkat and Molt-4 T lymphoma cells, Wang,B.; Kishihara,K. et al., (1999), BBA - Molecular Cell Research	Forskolin, an adenylate cyclase activator, increases PLC-γ activity leading to the generation of diacylglycerol and phosphoinositides in a PKA- and protein kinase C-dependent way .	Medscan	149: 'PKC' -> 'protein kinase C'		info:pmid/10395944#body:93		Transcriptional regulation of a receptor protein tyrosine phosphatase gene hPTP-J by PKC-mediated signaling pathways in Jurkat and Molt-4 T lymphoma cells
positive Regulation: forskolin --+> PLCG1	Zhou,B.;Li,F.;Chen,H.;Song,J.					10.1016/j.biocel.2005.02.012				1357-2725	International Journal of Biochemistry and Cell Biology	15833279:1086					S1357-2725(05)00054-3	15833279			2005	The modulation of apoptosis by cyclic AMP involves Akt and epidermal growth factor receptor, Zhou,B.; Li,F. et al., (2005), International Journal of Biochemistry and Cell Biology	As shown in c, forskolin treatment induces the phospholipase C-γ1 activity as determined by increased tyrosine phosphorylation of phospholipase C-γ1, suggesting a possibility that EGF receptor activation and its down-stream signaling event may be involved in the cAMP-mediated effects.	Medscan	47: 'PLC-γ1 ' -> 'phospholipase C-γ1 ' 131: 'PLC-γ1' -> 'phospholipase C-γ1'		info:pmid/15833279#body:87		The modulation of apoptosis by cyclic AMP involves Akt and epidermal growth factor receptor
positive Regulation: forskolin --+> PLCG1	Yu,P.Y.;Eisner,G.M.;Yamaguchi,I.;Mouradian,M.M.;Felder,R.A.;Jose,P.A.		HEK293							0021-9258		8702641:1166	J Biol Chem					8702641			1996	Dopamine D1A receptor regulation of phospholipase C isoform., Yu,P.Y.; Eisner,G.M. et al., (1996), J Biol Chem	Forskolin Increases PLC-γ as Well as PKC Activity.	Medscan			info:pmid/8702641#body:167		Dopamine D1A receptor regulation of phospholipase C isoform.
positive Regulation: forskolin --+> PLCG1	Yu,P.Y.;Eisner,G.M.;Yamaguchi,I.;Mouradian,M.M.;Felder,R.A.;Jose,P.A.				hepatocyte					0021-9258		8702641:1227	J Biol Chem					8702641			1996	Dopamine D1A receptor regulation of phospholipase C isoform., Yu,P.Y.; Eisner,G.M. et al., (1996), J Biol Chem	The involvement of Protein kinase C in the activation of PLC-γ is supported further by the observation that forskolin activates Protein kinase C-α prior to the stimulation of PLC-γ protein.	Medscan			info:pmid/8702641#body:228		Dopamine D1A receptor regulation of phospholipase C isoform.
positive Regulation: forskolin --+> PLCG1	Yu,P.Y.;Eisner,G.M.;Yamaguchi,I.;Mouradian,M.M.;Felder,R.A.;Jose,P.A.									0021-9258		8702641:1230	J Biol Chem					8702641			1996	Dopamine D1A receptor regulation of phospholipase C isoform., Yu,P.Y.; Eisner,G.M. et al., (1996), J Biol Chem	The ability of forskolin to increase PLC-γ protein and activity was blocked by a PKA antagonist only in membrane but not in cytosol.	Medscan			info:pmid/8702641#body:231		Dopamine D1A receptor regulation of phospholipase C isoform.
positive Regulation: forskolin --+> PLCG1	Yu,P.Y.;Eisner,G.M.;Yamaguchi,I.;Mouradian,M.M.;Felder,R.A.;Jose,P.A.									0021-9258		8702641:1241	J Biol Chem					8702641			1996	Dopamine D1A receptor regulation of phospholipase C isoform., Yu,P.Y.; Eisner,G.M. et al., (1996), J Biol Chem	PKA is involved since forskolin increases PLC-γ protein, and the latter is blocked by the PKA inhibitor Rp-8-CPT-cAMP-S.	Medscan			info:pmid/8702641#body:242		Dopamine D1A receptor regulation of phospholipase C isoform.
positive Regulation: forskolin --+> PLCG1	Arp,J.;Kirchhof,M.G.;Baroja,M.L.;Nazarian,S.H.;Chau,T.A.;Strathdee,C.A.;Ball,E.H.;Madrenas,J.				T-cell					0270-7306		14585965:1349	Mol Cell Biol					14585965			2003	Regulation of T-cell activation by phosphodiesterase 4B2 requires its dynamic redistribution during immunological synapse formation., Arp,J.; Kirchhof,M.G. et al., (2003), Mol Cell Biol	However, previous studies have shown that in T cells, cyclic AMP-elevating agents, such as phorbol 12-myristate 13-acetate and forskolin, suppresses tyrosine phosphorylation and activation of phospholipase C γ-1 (PLCγ-1) in response to their antigen receptor signaling (37).	Medscan			info:pmid/14585965#body:350		Regulation of T-cell activation by phosphodiesterase 4B2 requires its dynamic redistribution during immunological synapse formation.
positive Regulation: forskolin --+> PLCG1	Grebert,C.;Becq,F.;Vandebrouck,C.		16HBE14o-		bronchiolar cell	10.1152/AJPLUNG.00437.2019	20210280455	1522-1504		1040-0605	American Journal of Physiology - Lung Cellular and Molecular Physiology	33236921:10156			bronchus	Homo sapiens		33236921	2011404664		2021	Phospholipase C controls chloride-dependent short-circuit current in human bronchial epithelial cells, Grebert,C.; Becq,F. et al., (2021), American Journal of Physiology - Lung Cellular and Molecular Physiology	PLCβ3 and PLCγ1 are involved in endogenous CFBE-wild type-CFTR potentiation when activated by forskolin.	Medscan			info:pmid/33236921#cont:157	epithelium	Phospholipase C controls chloride-dependent short-circuit current in human bronchial epithelial cells
positive Regulation: tamoxifen --+> PLCG1	Shah,V.P.;Chegini,H.A.;Vishneski,S.R.;Weatherman,R.V.;Blackmore,P.F.;Dobrydneva,Y.					10.1016/j.thromres.2011.08.010				0049-3848	Thrombosis Research	21875743:1142					S0049-3848(11)00432-4	21875743			2012	Tamoxifen promotes superoxide production in platelets by activation of PI3-Kinase and NADPH oxidase pathways, Shah,V.P.; Chegini,H.A. et al., (2012), Thrombosis Research	We may speculate based on the inhibition of Ca 2+ influx by src-kinase inhibitor PP2 that tamoxifen likely activates PLC-γ isoform with the generation of IP 3 and the subsequent mobilization of Ca 2+ from the estrogen receptor, though we can't rule out simultaneous activation of PLC-β.	Medscan	210: 'ER' -> 'estrogen receptor'		info:pmid/21875743#body:143		Tamoxifen promotes superoxide production in platelets by activation of PI3-Kinase and NADPH oxidase pathways
